# Supplementary material for: An endogenous lentivirus in the germline of a rodent
Source: Retrovirology. 2022 Dec 20;19:30. doi: 10.1186/s12977-022-00615-2 (PMC9768972; doi:10.1186/s12977-022-00615-2)
Supplement: Supplementary file 1 — Additional file 1. Table S1. Whole genome sequence assemblies screened in this study. [file 12977_2022_615_MOESM1_ESM.xlsx]

## Sheet: vertebrate-genomes-screened
organism	target_version
Acanthisitta_chloris	bgi_2011-10-28
Acinonyx_jubatus	aciJub1
Ailuropoda_melanoleuca	goldenpath_ailMel1
Alligator_mississippiensis	goldenpath_allMis1_2012
Alligator_sinensis	ASM45574v1
Ambystoma_mexicanum	sung-2015
Anas_platyrhynchos	ensembl_79_BGI_duck_1.0
Anolis_carolinensis	ensembl_79_AnoCar2.0
Antrostomus_carolinensis	bgi_2011-10-28
Aotus_nancymaae	ncbi_1.0_April_2015
Apaloderma_vittatum	bgi_2011-10-28
Aptenodytes_forsteri	bgi_2011-10-28
Apteryx_australis_mantelli	AptMant0
Astyanax_mexicanus	ensembl_79_AstMex102
Austrofundulus_limnaeus	1
Balaenoptera_acutorostrata	goldenpath_balAcu1
Balearica_regulorum	bgi_2011-10-28
Bison_bison	ncbi_UMD1_2015-05-14
Bos_grunniens	bbu_UMD_2015-05-14
Bos_taurus	goldenpath_bosTau7
Bubalus_bubalis	ncbi_100_2015-05-14
Buceros_rhinoceros	bgi_2011-10-28
Calidris_pugnax	ASM143184v1
Callithrix_jacchus	goldenpath_calJac3
Callorhinchus_milii	goldenpath_calMil1_2013-12
Calypte_anna	bgi_2011-10-28
Camelus_ferus	bacsac_1.0_april_2013
Canis_familiaris	goldenpath_canFam3
Capra_hircus	iggc_1.0_april_2013
Cariama_cristata	bgi_2011-10-28
Cathartes_aura	bgi_2011-10-28
Cavia_porcellus	goldenpath_cavPor3
Ceratotherium_simum	goldenpath_cerSim1
Cercocebus_atys	ncbi_100_2015
Chaetura_pelagica	bgi_2011-10-28
Charadrius_vociferus	bgi_2011-10-28
Chelonia_mydas	CheMyd_1.0
Chinchilla_lanigera	broad_v0_2012
Chlamydotis_undulata	bgi_2011-10-28
Chlorocebus_sabaeus	ensembl_79_ChlSab1.1
Choloepus_hoffmanni	goldenpath_choHof1
Chrysemys_picta	goldenpath_chrPic1_2011
Chrysochloris_asiatica	broad_ChrAsi1.0_2012
Clupea_harengus	ncbi_7950_2015
Colius_striatus	bgi_2011-10-28
Colobus_angolensis_palliatus	ncbi_100_2015
Columba_livia	bgi_2011-10-28
Corvus_brachyrhynchos	bgi_2011-10-28
Corvus_cornix_cornix	932674
Coturnix_japonica	ncbi_2.0
Cricetulus_griseus	goldenpath_criGri1
Crocodylus_porosus	crocgenomes_sub2
Cuculus_canorus	bgi_2011-10-28
Cynoglossus_semilaevis	cse_v1.0
Danio_rerio	ensembl_79_Zv9
Dasypus_novemcinctus	goldenpath_dasNov3
Daubentonia_madagascariensis	broad_1.0_oct_2012
Dipodomys_ordii	ensembl_79_dipOrd1
Echinops_telfairi	goldenpath_echTel2
Egretta_garzetta	bgi_2011-10-28
Eidolon_helvum	GCA_000465285.1
Elephantulus_edwardii	broad_1.0_april_2013
Eptesicus_fuscus	broad_1.0_april_2013
Equus_africanus_asinus	willy_denovo
Equus_caballus	goldenpath_equCab2_Dec13
Erinaceus_europaeus	goldenpath_eriEur2
Esox_lucius	ASM72191v2
Eurypyga_helias	bgi_2011-10-28
Falco_peregrinus	bgi_2011-10-28
Felis_catus	goldenpath_felCat5
Ficedula_albicollis	FicAlb_1.4
Fukomys_damarensis	ncbi_1.0_2014
Fulmarus_glacialis	bgi_2011-10-28
Fundulus_heteroclitus	3.0.2
Gadus_morhua	goldenpath_gadMor1_2010_05
Galeopterus_variegatus	G-variegatus_3.0.2_apr_2015
Gallus_gallus	goldenpath_galGal4
Gasterosteus_aculeatus	BROADS1
Gavia_stellata	bgi_2011-10-28
Gavialis_gangeticus	ggan_v0.2
Gekko_japonicus	V1.1
Geospiza_fortis	goldenpath_geoFor1
Gorilla_gorilla	goldenpath_gorGor3
Haliaeetus_albicilla	bgi_2012-3-16
Haliaeetus_leucocephalus	bgi_2012-03-16
Haplochromis_burtoni	1
Heterocephalus_glaber	goldenpath_hetGla2
Homo_sapiens	goldenpath_hg38
Hynobius_chinensis	sung-2015
Ictidomys_tridecemlineatus	ensembl_79_spetri2
Jaculus_jaculus	broad_JacJac1.0
Larimichthys_crocea	ASM74293v1
Latimeria_chalumnae	LatCha1
Lepisosteus_oculatus	LepOcu1
Leptonychotes_weddellii	broad_1.1_april_2013
Leptosomus_discolor	bgi_2011-10-28
Lipotes_vexillifer	ncbi_100_2014-04-27
Loxodonta_africana	goldenpath_loxAfr3
Macaca_fascicularis	5
Macaca_mulatta	goldenpath_rheMac3
Macropus_eugenii	goldenpath_macEug2
Manacus_vitellinus	2011-10-28
Mandrillus_leucophaeus	Mleu.le_1.0
Maylandia_zebra	UMD1
Megaderma_lyra	ncbi_AWHB00000000.1_2015-05
Meleagris_gallopavo	goldenpath_melGal1
Melopsittacus_undulatus	goldenpath_melUnd1
Merops_nubicus	bgi_2011-10-28
Mesitornis_unicolor	bgi_2011-10-28
Mesocricetus_auratus	broad_1.1_april_2013
Microcebus_murinus	goldenpath_micMur1
Microtus_ochrogaster	broad_1.0_april_2013
Monodelphis_domestica	goldenpath_monDom5
Mus_musculus	goldenpath_mm10
Mustela_putorius_furo	goldenpath_musFur1
Myotis_brandtii	ncbi_100_2013
Myotis_davidii	bgi_1.1_april_2013
Myotis_lucifugus	goldenpath_myoLuc2
Nannospalax_galili	S.galili_v1.0
Nasalis_larvatus	goldepath_nasLar1_2015-12
Neolamprologus_brichardi	NeoBri1.0
Nipponia_nippon	bgi_2011-10-28
Nomascus_leucogenys	ensembl_79_Nleu1.0
Nothobranchius_furzeri	Nfu_20140520
Notophthalmus_viridescens	sung-2015
Notothenia_coriiceps	ncbi_8208_2014
Ochotona_princeps	goldenpath_ochPri3
Octodon_degus	broad_1.0_july_2012
Odobenus_rosmarus	marinemamm_1.0_april_2013
Opisthocomus_hoazin	bgi_2011-10-28
Orcinus_orca	ncbi_ANOL02_jan_2013
Oreochromis_niloticus	goldenpath_oreNil2_2011_01
Ornithorhynchus_anatinus	goldenpath_ornAna1_2007-03
Orycteropus_afer	broad_v0_2012
Oryctolagus_cuniculus	goldenpath_oryCun2
Oryzias_latipes	medaka1
Otolemur_garnettii	goldenpath_otoGar3
Ovis_aries	goldenpath_oviAri3
Pan_troglodytes	goldenpath_panTro4
Panthera_tigris_altaica	ncbi_100_2014-03
Papio_anubis	goldenpath_papAnu2
Pelecanus_crispus	bgi_2011-10-28
Pelodiscus_sinensis	PelSin_1.0
Peromyscus_maniculatus_bairdii	1
Petromyzon_marinus	Pmarinus_7.0
Phaethon_lepturus	bgi_2011-10-28
Phalacrocorax_carbo	bgi_2011-10-28
Phoenicopterus_ruber	bgi_2011-10-28
Picoides_pubescens	bgi_2011-10-28
Podiceps_cristatus
Poecilia_formosa	PoeFor_5.1.2
Pongo_abelii	goldenpath_ponAbe2
Procavia_capensis	goldenpath_proCap1
Propithecus_coquereli	Pcoq_1.0
Protobothrops_mucrosquamatus	P.Mucros_1.0
Pseudopodoces_humilis	1
Pterocles_gutturalis	bgi_2011-10-28
Pteronotus_parnellii	ncbi_AWGZ00000000.1_2015-05
Pteropus_alecto	broad_1.0_april_2012
Pteropus_vampyrus	goldenpath_pteVam1
Pundamilia_nyererei	PunNye1.0
Pygoscelis_adeliae	bgi_2011-10-28
Python_bivittatus	5.0.2
Rattus_norvegicus	goldenpath_rn6
Rhinolophus_ferrumequinum	ncbi_AWHA00000000.1_2015-05
Rhinopithecus_roxellana	ncbi_100_2014-11-18
Rousettus_aegyptiacus	2
Saimiri_boliviensis	goldenpath_saiBol1
Sarcophilus_harrisii	goldenpath_sarHar1
Sorex_araneus	goldenpath_sorAra2
Stegastes_partitus	1.0.2
Struthio_camelus	bgi_2011-10-28
Sus_scrofa	goldenpath_susScr3
Taeniopygia_guttata	goldenpath_taeGut2
Takifugu_rubripes	FUGU4
Tarsius_syrichta	goldenpath_tarSyr1
Tauraco_erythrolophus	bgi_2011-10-28
Tetraodon_nigroviridis	TETRAODON8
Thamnophis_sirtalis	6
Tinamus_guttatus	bgi_2011-10-28
Trichechus_manatus	goldenpath_triMan1
Triturus_carnifex	sung_2016
Tupaia_belangeri	goldenpath_tupBel1
Tursiops_truncatus	goldenpath_turTru2
Tyto_alba	bgi_2011-10-28
Ursus_maritimus	GAJD01_1.0_june_2013
Vicugna_pacos	goldenpath_vicPac2
Xenopus_tropicalis	v7_2015-06-19
Xiphophorus_maculatus	ncbi_100_2013
Zonotrichia_albicollis	1.0.1
Condylura_cristata	broad_ConCri1.0
Camelus_dromedarius	ncbi_GCF_000767585_2015-05-14
Camelus_bactrianus	MBC_1.0
Bos_mutus	v2.0
Macaca_nemestrina	Mnem_1.0
Marmota_marmota_marmota	marMar2.1
Poecilia_latipinna	v1.0
Poecilia_mexicana	v1.0
Poecilia_reticulata	v1.0
Salmo_salar	ICASG_v2
Sinocyclocheilus_grahami	v1.1
Miniopterus_natalensis	Mnat.v1
Pantholops_hodgsonii	PHO1.0
Physeter_catodon	2.0.2
Nestor_notabilis	bgi_2011-10-28
Apodemus_sylvaticus	GCA_001305905.1
Capra_aegagrus	CapAeg_1.0
Capreolus_capreolus	kmer631
Cebus_capucinus	Cebus_imitator-1.0
Eulemur_macaco	Emacaco_refEf
Manis_pentadactyla	GCA_000738955.1
Mus_caroli	REL-1509_EiJ
Mus_castaneus	REL-1509-EiJ
Mus_pahari	REL-1509-EiJ
Mus_spretus	SPRET_EiJ_v1
Odocoileus_virginianus	RRL-RSL_1.0
Tupaia_chinensis	TupChi_1.0
Amazona_aestiva	ASM142067v1
Lyrurus_tetrix	tetTet1
Nanorana_parkeri	GCA_000935625.1
Anoplopoma_fimbria	AnoFim1.0
Anser_cygnoides	PRJNA183603
Ara_macao	SMACv1.1
Myodes_glareolus	ASM130578v1
Rhamphochromis_esox	ASM15093v1
Anolis_carolinensis	goldenPath_anoCar2
Anguilla_anguilla	v1
Apalone_spinifera	Apla_1.0
Boleophthalmus_pectinirostris	1_BP
Crotalus_mitchellii_pyrrhus	CrotMitch1.0
Eulemur_flavifrons	Eflavifronsk33QCA
Giraffa_camelopardalis_tippelskirchi	ASM165123v1
Ophiophagus_hannah	OphHan1.0
Pantherophis_guttatus	PanGut1.0
Thunnus_orientalis	Ba_1.0
Vipera_berus	Vber.be_1.0
Zosterops_lateralis	ASM128173v1
Crotalus_horridus	v1
Pseudopleuronectes_yokohamae	Pyoko_1.0
Amphilophus_citrinellus	Midas_v5
Anguilla_japonica	v1_25_oct_2011
Cyprinodon_nevadensis_pectoralis	v1
Dicentrarchus_labrax	seabass_V1.0
Labeotropheus_fuelleborni	v1
Pampus_argenteus	PamArg1.0
Periophthalmodon_schlosseri	PS
Anguilla_rostrata	v1
Cottus_rhenanus	v1
Cyprinodon_variegatus	C_variegatus-1.0
Kryptolebias_marmoratus	v1
Serinus_canaria	ncbi_100
Takifugu_flavidus	v1
Cynops_pyrrhogaster	sung-2016
Cyprinus_carpio	v1_2015
Ictalurus_punctatus	IpCoco_1.2
Lates_calcarifer	ASM164080v1
Lethenteron_camtschaticum	LetJap1.0
Leuciscus_waleckii	Amur_ide_v1
Leucoraja_erinacea	LER_WGS_1
Mchenga_conophoros	ASM15085v1
Miichthys_miiuy	ASM159371v1
Periophthalmus_magnuspinnatus	GCA_000787105
Pimephales_promelas	GCA_000700825.1
Pygocentrus_nattereri	1.0.2
Rhincodon_typus	Rhincodon_v1
Scartelaos_histophorus	SH
Scleropages_formosus	aro_v2
Sebastes_nigrocinctus	Snig1.0
Sebastes_rubrivinctus	SRub1.0
Sinocyclocheilus_rhinocerous	SAMN03320098_v1
Xiphophorus_couchianus	4.0.1
Xiphophorus_hellerii	3.0.1
Ellobius_lutescens	ASM168507v1
Ellobius_talpinus	ETalpinus_0.1
Manis_javanica	ManJav1.0
Neotoma_lepida	ASM167557v1
Okapia_johnstoni	ASM166083v1
Mola_mola	ASM169857v1
Sinocyclocheilus_anshuiensis	SAMN03320099
Malaclemys_terrapin_terrapin	terp_v2_2
Rhinopithecus_bieti	ASM169854v1
Ailuropoda_melanoleuca	ensembl_79_ailMel1
Amazona_vittata	AV1
Anas_platyrhynchos	bgi_2011-10-28
Aquila_chrysaetos_canadensis	ncbi_100
Balaenoptera_bonaerensis	ASM97880v1
Bos_taurus	ensembl_79_UMD3.1
Callithrix_jacchus	ensembl_79_C_jacchus3.2.1
Canis_familiaris	ensembl_79_CanFam3.1
Cavia_aperea	CavAp1.0
Cavia_porcellus	ensembl_79_cavPor3
Chlamydotis_macqueenii	ASM69519v1
Choloepus_hoffmanni	ensembl_79_choHof1
Colinus_virginianus	NB1.1
Cricetulus_griseus	CHO-K1-v1
Dasypus_novemcinctus	ensembl_79_Dasnov3.0
Echinops_telfairi	ensembl_79_TENREC
Equus_caballus	ensembl_79_EquCab2
Equus_ferus_przewalskii	ncbi_9798_15Dec2014
Equus_ferus_thistlecreek	Henan_EquCab2_Jun30
Erinaceus_europaeus	ensembl_79_HEDGEHOG
Falco_cherrug	F_cherrug_v1.0
Felis_catus	ensembl_79_Felis_catus_6.2
Gallus_gallus	ensembl_Galgal4
Gorilla_gorilla	ensembl_79_gorGor3.1
Homo_sapiens	ensembl_79_GRCh38
Homo_sapiens	goldenpath_hg19_2009
Lemur_catta	2015-06-26
Lepidothrix_coronata	1
Loxodonta_africana	ensembl_79_loxAfr3
Macaca_mulatta	ensembl_79_MMUL_1
Macropus_eugenii	ensembl_79_Meug_1.0
Microcebus_murinus	ensembl_79_micMur1
Monodelphis_domestica	ensembl_79_BROADO5
Mus_musculus	ensembl_79_GRCm38
Mus_musculus	129S1_SvImJ
Mus_musculus	A_J
Mus_musculus	BALB_cJ
Mus_musculus	C3H_HeJ
Mus_musculus	CBA_J
Mus_musculus	DBA_2J
Mus_musculus	FVB_NJ
Mus_musculus	LP_J
Mus_musculus	NOD_ShiLtJ
Mus_musculus	NZO_HlLtJ
Mustela_putorius_furo	ensembl_79_MusPutFur1.0
Myotis_lucifugus	ensembl_79_Myoluc2.0
Ochotona_princeps	ensembl_79_pika
Ornithorhynchus_anatinus	ensembl_79_OANA5
Oryctolagus_cuniculus	ensembl_79_OryCun2.0
Otolemur_garnettii	ensembl_79_OtoGar3
Ovis_aries	ensembl_79_Oar_v3.1
Pan_troglodytes	ensembl_79_CHIMP2.1.4
Papio_anubis	ensembl_79_PapAnu2.0
Parus_major	1.0.3
Phodopus_sungorus	Psun0.5
Phylloscopus_plumbeitarsus	GWplu1.0
Phylloscopus_trochiloides_viridanus	GWvir1.0
Pongo_abelii	ensembl_79_PPYG2
Procavia_capensis	ensembl_79_proCap1
Pteropus_vampyrus	ensembl_79_pteVam1
Rattus_norvegicus	ensembl_79_Rnor_5.0
Sarcophilus_harrisii	ensembl_79_DEVIL7.0
Sorex_araneus	ensembl_79_COMMON_SHREW1
Sturnus_vulgaris	GCA_001447265.1
Sus_scrofa	ensembl_79_Sscrofa10.2
Tarsius_syrichta	ensembl_tarSyr1
Tupaia_belangeri	ensembl_79_TREESHREW
Tursiops_truncatus	ensembl_79_turTru1
Vicugna_pacos	ensembl_79_vicPac1
Bos_indicus	Bos_indicus_1.0
Microtus_agrestis	ASM130599v1
Gulo_gulo	Gulo_2.2
Guentherus_altivela	ASM90031259v1
Grus_japonensis	ver1.0
Graphiurus_murinus	GraMur_v1_BIUU
Grammomys_surdaster	NIH_TR_1.0
Gopherus_evgoodei	GopEvg1_v1
Gopherus_agassizii	ASM289641v1
Globicephala_melas	ASM654740v1
Glis_glis	GliGli_v1
Gambusia_affinis	ASM309773v1
Gallirallus_okinawae	Gallirallus_okinawae_ver1.0
Gadus_chalcogrammus	ASM90030257v1
Gadiculus_argenteus	ASM90030259v1
Felis_nigripes	FelNig_v1_BIUU
Eumetopias_jubatus	ASM402803v1
Eulemur_fulvus	EulFul_v1
Eschrichtius_robustus	ASM218922v1
Erythrura_gouldiae	GouldianFinchv1
Erythrocebus_patas	EryPat_v1
Erpetoichthys_calabaricus	fErpCal1.1
Equus_zebra_hartmannae	Henan_16MAR2017
Equus_kiang	Henan_21MAR2017
Equus_hemionus	Henan_21MAR2017
Equus_grevyi	Henan_16MAR2017
Equus_burchellii_quagga	Henan_16MAR2017
Equus_burchellii_boehmi	Henan_16MAR2017
Equus_asinus_somalicus	Henan_21MAR2017
Eptatretus_burgeri	Eburgeri_3.2
Epinephelus_moara	YSFRI_EMoa_1.0
Epinephelus_lanceolatus	ASM528154v1
Eopsaltria_australis	eyr_v1
Eonycteris_spelaea	Espe.v1
Enhydra_lutris	ASM228890v2
Emydura_subglobosa	1
Emydocephalus_ijimae	1
Empidonax_traillii	GCA_003031625
Dromaius_novaehollandiae	GCA_003342905.1_droNov1
Dolichotis_patagonum	DolPat_v1
Dipodomys_stephensi	DipSte_v1_BIUU
Diphyllodes_magnificus	GCA_003713285.1
Dinomys_branickii	DinBra_v1
Diceros_bicornis	DicBicMic_v1_BIUU
Dicerorhinus_sumatrensis_sumatrensis	ASM284483v1
Desmodus_rotundus	GCA_002940915
Dermatemys_mawii	1
Dermochelys_coriacea	GSC_toitle_1.0
Denticeps_clupeoides	fDenClu1.1
Delphinapterus_leucas	ASM228892v2
Daubentonia_madagascariensis	DauMad_v1_BIUU
Danionella_dracula	fDanDra1.1
Damaliscus_lunatus	CTB
Cuora_mccordi	ASM384633v1
Cuora_amboinensis	Cuora_amboinensis-1.0
Ctenomys_sociabilis	CteSoc_v1
Cryptoprocta_ferox	CryFer_v1_BIUU
Crotalus_viridis	CroVir2.0
Crocidura_indochinensis	CroInd_v1_BIUU
Cricetomys_gambianus	CriGam_v1
Craseonycteris_thonglongyai	CraTho_v1_BIUU
Coryphaenoides_rupestris	ASM289596v1
Corvus_hawaiiensis	GCA_003402825.1_Coha_1.0
Corapipo_altera	ASM394572v1
Connochaetes_taurinus	BWD
Collichthys_lucidus	ASM411991v1
Clarias_batrachus	ASM398787v1
Ciconia_boyciana	ver1.0
Cirrhinus_molitorella	ASM402844v1
Cicinnurus_regius	GCA_003713305.1
Chrysolophus_pictus	Chrysolophus_pictus_GenomeV1.0
Chromis_chromis	ASM90030275v1
Choloepus_didactylus	ChoDid_v1_BIUU
Chiloscyllium_punctatum	Cpunctatum_v1.0
Chiloscyllium_plagiosum	ASM401019v1
Chelydra_serpentina	1
Chelonoidis_abingdonii	ASM359739v1
Chatrabus_melanurus	ASM90030263v1
Chaetophractus_vellerosus	ChaVel_v1_BIUU
Chaenocephalus_aceratus	ASM90030267v1
Cervus_elaphus_hippelaphus	Celaphus1.0
Ceratotherium_simum_cottoni	CerCot_v1_BIUU
Cebus_albifrons	CebAlb_v1_BIUU
Cavia_tschudii	CavTsc_v1_BIUU
Catagonus_wagneri	CatWag_v1_BIUU
Casuarius_casuarius	GCA_003342895.1_casCas1
Castor_canadensis	CasCan_v1
Carollia_perspicillata	CarPer_v1_BIUU
Carettochelys_insculpta	1
Capromys_pilorides	CapPil_v1_BIUU
Capra_sibirica	ASM318261v1
Canis_lupus_dingo	ASM325472v1
Callorhinus_ursinus	ASM326570v1
Callipepla_squamata	ASM221830v1
Eurynorhynchus_pygmeus	GCA_003697955
Bubo_blakistoni	ver1.0
Brotula_barbata	ASM90030326v1
Brosme_brosme	ASM90030242v1
Bregmaceros_cantori	ASM90030239v1
Bradypus_variegatus	BraVar_v1_BIUU
Boreogadus_saida	ASM90030251v1
Beryx_splendens	ASM90031256v1
Betta_splendens	GCA_003650155
Benthosema_glaciale	ASM90032337v1
Beatragus_hunteri	BeaHun_v1_BIUU
Bambusicola_thoracicus	Bthov1.0
Bathygadus_melanobranchus	ASM90030237v1
Axis_porcinus	GCA_003798545
Athene_cunicularia	athCun1
Astatotilapia_calliptera	fAstCal1.2
Arctogadus_glacialis	ASM90030323v1
Arctocephalus_gazella	ArcGazv1.4
Arapaima_gigas	Agigas_genome_assembly_all_mixed_samples
Apteryx_rowi	GCA_003343035
Apteryx_haastii	GCA_003342985.1_aptHaa1
Antrozous_pallidus	AntPal_v1_BIUU
Antilocapra_americana	AntAmePen_v1_BIUU
Antennarius_striatus	ASM90030327v1
Anoura_caudifer	AnoCau_v1_BIUU
Anomalopteryx_didiformis	anoDid_nucDNA_orig
Anas_zonorhyncha	ASM222487v1
Anabas_testudineus	GCA_900324465
Anabarilius_grahami	BGI_Agra_1.0
Amphiprion_percula	Nemo_v1
Amphiprion_ocellaris	AmpOce1.0
Amphiprion_frenatus	AmpOce1.0
Alcelaphus_buselaphus	HBT
Alouatta_palliata	AloPal_v1_BIUU
Ageneiosus_inermis	GCA_003347165.1
Aepyceros_melampus	IMP
Acridotheres_javanicus	ASM284967v1
Acomys_cahirinus	AcoCah_v1_BIUU
Acipenser_ruthenus	ASM411989v1
Zeus_faber	ASM90032333v1
Zapus_hudsonius	ZapHud_v1_BIUU
Zalophus_californianus	zalCal2.2
Xerus_inauris	XerIna_v1_BIUU
Vulpes_vulpes	VulVul2.2
Vulpes_lagopus	VulLag_v1_BIUU
Vombatus_ursinus	WM_v1.0
Varanus_komodoensis	ASM479886v1
Ursus_arctos_horribilis	ASM358476v1
Ursus_americanus	GCA_003344425.1_ASM334442v1
Uropsilus_gracilis	UroGra_v1_BIUU
Urocitellus_parryii	ASM342692v1
Urile_pelagicus	ASM217343v1
Uria_lomvia	UriLom_1.1
Typhlichthys_subterraneus	ASM90030240v1
Tympanuchus_cupido	GPC_3440_v1
Tursiops_aduncus	ASM322739v1
Trisopterus_minutus	ASM90030241v1
Tragulus_javanicus	TraJav_v1_BIUU
Trachinotus_ovatus	golden_pompano_genome_number_1
Tonatia_saurophila	TonSau_v1_BIUU
Tolypeutes_matacus	TolMat_v1
Thymallus_thymallus	ASM434828v1
Thylacine_cynocephalus	Refassem_1
Thunnus_thynnus	GBYP_Tthy_1.0
Thunnus_albacares	ASM90030262v1
Thryonomys_swinderianus	ThrSwi_v1_BIUU
Theropithecus_gelada	Tgel_1.0
Terrapene_mexicana_triunguis	T_m_triunguis-1.0
Tenualosa_ilisha	ASM365119v1
Taxidea_taxus	GCA_003697995
Tapirus_indicus	TapInd_v1_BIUU
Tamandua_tetradactyla	TamTet_v1
Takifugu_bimaculatus	ASM402614v1
Tachysurus_fulvidraco	GCA_003724035.1
Tachycineta_bicolor	CLO_TRES_1
Syngnathus_scovelli	ssc_2016_12_20_chromlevel
Syncerus_caffer	GCA_006408785_ABF
Symphodus_melops	CHI06
Sylvicapra_grimmia	CMD
Suricata_suricatta	SurSur_v1_BIUU
Stylephorus_chordatus	ASM90031261v1
Strix_occidentalis_caurina	Soccid_v01
Strigops_habroptilus	bStrHab1_v1
Sporophila_hypoxantha	SpoHypox2.0
Sphenodon_punctatus	GCA_003113815
Spheniscus_mendiculus	ASM326465v1
Spheniscus_magellanicus	ASM326471v1
Spheniscus_humboldti	ASM326454v1
Spermophilus_dauricus	ASM240643v1
Sparus_aurata	ASM330901v1
Sousa_chinensis	ASM352133v1
Solenodon_paradoxus_woodi	ASM290108v1
Simochromis_diagramma	fSimDia1.1
Sigmodon_hispidus	SigHis_v1
Setophaga_coronata	mywagenomev1.1
Seriola_rivoliana	ASM299450v1
Seriola_quinqueradiata	Squ_1.0
Seriola_lalandi_dorsalis	Sedor1
Seriola_dumerili	Sdu_1.0
Semnopithecus_entellus	SemEnt_v1
Sebastes_steindachneri	ASM191078v1
Sebastes_minor	ASM191076v1
Sebastes_aleutianus	ASM191080v1
Scyliorhinus_torazame	Storazame_v1.0
Scophthalmus_maximus	ASM318616v1
Scalopus_aquaticus	ScaAqu_v1
Sardina_pilchardus	SP_G
Saxicola_maurus	Saxicola_maurus.2
Sardina_pilchardus	1_UP_Spi
Salvelinus_alpinus	ASM291031v2
Salvator_merianae	HLtupMer6
Salarias_fasciatus	fSalaFa1.1
Saiga_tatarica	SaiTat_v1
Saguinus_imperator	SagImp_v1_BIUU
Rondeletia_loricata	ASM90030260v1
Rhizomys_pruinosus	RhiPru_v1_BIUU
Rhinolophus_sinicus	ASM188883v1
Rhinella_marina	GCA_900303285
Rhea_americana	GCA_003343005.1_rheAme1
Reinhardtius_hippoglossoides	ASM618292v1
Regalecus_glesne	ASM90030258v1
Redunca_redunca	BHR
Recurvirostra_avosetta	ASM402374v1
Raphicerus_campestris	SNB
Rangifer_tarandus	RanTarSib_v1_BIUU
Rana_catesbeiana	RCv2.1
Pyxicephalus_adspersus	Pads_1.0
Pygoscelis_papua	ASM326461v1
Pygoscelis_antarcticus	ASM326459v1
Pygathrix_nemaeus	PygNem_v1_BIUU
Pungitius_pungitius	ASM339955v1
Puma_concolor	GCF_003327715.1_PumCon1.0
Pteronura_brasiliensis	PteBra_v1_BIUU
Pterocnemia_pennata	GCA_003342835.1_rhePen1
Psittacula_krameri	P.krameri1.0
Pseudonaja_textilis	EBS10Xv
Pseudois_nayaur	ASM318257v1
Psammomys_obesus	ASM221593v1
Przewalskium_albirostris	WLD
Protobothrops_flavoviridis	GCA_003402635.1_HabAm_1.0
Prolemur_simus	Prosim_1.0
Procapra_przewalskii	PLG
Prionailurus_bengalensis_euptilurus	v01
Poropuntius_huangchuchieni	ASM412479v1
Pogona_vitticeps	pvi1.1
Podocnemis_expansa	1
Podarcis_muralis	PodMur_1.0
Plecturocebus_donacophilus	CalDon_v1_BIUU
Platysternon_megacephalum	ASM394214v1
Platanista_minor	PlaMin_v1_BIUU
Mugil_soiuy	Liza_haematocheila_0.1
Pithecia_pithecia	PitPit_v1
Pipra_filicauda	ASM394559v1
Pipistrellus_pipistrellus	PipPip_v1
Phyllostomus_discolor	mPhyDis1_v1
Phycis_phycis	ASM90030233v1
Phycis_blennoides	ASM90030231v1
Phocoena_phocoena	GCA_003071005
Philantomba_maxwellii	MXD
Phasianus_colchicus	ASM414374v1
Phascolarctos_cinereus	phaCin_unsw_v4.1
Phalacrocorax_harrisi	Pharrisi_ref_V1
Petromus_typicus	PetTyp_v1_BIUU
Peromyscus_polionotus_subgriseus	HU_Ppol_1.3
Perca_fluviatilis	UTU_Pfluv_1.1
Perca_flavescens	PFLA_1.0
Pelusios_castaneus	1
Patagioenas_fasciata	NIATT_ARIZONA
Passer_domesticus	Passer_domesticus-1.0
Parotia_lawesii	GCA_003713295
Paroedura_picta	Ppicta_assembly_v1
Paramormyrops_kingsleyae	PKING1
Parambassis_ranga	fParRan2.1
Paralichthys_olivaceus	V1.0
Paradoxurus_hermaphroditus	ParHer_v1_BIUU
Paradisaea_rubra	GCA_003713215
Paradisaea_raggiana	GCA_003713265
Parablennius_parvicornis	ASM90030274v1
Panthera_pardus	PanPar1.0
Panthera_onca	PanOnc_v1_BIUU
Pangasianodon_hypophthalmus	VN_pangasius
Pagrus_major	Pmaj_1.0
Ovis_aries	Oar_rambouillet_v1.0
Ourebia_ourebi	ORB
Oryzias_melastigma	Om_v0.7.RACA
Oryx_gazella	UCDavis_Ogaz_1
Oryx_gazella	GMB
Ornithorhynchus_anatinus	mOrnAna1
Oplegnathus_fasciatus	ASM341684v1
Onychomys_torridus	OnyTor_v1_BIUU
Ondatra_zibethicus	OndZib_v1
Oncorhynchus_tshawytscha	USMARCv1.0
Oncorhynchus_kisutch	Okis_V1
Odocoileus_virginianus	Ovir.te_1.0
Odocoileus_hemionus	GCA_003697985.1
Octomys_mimax	Oct_mimax_AO248_v1
Nycticebus_coucang	NycCou_v1_BIUU
Numida_meleagris	NumMel1.0
Nothoprocta_perdicaria	GCF_003342845.1_notPer1
Notechis_scutatus	TS10Xv2-PR
Noctilio_leporinus	NocLep_v1_BIUU
Neovison_vison	NNQGG.v01
Neophocaena_asiaeorientalis	V1
Neomonachus_schauinslandi	ASM220157v1
Nannopterum_harrisi	Pharrisi_ref_V1
Nannopterum_brasilianus	ASM210954v1
Myrmecophaga_tridactyla	MyrTri_v1_BIUU
Myodes_glareolus	ASM436859v1
Myocastor_coypus	MyoCoy_v1_BIUU
Muscardinus_avellanarius	MusAve_v1
Mus_spicilegus	GCA_003336285.1_MUSP714
Mus_musculus	goldenpath_mm9
Murina_aurata_feae	MurFea_v1
Muntiacus_reevesi	CIJ
Muntiacus_muntjak	CMJ
Muntiacus_crinifrons	BMJ
Moschus_moschiferus	MosMos_v1_BIUU
Moschus_chrysogaster	NPU_MCHR_1.0
Moschus_berezovskii	NPU_MBRE_1.0
Moschus_berezovskii	FMD
Mormoops_blainvillei	MorMeg_v1
Mora_moro	Mora_mora_assembly
Monopterus_albus	M_albus_1.0
Monodon_monoceros	NGI_Narwhal_1
Monodon_monoceros	MonMon_v1
Mirza_coquereli	MizCoq_v1_BIUU
Mirounga_angustirostris	MirAng_v1_BIUU
Miniopterus_schreibersii	MinSch_v1
Micropterus_floridanus	ASM259238v1
Microgale_talazaci	MicTal_v1_BIUU
Microcaecilia_unicolor	aMicUni1.1
Mesoplodon_bidens	MesBid_v1
Mesoclemmys_tuberculata	1
Meriones_unguiculatus	MunDraft-v1.0
Melanochromis_auratus	ASM15089v1
Megaptera_novaeangliae	megNov1
Megaderma_lyra	MegLyr_v1_BIUU
Mastacembelus_armatus	GCA_900324485
Marmota_flaviventris	ASM367607v1
Manis_tricuspis	ManTri_v1_BIUU
Mandrillus_sphinx	BGI_mandrill_1.0
Mammalia	low_coverage
Madoqua_kirkii	KDD
Macrotus_californicus	MacCal_v1_BIUU
Macroglossus_sobrinus	MacSob_v1
Macquaria_australasica	DU_Maus_v1.0
Maccullochella_peelii	mcod_v1
Macaca_fuscata	GCA_003118495
Lynx_canadensis	LynCan4_v1
Lycaon_pictus	LycPicSAfr1.0
Lota_lota	ASM90030238v1
Litocranius_walleri	GRK
Lonchura_striata_domestica	LonStrDom1
Limosa_lapponica_baueri	Godwit_v1
Lesueurigobius_sanzi	ASM90030325v1
Lepus_timidus	GCA_009760805
Lepus_americanus	LepAme_v1_BIUU
Laticauda_laticaudata	1
Laticauda_colubrina	1
Lateolabrax_maculatus	ASM402866v1
Lasiurus_borealis	LasBor_v1
Lamprogrammus_exutus	ASM90031255v1
Lampris_guttatus	ASM90030254v1
Lagenorhynchus_obliquidens	ASM367639v1
Lacerta_viridis	ASM90024590v1
Lacerta_bilineata	L_bilineata
Labeo_rohita	ASM412021v1
Kogia_breviceps	v1_BIUU
Junco_hyemalis	ASM382977v1
Inia_geoffrensis	IniGeo_v1_BIUU
Hystrix_cristata	HysCri_v1_BIUU
Hypoplectrus_puella	HP_genome_unmasked_01
Hypophthalmichthys_nobilis	HypNob1.0
Hypophthalmichthys_molitrix	HypMol1.0
Hydropotes_inermis	NPU_HINE_1.0
Hydrophis_melanocephalus	1
Hydrophis_cyanocinctus	ASM402372v1
Hydrochoerus_hydrochaeris	HydHyd_v1_BIUU
Hyaena_hyaena	HyaHya_v1
Hucho_hucho	ASM331708v1
Homo_sapiens	goldenpath_hg38_chromosome
Holocentrus_rufus	ASM90030261v1
Hirundo_rustica	GCA_003692655.1
Hipposideros_galeritus	HipGal_v1
Hipposideros_armiger	ASM189008v1
Hippopotamus_amphibius	ASM299558v1
Hippocampus_comes	QL1_v1
Himantopus_himantopus	Hhiman_2.0
Heterohyrax_brucei	HetBruBak_v1_BIUU
Hemitragus_hylocrius	HemHyl_v1
Hemignathus_virens	ASM328649v1
Helostoma_temminkii	ASM90030269v1
Helogale_parvula	HelPar_v1_BIUU
Apodemus_speciosus	Aspe_assembly01
Anser_brachyrhynchus	ASM259213v1
Ammotragus_lervia	NAZ_v1.0
Ailurus_fulgens	ASM200746v1
Agapornis_roseicollis	ASM263189v1
Acanthochromis_polyacanthus	ASM210954v1
digs_genomes	Hipposideros_galeritus
Sinella_curviseta	ASM411504v1
Actinemys_marmorata	Amar_v1
Alces_alces	GSC_moose_1.0
Leptobrachium_leishanense	ASM966780v1
Nanger_granti	GTG-3714
Nycticeius_humeralis	NycHum_v1_BIUU
Spea_multiplicata	usc_Smult_1.0
Lacerta_agilis	rLacAgi1
Lutra_lutra	mLutLut1.1
Oophaga_pumilio	UCB_Opum_1.0
Sapajus_apella	GSC_monkey_1.0
Cynopterus_brachyotis	ASM979314v1
Lutra_lutra	riverotter_1.0
Mustela_erminea	mMusErm1
Rhombomys_opimus	ASM1012001v1
Thamnophis_elegans	rThaEle1.pri
Trachypithecus_francoisi	Tfra_2.0
Crocuta_crocuta	CrCroc_1.0
Marmota_monax	MONAX5
Mastomys_coucha	UCSF_Mcou_1
Microcebus_griseorufus	Mgri_1.0
Microcebus_mittermeieri	Mmit_1.0
Microcebus_ravelobensis	Mrav_1.0
Microcebus_tavaratra	Mtav_1.0
Mirza_zaza	Mzaz_1.0
Panthera_leo	UCSF_Mcou_1
Sciurus_carolinensis	mSciCar1.1
Sciurus_vulgaris	mSciVul1.1
Ursus_thibetanus_thibetanus	ASM966005v1
Antidorcas_marsupialis	SGB
Erethizon_dorsatum	GSC_porc_1.0
Kobus_ellipsiprymnus	DFW-scaff
Pedetes_capensis	PedCap_v1_BIUU
Cuniculus_paca	CunPac_v1_BIUU
Indri_indri	IndInd_v1_BIUU
Marmota_vancouverensis	VIM_1.0
Tupaia_tana	TupTan_v1_BIUU
Ziphius_cavirostris	ZipCav_v1_BIUU
Halichoerus_grypus	Tufts_HGry_1.1
Martes_zibellina	ASM1258336v1
Micronycteris_hirsuta	MicHir_v1
Ptyas_mucosa	Pmuc_v1.0
Alauda_arvensis	skylark
Grus_vipio	Gvipio_1.0
Ardeotis_arabs	REN_Aarabs_1.0
Cromileptes_altivelis	SYSU_Calt_1.1
Etheostoma_cragini	Ecrag_1.0
Eupsittula_pertinax	ASM1131718v1
Grus_monacha	Gmonacha_1.0
Guaruba_guarouba	ASM1180009v1
Gymnobelideus_leadbeateri	LBP_v1_scaffolds
Lama_glama	ASM1323958v1
Limnodynastes_dumerilii	BGI_Ldum_1.0
Mallotus_villosus	GCA_903064625
Molothrus_ater	BPBGC_Mater_1.0
Nisaetus_nipalensis	Nnipalensis_1.0
Oxyura_jamaicensis	Ojam_1.0
Pionus_senilis	ASM1176272v1
Trachemys_scripta	CAS_Tse_1.0
Tropheus_moorii	TMv1.0
Zootoca_vivipara	UG_Zviv_1
