# Supplementary material for: An endogenous lentivirus in the germline of a rodent
Source: Retrovirology. 2022 Dec 20;19:30. doi: 10.1186/s12977-022-00615-2 (PMC9768972; doi:10.1186/s12977-022-00615-2)
Supplement: Supplementary file 2 — Additional file 2. Table S2. Details of all endogenous lentivirus loci identified in this study. [file 12977_2022_615_MOESM2_ESM.xlsx]

## Sheet: curated
sequenceID	name	locus_numeric_id	classifier	locus_key	organism	erv_structure	original	locus_structure	sequence_length	scaffold	orientation	extract_start	extract_end	assigned_name	subject_start	subject_end	query_start	query_end	align_len	bitscore	identity	evalue_num	evalue_exp	gap_openings
DELV.1-Galeopterus_variegatus	DELV	1	ERV	DELV.1	Galeopterus variegatus	provirus	1	LTR[ELVgv(+)]-gag[MELVmpf(+)]-pol[MELVmpf(+)]-LTR[ELVgv(+)]	14992	KL152857.1	+	62265	77256	ELVgv	314	790	936	2369	489	609	66.667	0	1	4
DELV.2-Galeopterus_variegatus	DELV	2	ERV	DELV.2	Galeopterus variegatus	provirus	2	LTR[ELVgv(+)]-gag[EIAV-As(+)]-pol[MELVmpf(+)]-pol[FIVpco(+)]-LTR[ELVgv(+)]	10814	KL143158.1	+	69692	80505	ELVgv	478	1131	2193	4142	663	940	74.51	0	1	4
DELV.3-Galeopterus_variegatus	DELV	3	ERV	DELV.3	Galeopterus variegatus	provirus	3	LTR[ELVgv(+)]-gag[MELVmpf(+)]-pol[FIVfca(+)]-LTR[ELVgv(+)]	9300	KL148477.1	+	14164	23463	ELVgv	599	1377	1716	4013	780	1187	78.462	0	1	4
DELV.4-Galeopterus_variegatus	DELV	4	ERV	DELV.4	Galeopterus variegatus	provirus	4	LTR[ELVgv(+)]-pol[FIVfca(+)]-LTR[ELVgv(+)]	8246	KL144797.1	+	30555	38800	ELVgv	313	1904	939	5714	1592	3240	100	0	1	0
DELV.5-Galeopterus_variegatus	DELV	5	ERV	DELV.5	Galeopterus variegatus	provirus	5	LTR[ELVgv(+)]-gag[RELIK(+)]-pol[FIVpco(+)]	6399	KL153624.1	+	38495	44893	ELVgv	1072	1507	5092	6399	436	727	85.092	0	1	0
DELV.6-Galeopterus_variegatus	DELV	6	ERV	DELV.6	Galeopterus variegatus	provirus	6	pol[FIVpco(-)]-pol[HIV-1-CRF02(-)]	5915	KL150894.1	-	28634	34548	ELVgv	1332	1661	4926	5915	330	504	76.667	3.21	148	0
DELV.7-Galeopterus_variegatus	DELV	7	ERV	DELV.7	Galeopterus variegatus	provirus	7	LTR[ELVgv(-)]-LTR[ELVgv(-)]	3787	KL152334.1	-	71239	75025	ELVgv	2603	2746	1	432	144	219	74.306	4.8	60	0
DELV.8-Galeopterus_variegatus	DELV	8	ERV	DELV.8	Galeopterus variegatus	provirus	8	pol[FIVfca(-)]	1928	KL144934.1	-	34738	36665	ELVgv	439	862	530	1789	429	483	64.103	1.15	153	5
DELV.9-Galeopterus_variegatus	DELV	9	ERV	DELV.9	Galeopterus variegatus	provirus	9	LTR[ELVgv(-)]-LTR[ELVgv(-)]	1306	KL142874.1	-	314195	315500	ELVgv	2666	2746	1061	1303	81	115	74.074	2.73	41	0
DELV.10-Galeopterus_variegatus	DELV	10	ERV	DELV.10	Galeopterus variegatus	provirus	10	LTR[ELVgv(+)]-LTR[ELVgv(+)]	987	KL143800.1	+	334829	335815	ELVgv	2603	2745	1	432	148	130	55.405	1	35	4
DELV.11-Galeopterus_variegatus	DELV	11	ERV	DELV.11	Galeopterus variegatus	provirus	11	gag[MELVmpf(-)]	543	JMZW01485036.1	-	22	564	ELVgv	478	618	1	423	141	159	59.574	6.61	48	0
DELV.12-Galeopterus_variegatus	DELV	12	ERV	DELV.12	Galeopterus variegatus	provirus	12	LTR[ELVgv(+)]-LTR[ELVgv(+)]	487	KL142985.1	+	252330	252816	ELVgv	2624	2714	60	332	91	127	73.626	4.67	41	0
DELV.13-Galeopterus_variegatus	DELV	13	ERV	DELV.13	Galeopterus variegatus	LTR	13	LTR[ELVgv(-)]	440	KL148471.1	-	30580	31019	ELVgv	1	145	1	435	146	141	69.178	3.11	42	2
DELV.14-Galeopterus_variegatus	DELV	14	ERV	DELV.14	Galeopterus variegatus	LTR	14	LTR[ELVgv(-)]	439	KL145141.1	-	114972	115410	ELVgv	1	116	1	345	118	82.4	47.458	1.02	33	3
DELV.15-Galeopterus_variegatus	DELV	15	ERV	DELV.15	Galeopterus variegatus	LTR	15	LTR[ELVgv(+)]	439	KL145191.1	+	105088	105526	ELVgv	2603	2741	1	423	142	195	73.944	3.43	61	2
DELV.16-Galeopterus_variegatus	DELV	16	ERV	DELV.16	Galeopterus variegatus	LTR	16	LTR[ELVgv(-)]	439	KL143816.1	-	400080	400518	ELVgv	1	104	1	312	105	97.4	55.238	4.63	37	2
DELV.17-Galeopterus_variegatus	DELV	17	ERV	DELV.17	Galeopterus variegatus	LTR	17	LTR[ELVgv(-)]	438	KL145215.1	-	274074	274511	ELVgv	1	99	1	300	101	84.7	52.475	1.99	34	2
DELV.18-Galeopterus_variegatus	DELV	18	ERV	DELV.18	Galeopterus variegatus	LTR	18	LTR[ELVgv(-)]	438	KL143290.1	-	102041	102478	ELVgv	2633	2745	92	436	115	99	51.304	2.27	27	1
DELV.19-Galeopterus_variegatus	DELV	19	ERV	DELV.19	Galeopterus variegatus	LTR	19	LTR[ELVgv(-)]	438	KL146522.1	-	1909	2346	ELVgv	2624	2747	66	437	124	198	79.032	3.25	62	0
DELV.20-Galeopterus_variegatus	DELV	20	ERV	DELV.20	Galeopterus variegatus	LTR	20	LTR[ELVgv(+)]	437	KL145064.1	+	198092	198528	ELVgv	2603	2701	1	297	99	158	78.788	3.11	56	0
DELV.21-Galeopterus_variegatus	DELV	21	ERV	DELV.21	Galeopterus variegatus	LTR	21	LTR[ELVgv(-)]	437	KL143987.1	-	318221	318657	ELVgv	2624	2744	66	428	121	170	72.727	2.23	52	0
DELV.22-Galeopterus_variegatus	DELV	22	ERV	DELV.22	Galeopterus variegatus	LTR	22	LTR[ELVgv(+)]	437	KL144191.1	+	718506	718942	ELVgv	2624	2745	66	431	122	182	74.59	1.29	56	0
DELV.23-Galeopterus_variegatus	DELV	23	ERV	DELV.23	Galeopterus variegatus	LTR	23	LTR[ELVgv(-)]	437	KL146651.1	-	51952	52388	ELVgv	2624	2744	66	428	121	181	74.38	1.28	56	0
DELV.24-Galeopterus_variegatus	DELV	24	ERV	DELV.24	Galeopterus variegatus	LTR	24	LTR[ELVgv(+)]	437	KL151687.1	+	81144	81580	ELVgv	2624	2746	66	434	123	191	76.423	3.59	61	0
DELV.25-Galeopterus_variegatus	DELV	25	ERV	DELV.25	Galeopterus variegatus	LTR	25	LTR[ELVgv(-)]	437	KL145163.1	-	138850	139286	ELVgv	2624	2745	66	431	122	183	75.41	1.8	58	0
DELV.26-Galeopterus_variegatus	DELV	26	ERV	DELV.26	Galeopterus variegatus	LTR	26	LTR[ELVgv(-)]	437	KL147321.1	-	83380	83816	ELVgv	2657	2746	164	433	90	112	63.333	6.98	36	0
DELV.27-Galeopterus_variegatus	DELV	27	ERV	DELV.27	Galeopterus variegatus	LTR	27	LTR[ELVgv(-)]	437	KL143813.1	-	386439	386875	ELVgv	2624	2744	66	428	121	171	72.727	9.15	53	0
DELV.28-Galeopterus_variegatus	DELV	28	ERV	DELV.28	Galeopterus variegatus	LTR	28	LTR[ELVgv(-)]	437	KL145629.1	-	57105	57541	ELVgv	2624	2746	66	434	123	186	73.984	2.02	59	0
DELV.29-Galeopterus_variegatus	DELV	29	ERV	DELV.29	Galeopterus variegatus	LTR	29	LTR[ELVgv(+)]	437	KL151439.1	+	78380	78816	ELVgv	2657	2746	164	433	90	107	63.333	2.48	34	0
DELV.30-Galeopterus_variegatus	DELV	30	ERV	DELV.30	Galeopterus variegatus	LTR	30	LTR[ELVgv(+)]	436	KL149543.1	+	112467	112902	ELVgv	2658	2746	167	433	89	141	77.528	7.22	57	0
DELV.31-Galeopterus_variegatus	DELV	31	ERV	DELV.31	Galeopterus variegatus	LTR	31	LTR[ELVgv(+)]	436	KL154608.1	+	22110	22545	ELVgv	2	91	4	270	90	92	58.889	2.23	36	1
DELV.32-Galeopterus_variegatus	DELV	32	ERV	DELV.32	Galeopterus variegatus	LTR	32	LTR[ELVgv(-)]	436	KL146066.1	-	48674	49109	ELVgv	2603	2671	1	207	69	117	78.261	4.7	58	0
DELV.33-Galeopterus_variegatus	DELV	33	ERV	DELV.33	Galeopterus variegatus	LTR	33	LTR[ELVgv(-)]	436	KL148551.1	-	105710	106145	ELVgv	2674	2746	215	433	73	119	80.822	6.44	58	0
DELV.34-Galeopterus_variegatus	DELV	34	ERV	DELV.34	Galeopterus variegatus	LTR	34	LTR[ELVgv(-)]	436	KL149485.1	-	41268	41703	ELVgv	2624	2746	65	433	123	168	73.171	1.35	51	0
DELV.35-Galeopterus_variegatus	DELV	35	ERV	DELV.35	Galeopterus variegatus	LTR	35	LTR[ELVgv(+)]	436	KL142873.1	+	467305	467740	ELVgv	2684	2746	245	433	63	105	79.365	6.82	54	0
DELV.36-Galeopterus_variegatus	DELV	36	ERV	DELV.36	Galeopterus variegatus	LTR	36	LTR[ELVgv(-)]	436	KL145214.1	-	45047	45482	ELVgv	2639	2746	110	433	108	159	71.296	3.83	51	0
DELV.37-Galeopterus_variegatus	DELV	37	ERV	DELV.37	Galeopterus variegatus	LTR	37	LTR[ELVgv(+)]	435	KL151254.1	+	79980	80414	ELVgv	2603	2746	1	432	144	234	79.167	6.24	75	0
DELV.38-Galeopterus_variegatus	DELV	38	ERV	DELV.38	Galeopterus variegatus	LTR	38	LTR[ELVgv(-)]	435	KL145627.1	-	31755	32189	ELVgv	2603	2746	1	432	144	219	76.389	1.12	69	0
DELV.39-Galeopterus_variegatus	DELV	39	ERV	DELV.39	Galeopterus variegatus	LTR	39	LTR[ELVgv(+)]	435	KL145287.1	+	207689	208123	ELVgv	2603	2746	1	432	144	214	74.306	1.05	67	0
DELV.40-Galeopterus_variegatus	DELV	40	ERV	DELV.40	Galeopterus variegatus	LTR	40	LTR[ELVgv(-)]	435	KL144365.1	-	192617	193051	ELVgv	2603	2746	1	432	144	227	77.778	2.84	72	0
DELV.41-Galeopterus_variegatus	DELV	41	ERV	DELV.41	Galeopterus variegatus	LTR	41	LTR[ELVgv(-)]	435	KL143274.1	-	601396	601830	ELVgv	2603	2746	1	432	144	207	73.611	1.54	65	0
DELV.42-Galeopterus_variegatus	DELV	42	ERV	DELV.42	Galeopterus variegatus	LTR	42	LTR[ELVgv(+)]	435	KL144829.1	+	18196	18630	ELVgv	2603	2746	1	432	144	234	79.167	6.24	75	0
DELV.43-Galeopterus_variegatus	DELV	43	ERV	DELV.43	Galeopterus variegatus	LTR	43	LTR[ELVgv(-)]	435	JMZW01477984.1	-	38	472	ELVgv	2603	2746	1	432	144	216	75.694	2.48	68	0
DELV.44-Galeopterus_variegatus	DELV	44	ERV	DELV.44	Galeopterus variegatus	LTR	44	LTR[ELVgv(-)]	435	KL143076.1	-	654278	654712	ELVgv	2603	2746	1	432	149	82.8	40.268	8.52	22	3
DELV.45-Galeopterus_variegatus	DELV	45	ERV	DELV.45	Galeopterus variegatus	LTR	45	LTR[ELVgv(-)]	435	KL143951.1	-	54870	55304	ELVgv	2603	2745	1	429	143	229	79.72	3.68	73	0
DELV.46-Galeopterus_variegatus	DELV	46	ERV	DELV.46	Galeopterus variegatus	LTR	46	LTR[ELVgv(-)]	435	KL147369.1	-	8583	9017	ELVgv	2603	2746	1	432	144	239	80.556	9.6	77	0
DELV.47-Galeopterus_variegatus	DELV	47	ERV	DELV.47	Galeopterus variegatus	LTR	47	LTR[ELVgv(+)]	435	KL143741.1	+	111352	111786	ELVgv	2657	2717	165	347	61	91.7	75.41	1.87	29	0
DELV.48-Galeopterus_variegatus	DELV	48	ERV	DELV.48	Galeopterus variegatus	LTR	48	LTR[ELVgv(-)]	435	KL143559.1	-	281808	282242	ELVgv	2603	2746	1	432	144	190	77.778	2.43	59	0
DELV.49-Galeopterus_variegatus	DELV	49	ERV	DELV.49	Galeopterus variegatus	LTR	49	LTR[ELVgv(-)]	435	JMZW01444635.1	-	213	647	ELVgv	2603	2746	1	432	144	221	75.694	5.11	70	0
DELV.50-Galeopterus_variegatus	DELV	50	ERV	DELV.50	Galeopterus variegatus	LTR	50	LTR[ELVgv(+)]	435	KL144041.1	+	384162	384596	ELVgv	2603	2746	1	432	144	221	76.389	3.34	70	0
DELV.51-Galeopterus_variegatus	DELV	51	ERV	DELV.51	Galeopterus variegatus	LTR	51	LTR[ELVgv(-)]	435	KL150680.1	-	89158	89592	ELVgv	2603	2746	1	432	144	170	64.583	2.28	52	0
DELV.52-Galeopterus_variegatus	DELV	52	ERV	DELV.52	Galeopterus variegatus	LTR	52	LTR[ELVgv(-)]	435	KL157631.1	-	14051	14485	ELVgv	2603	2746	1	432	144	212	73.611	5	67	0
DELV.53-Galeopterus_variegatus	DELV	53	ERV	DELV.53	Galeopterus variegatus	LTR	53	LTR[ELVgv(+)]	435	KL150083.1	+	20439	20873	ELVgv	2603	2746	1	432	144	217	76.389	9.52	69	0
DELV.54-Galeopterus_variegatus	DELV	54	ERV	DELV.54	Galeopterus variegatus	LTR	54	LTR[ELVgv(-)]	434	KL146857.1	-	188185	188618	ELVgv	2624	2745	63	428	122	193	77.049	1.77	60	0
DELV.55-Galeopterus_variegatus	DELV	55	ERV	DELV.55	Galeopterus variegatus	LTR	55	LTR[ELVgv(-)]	434	KL151182.1	-	99001	99434	ELVgv	2603	2746	1	432	144	231	80.556	6.95	74	0
DELV.56-Galeopterus_variegatus	DELV	56	ERV	DELV.56	Galeopterus variegatus	LTR	56	LTR[ELVgv(+)]	434	KL144053.1	+	316338	316771	ELVgv	2657	2746	165	431	90	110	65.556	1.3	31	1
DELV.57-Galeopterus_variegatus	DELV	57	ERV	DELV.57	Galeopterus variegatus	LTR	57	LTR[ELVgv(+)]	434	KL145498.1	+	535880	536313	ELVgv	2604	2732	4	390	129	212	80.62	4.12	67	0
DELV.58-Galeopterus_variegatus	DELV	58	ERV	DELV.58	Galeopterus variegatus	LTR	58	LTR[ELVgv(-)]	434	KL142858.1	-	896485	896918	ELVgv	2603	2746	1	432	144	214	75.694	1.03	67	0
DELV.59-Galeopterus_variegatus	DELV	59	ERV	DELV.59	Galeopterus variegatus	LTR	59	LTR[ELVgv(+)]	434	KL187803.1	+	5436	5869	ELVgv	2617	2746	42	431	130	150	63.077	1.34	45	0
DELV.60-Galeopterus_variegatus	DELV	60	ERV	DELV.60	Galeopterus variegatus	LTR	60	LTR[ELVgv(-)]	434	KL145604.1	-	205212	205645	ELVgv	2624	2745	63	428	122	176	72.951	1.22	54	0
DELV.61-Galeopterus_variegatus	DELV	61	ERV	DELV.61	Galeopterus variegatus	LTR	61	LTR[ELVgv(+)]	433	KL149754.1	+	35626	36058	ELVgv	2657	2745	165	431	89	120	70.787	8.6	38	0
DELV.62-Galeopterus_variegatus	DELV	62	ERV	DELV.62	Galeopterus variegatus	LTR	62	LTR[ELVgv(+)]	433	KL149598.1	+	22001	22433	ELVgv	2624	2745	66	431	122	166	70.492	7.8	51	0
DELV.63-Galeopterus_variegatus	DELV	63	ERV	DELV.63	Galeopterus variegatus	LTR	63	LTR[ELVgv(+)]	433	KL143514.1	+	372424	372856	ELVgv	2671	2746	203	430	76	97.1	64.474	1.71	36	0
DELV.64-Galeopterus_variegatus	DELV	64	ERV	DELV.64	Galeopterus variegatus	LTR	64	LTR[ELVgv(+)]	433	KL143627.1	+	436705	437137	ELVgv	2622	2695	60	281	74	107	74.324	1.61	47	0
DELV.65-Galeopterus_variegatus	DELV	65	ERV	DELV.65	Galeopterus variegatus	LTR	65	LTR[ELVgv(-)]	433	KL145564.1	-	169901	170333	ELVgv	2624	2730	66	386	107	157	73.832	2.71	49	0
DELV.66-Galeopterus_variegatus	DELV	66	ERV	DELV.66	Galeopterus variegatus	LTR	66	LTR[ELVgv(+)]	433	KL154940.1	+	27316	27748	ELVgv	2659	2746	170	433	88	139	79.545	3.44	62	0
DELV.67-Galeopterus_variegatus	DELV	67	ERV	DELV.67	Galeopterus variegatus	LTR	67	LTR[ELVgv(-)]	433	KL152583.1	-	17658	18090	ELVgv	2624	2745	66	431	122	167	72.131	1.02	52	0
DELV.68-Galeopterus_variegatus	DELV	68	ERV	DELV.68	Galeopterus variegatus	LTR	68	LTR[ELVgv(-)]	433	KL155200.1	-	58160	58592	ELVgv	2624	2740	66	416	117	149	68.376	1.9	46	0
DELV.69-Galeopterus_variegatus	DELV	69	ERV	DELV.69	Galeopterus variegatus	LTR	69	LTR[ELVgv(+)]	433	KL146905.1	+	142878	143310	ELVgv	2624	2745	66	431	122	176	71.311	3.04	57	0
DELV.70-Galeopterus_variegatus	DELV	70	ERV	DELV.70	Galeopterus variegatus	LTR	70	LTR[ELVgv(-)]	433	KL142891.1	-	635656	636088	ELVgv	2604	2746	2	430	143	219	77.622	9.76	70	0
DELV.71-Galeopterus_variegatus	DELV	71	ERV	DELV.71	Galeopterus variegatus	LTR	71	LTR[ELVgv(+)]	432	KL144427.1	+	307011	307442	ELVgv	2648	2745	137	430	98	130	68.367	8.78	47	0
DELV.72-Galeopterus_variegatus	DELV	72	ERV	DELV.72	Galeopterus variegatus	LTR	72	LTR[ELVgv(+)]	432	KL148157.1	+	147450	147881	ELVgv	2624	2736	59	397	113	164	71.681	1.96	50	0
DELV.73-Galeopterus_variegatus	DELV	73	ERV	DELV.73	Galeopterus variegatus	LTR	73	LTR[ELVgv(+)]	432	KL143911.1	+	183706	184137	ELVgv	2603	2690	1	267	89	100	60.674	2	44	1
DELV.74-Galeopterus_variegatus	DELV	74	ERV	DELV.74	Galeopterus variegatus	LTR	74	LTR[ELVgv(-)]	432	KL152555.1	-	65829	66260	ELVgv	2657	2745	165	431	89	115	68.539	1.64	41	0
DELV.75-Galeopterus_variegatus	DELV	75	ERV	DELV.75	Galeopterus variegatus	LTR	75	LTR[ELVgv(+)]	432	KL144308.1	+	335115	335546	ELVgv	2616	2746	37	429	131	179	67.939	9.98	56	0
DELV.76-Galeopterus_variegatus	DELV	76	ERV	DELV.76	Galeopterus variegatus	LTR	76	LTR[ELVgv(-)]	432	KL146953.1	-	57421	57852	ELVgv	2603	2746	1	429	144	210	73.611	1.94	66	1
DELV.77-Galeopterus_variegatus	DELV	77	ERV	DELV.77	Galeopterus variegatus	LTR	77	LTR[ELVgv(-)]	431	KL143449.1	-	36341	36771	ELVgv	2603	2745	1	429	143	223	78.322	6.72	71	0
DELV.78-Galeopterus_variegatus	DELV	78	ERV	DELV.78	Galeopterus variegatus	LTR	78	LTR[ELVgv(-)]	431	KL146111.1	-	84447	84877	ELVgv	2603	2745	1	429	143	214	74.126	6.4	68	0
DELV.79-Galeopterus_variegatus	DELV	79	ERV	DELV.79	Galeopterus variegatus	LTR	79	LTR[ELVgv(-)]	431	KL146311.1	-	183879	184309	ELVgv	31	145	89	430	117	131	65.812	6.81	40	2
DELV.80-Galeopterus_variegatus	DELV	80	ERV	DELV.80	Galeopterus variegatus	LTR	80	LTR[ELVgv(-)]	430	KL150097.1	-	95858	96287	ELVgv	2624	2740	66	413	117	175	77.778	9.11	60	1
DELV.81-Galeopterus_variegatus	DELV	81	ERV	DELV.81	Galeopterus variegatus	LTR	81	LTR[ELVgv(-)]	430	KL164604.1	-	8064	8493	ELVgv	2684	2746	239	427	63	82.8	66.667	1.67	37	0
DELV.82-Galeopterus_variegatus	DELV	82	ERV	DELV.82	Galeopterus variegatus	LTR	82	LTR[ELVgv(+)]	430	KL192025.1	+	211	640	ELVgv	2624	2726	66	368	103	131	68.932	5.98	48	1
DELV.83-Galeopterus_variegatus	DELV	83	ERV	DELV.83	Galeopterus variegatus	LTR	83	LTR[ELVgv(-)]	430	KL143425.1	-	44303	44732	ELVgv	2614	2746	14	427	138	167	65.217	3.02	51	1
DELV.84-Galeopterus_variegatus	DELV	84	ERV	DELV.84	Galeopterus variegatus	LTR	84	LTR[ELVgv(-)]	430	KL145038.1	-	46579	47008	ELVgv	2665	2732	183	386	68	113	79.412	1.99	32	0
DELV.85-Galeopterus_variegatus	DELV	85	ERV	DELV.85	Galeopterus variegatus	LTR	85	LTR[ELVgv(+)]	430	KL154662.1	+	19540	19969	ELVgv	2616	2744	39	425	129	189	74.419	3.08	59	0
DELV.86-Galeopterus_variegatus	DELV	86	ERV	DELV.86	Galeopterus variegatus	LTR	86	LTR[ELVgv(-)]	430	KL146711.1	-	141789	142218	ELVgv	2618	2744	45	425	127	204	80.315	1.87	64	0
DELV.87-Galeopterus_variegatus	DELV	87	ERV	DELV.87	Galeopterus variegatus	LTR	87	LTR[ELVgv(-)]	429	KL143543.1	-	249980	250408	ELVgv	2624	2745	58	423	122	185	72.951	1.01	57	0
DELV.88-Galeopterus_variegatus	DELV	88	ERV	DELV.88	Galeopterus variegatus	LTR	88	LTR[ELVgv(-)]	428	KL145287.1	-	151731	152158	ELVgv	2639	2746	108	425	108	135	70.37	3.24	49	1
DELV.89-Galeopterus_variegatus	DELV	89	ERV	DELV.89	Galeopterus variegatus	LTR	89	LTR[ELVgv(-)]	426	KL145632.1	-	95048	95473	ELVgv	2603	2746	1	423	144	205	72.917	1.38	64	1
DELV.90-Galeopterus_variegatus	DELV	90	ERV	DELV.90	Galeopterus variegatus	LTR	90	LTR[ELVgv(-)]	424	KL152188.1	-	38517	38940	ELVgv	54	145	153	419	95	94.4	62.105	4.13	32	2
DELV.91-Galeopterus_variegatus	DELV	91	ERV	DELV.91	Galeopterus variegatus	LTR	91	LTR[ELVgv(+)]	423	KL146719.1	+	133805	134227	ELVgv	24	145	71	418	122	150	68.033	1.55	45	1
DELV.92-Galeopterus_variegatus	DELV	92	ERV	DELV.92	Galeopterus variegatus	LTR	92	LTR[ELVgv(+)]	423	KL148165.1	+	255014	255436	ELVgv	2619	2745	41	421	127	196	76.378	1.09	61	0
DELV.93-Galeopterus_variegatus	DELV	93	ERV	DELV.93	Galeopterus variegatus	LTR	93	LTR[ELVgv(+)]	421	KL143050.1	+	243404	243824	ELVgv	2603	2745	1	420	152	150	58.553	2.49	45	3
DELV.94-Galeopterus_variegatus	DELV	94	ERV	DELV.94	Galeopterus variegatus	LTR	94	LTR[ELVgv(+)]	414	KL143988.1	+	316048	316461	ELVgv	31	145	72	413	117	137	66.667	3.99	41	2
DELV.95-Galeopterus_variegatus	DELV	95	ERV	DELV.95	Galeopterus variegatus	LTR	95	LTR[ELVgv(+)]	411	KL154745.1	+	22926	23336	ELVgv	2669	2745	179	409	77	113	74.026	1.96	45	0
DELV.96-Galeopterus_variegatus	DELV	96	ERV	DELV.96	Galeopterus variegatus	LTR	96	LTR[ELVgv(+)]	408	KL172473.1	+	682	1089	ELVgv	2603	2738	1	408	136	196	74.265	1.94	61	0
DELV.97-Galeopterus_variegatus	DELV	97	ERV	DELV.97	Galeopterus variegatus	LTR	97	LTR[ELVgv(-)]	401	KL144229.1	-	2387	2787	ELVgv	2603	2732	1	396	132	149	61.364	3.58	45	2
DELV.98-Galeopterus_variegatus	DELV	98	ERV	DELV.98	Galeopterus variegatus	LTR	98	LTR[ELVgv(-)]	393	KL146181.1	-	317798	318190	ELVgv	2603	2733	1	393	131	214	80.916	4.76	68	0
DELV.99-Galeopterus_variegatus	DELV	99	ERV	DELV.99	Galeopterus variegatus	LTR	99	LTR[ELVgv(-)]	389	KL143766.1	-	374909	375297	ELVgv	2613	2741	2	388	129	191	76.744	3.44	60	0
DELV.100-Galeopterus_variegatus	DELV	100	ERV	DELV.100	Galeopterus variegatus	LTR	100	LTR[ELVgv(-)]-LTR[ELVgv(-)]	386	KL144619.1	-	22133	22518	ELVgv	2603	2662	1	177	60	99.4	81.667	4.78	37	1
DELV.101-Galeopterus_variegatus	DELV	101	ERV	DELV.101	Galeopterus variegatus	LTR	101	LTR[ELVgv(+)]	376	KL147475.1	+	50247	50622	ELVgv	2624	2728	63	374	111	87.8	51.351	7.29	24	3
DELV.102-Galeopterus_variegatus	DELV	102	ERV	DELV.102	Galeopterus variegatus	LTR	102	LTR[ELVgv(-)]	375	KL143970.1	-	380665	381039	ELVgv	2	139	2	370	139	115	52.518	1.06	33	4
DELV.103-Galeopterus_variegatus	DELV	103	ERV	DELV.103	Galeopterus variegatus	LTR	103	LTR[ELVgv(+)]	370	KL144502.1	+	184571	184940	ELVgv	2625	2722	1	294	98	157	80.612	4.15	48	0
DELV.104-Galeopterus_variegatus	DELV	104	ERV	DELV.104	Galeopterus variegatus	LTR	104	LTR[ELVgv(+)]	368	JMZW01486527.1	+	25	392	ELVgv	60	146	109	366	87	121	74.713	1.28	35	1
DELV.105-Galeopterus_variegatus	DELV	105	ERV	DELV.105	Galeopterus variegatus	LTR	105	LTR[ELVgv(-)]	368	KL148386.1	-	96555	96922	ELVgv	2676	2746	152	364	71	102	71.831	1.01	41	0
DELV.106-Galeopterus_variegatus	DELV	106	ERV	DELV.106	Galeopterus variegatus	LTR	106	LTR[ELVgv(-)]	360	KL152618.1	-	13544	13903	ELVgv	2603	2718	1	354	118	183	77.966	2.08	57	1
DELV.107-Galeopterus_variegatus	DELV	107	ERV	DELV.107	Galeopterus variegatus	LTR	107	LTR[ELVgv(-)]	353	KL143370.1	-	372379	372731	ELVgv	2603	2714	1	336	124	95.5	49.194	1.39	26	3
DELV.108-Galeopterus_variegatus	DELV	108	ERV	DELV.108	Galeopterus variegatus	LTR	108	LTR[ELVgv(-)]	349	JMZW01431583.1	-	3	351	ELVgv	2650	2720	137	349	71	96.3	69.014	7.51	33	0
DELV.109-Galeopterus_variegatus	DELV	109	ERV	DELV.109	Galeopterus variegatus	LTR	109	LTR[ELVgv(+)]	347	KL143589.1	+	404181	404527	ELVgv	2635	2723	80	346	89	136	77.528	1.26	45	0
DELV.110-Galeopterus_variegatus	DELV	110	ERV	DELV.110	Galeopterus variegatus	LTR	110	LTR[ELVgv(-)]	347	KL144351.1	-	87332	87678	ELVgv	2631	2745	1	345	115	169	73.913	1.31	52	0
DELV.111-Galeopterus_variegatus	DELV	111	ERV	DELV.111	Galeopterus variegatus	LTR	111	LTR[ELVgv(+)]	346	KL158418.1	+	15095	15440	ELVgv	2657	2746	77	343	90	89.4	61.111	4.46	25	1
DELV.112-Galeopterus_variegatus	DELV	112	ERV	DELV.112	Galeopterus variegatus	LTR	112	LTR[ELVgv(-)]	343	KL143849.1	-	256423	256765	ELVgv	2603	2718	1	342	118	104	54.237	6.01	30	2
DELV.113-Galeopterus_variegatus	DELV	113	ERV	DELV.113	Galeopterus variegatus	LTR	113	LTR[ELVgv(-)]	342	KL143632.1	-	301774	302115	ELVgv	2631	2715	59	337	93	98.6	62.366	7.57	28	2
DELV.114-Galeopterus_variegatus	DELV	114	ERV	DELV.114	Galeopterus variegatus	LTR	114	LTR[ELVgv(-)]	334	KL144865.1	-	288852	289185	ELVgv	2644	2744	27	329	101	137	71.287	1.91	41	0
DELV.115-Galeopterus_variegatus	DELV	115	ERV	DELV.115	Galeopterus variegatus	LTR	115	LTR[ELVgv(-)]	320	KL145366.1	-	14316	14635	ELVgv	2604	2709	1	318	106	180	81.132	1.55	56	0
DELV.116-Galeopterus_variegatus	DELV	116	ERV	DELV.116	Galeopterus variegatus	LTR	116	LTR[ELVgv(-)]	320	JMZW01501533.1	-	202	521	ELVgv	2640	2745	2	319	106	164	76.415	7.4	51	0
DELV.117-Galeopterus_variegatus	DELV	117	ERV	DELV.117	Galeopterus variegatus	LTR	117	LTR[ELVgv(-)]	304	KL143609.1	-	436858	437161	ELVgv	45	126	1	243	84	85.1	66.667	2.86	23	2
DELV.118-Galeopterus_variegatus	DELV	118	ERV	DELV.118	Galeopterus variegatus	LTR	118	LTR[ELVgv(+)]	300	JMZW01460348.1	+	348	647	ELVgv	2624	2703	59	298	80	120	72.5	1.02	35	0
DELV.119-Galeopterus_variegatus	DELV	119	ERV	DELV.119	Galeopterus variegatus	LTR	119	LTR[ELVgv(-)]	294	KL151332.1	-	47924	48217	ELVgv	49	144	2	286	98	115	69.388	6.51	34	2
DELV.120-Galeopterus_variegatus	DELV	120	ERV	DELV.120	Galeopterus variegatus	LTR	120	LTR[ELVgv(+)]	205	KL152259.1	+	63948	64152	ELVgv	2678	2738	1	192	64	93.2	71.875	1.18	26	1
DELV.121-Galeopterus_variegatus	DELV	121	ERV	DELV.121	Galeopterus variegatus	LTR	121	LTR[ELVgv(-)]	203	KL151292.1	-	61353	61555	ELVgv	2681	2745	3	197	65	103	78.462	2.84	30	0
DELV.122-Galeopterus_variegatus	DELV	122	ERV	DELV.122	Galeopterus variegatus	LTR	122	LTR[ELVgv(-)]	197	KL174884.1	-	6278	6474	ELVgv	2684	2746	6	194	63	107	79.365	1.06	31	0
DELV.123-Galeopterus_variegatus	DELV	123	ERV	DELV.123	Galeopterus variegatus	LTR	123	LTR[ELVgv(+)]	187	KL146761.1	+	80337	80523	ELVgv	2685	2742	3	176	58	94	79.31	3.92	27	0
DELV.124-Galeopterus_variegatus	DELV	124	ERV	DELV.124	Galeopterus variegatus	LTR	124	LTR[ELVgv(-)]	175	KL181872.1	-	66	240	ELVgv	2689	2745	3	173	57	87.4	73.684	6.76	25	0
MELV.1-Mustela_erminea	MELV	1	ERV	MELV.1	Mustela erminea	provirus	1	LTR[MELVmpf(+)]-pol[MELVmpf(+)]-env[MELVmpf(+)]-pol[MELVmpf(-)]-LTR[MELVmpf(-)]	11834	WNLZ01000603.1	-	342605	354438	MelV	438	1121	10534	8480	685	1174	91.387	0	1	1
MELV.1-Mustela_putorius_furo	MELV	1	ERV	MELV.1	Mustela putorius furo	provirus	4	LTR[MELVmpf(+)]-pol[MELVmpf(+)]-LTR[MELVmpf(-)]	4841	GL896902	-	12412676	12417516	MelV	606	1139	3046	1445	534	956	94.195	0	1	0
MELV.1-Neovison_vison	MELV	1	ERV	MELV.1	Neovison vison	provirus	1	LTR[MELVmpf(+)]-gag[MELVmpf(+)]-gag[MELVmpf(+)]-env[MELVmpf(+)]-env[MELVmpf(+)]-LTR[MELVmpf(+)]	9516	FNWR01000040.1	+	8800788	8810303	MelV	1942	2478	2149	3774	542	906	82.472	0	1	1
MELV.2-Mustela_erminea	MELV	2	ERV	MELV.2	Mustela erminea	provirus	2	LEA[MELVmpf(-)]-LTR[MELVmpf(-)]-env[MELVmpf(-)]-gag[MELVmpf(-)]-LEA[MELVmpf(-)]-LTR[MELVmpf(-)]	8892	WNLZ01000221.1	-	488569	497460	MelV	2020	2783	5830	8115	764	1335	88.743	0	1	2
MELV.2-Mustela_putorius_furo	MELV	2	ERV	MELV.2	Mustela putorius furo	provirus	2	LTR[MELVmpf(-)]-env[MELVmpf(-)]-env[MELVmpf(-)]-vif[MELVmpf(-)]-pol[MELVmpf(-)]-LTR[MELVmpf(-)]	8887	GL897225	-	217505	226391	MelV	73	1553	216	4649	1496	2173	82.42	0	1	9
MELV.2-Neovison_vison	MELV	2	ERV	MELV.2	Neovison vison	provirus	2	LTR[MELVmpf(+)]-pol[MELVmpf(+)]-env[MELVmpf(+)]-LTR[MELVmpf(+)]-LTR[MELVmpf(+)]	8458	FNWR01001227.1	+	3855	12312	MelV	485	1226	1409	3634	742	1222	89.488	0	1	0
MELV.3-Mustela_erminea	MELV	3	ERV	MELV.3	Mustela erminea	provirus	3	pol[MELVmpf(+)]-LTR[MELVmpf(-)]-env[MELVmpf(-)]-env[MELVmpf(+)]-LTR[MELVmpf(+)]	4370	WNLZ01003095.1	+	2	4371	MelV	2144	2858	1655	3841	729	1295	91.77	0	1	1
MELV.3-Mustela_putorius_furo	MELV	3	ERV	MELV.3	Mustela putorius furo	provirus	3	LTR[MELVmpf(-)]-env[MELVmpf(-)]-vif[MELVmpf(-)]-pol[MELVmpf(-)]-pol[MELVmpf(-)]	5107	GL897027	-	5167323	5172429	MelV	2274	2860	2715	4472	587	991	89.438	0	1	1
MELV.3-Neovison_vison	MELV	3	ERV	MELV.3	Neovison vison	provirus	3	pol[MELVmpf(-)]-gag[MELVmpf(-)]-LTR[MELVmpf(-)]	8076	FNWR01000502.1	-	623296	631371	MelV	417	1029	6198	8036	613	815	77.814	0	1	0
MELV.4-Mustela_erminea	MELV	4	ERV	MELV.4	Mustela erminea	provirus	4	LTR[MELVmpf(-)]-env[MELVmpf(-)]-vif[MELVmpf(-)]-pol[MELVmpf(-)]	4291	WNLZ01002965.1	-	120157	124447	MelV	2223	3037	1795	4290	844	1256	79.976	0	1	7
MELV.4-Mustela_putorius_furo	MELV	4	ERV	MELV.4	Mustela putorius furo	provirus	5	LTR[MELVmpf(+)]-gag[MELVmpf(+)]	3222	AEYP01111284	+	539	3760	MelV	294	518	819	1493	225	414	95.111	0	1	0
MELV.4-Neovison_vison	MELV	4	ERV	MELV.4	Neovison vison	provirus	4	LTR[MELVmpf(+)]-pol[MELVmpf(+)]-env[MELVmpf(-)]-env[MELVmpf(+)]	6038	FNWR01000254.1	+	1512815	1518852	MelV	162	1205	432	3575	1051	1646	89.439	0	1	2
MELV.5-Mustela_erminea	MELV	5	ERV	MELV.5	Mustela erminea	provirus	5	LTR[MELVmpf(+)]-pol[MELVmpf(+)]	3007	WNLZ01002198.1	+	158608	161614	MelV	466	1008	1387	3006	546	791	82.051	0	1	4
MELV.5-Mustela_putorius_furo	MELV	5	ERV	MELV.5	Mustela putorius furo	provirus	1	LTR[MELVmpf(-)]-LTR[MELVmpf(+)]-LEA[MELVmpf(+)]-pol[MELVmpf(+)]-LTR[MELVmpf(-)]-env[MELVmpf(-)]-env[MELVmpf(+)]-LTR[MELVmpf(+)]	9310	GL896920	+	1236807	1246116	MelV	347	1139	2991	5363	793	1407	95.46	0	1	1
MELV.5-Neovison_vison	MELV	5	ERV	MELV.5	Neovison vison	provirus	5	LTR[MELVmpf(-)]-env[MELVmpf(-)]-env[MELVmpf(-)]-vif[MELVmpf(-)]-vif[MELVmpf(-)]-pol[MELVmpf(-)]-LTR[MELVmpf(-)]	5668	FNWR01000348.1	-	132236	137903	MelV	1949	2421	2491	3921	478	756	78.243	0	1	2
MELV.6-Mustela_erminea	MELV	6	ERV	MELV.6	Mustela erminea	LTR	6	LTR[MELVmpf(-)]	1341	WNLZ01002575.1	-	833463	834803	MelV	18	132	53	391	115	151	73.913	5.64	42	2
MELV.6-Mustela_putorius_furo	MELV	6	ERV	MELV.6	Mustela putorius furo	provirus	6	LEA[MELVmpf(+)]-gag[MELVmpf(+)]	1359	AEYP01113944	+	1	1359	MelV	347	646	464	1357	300	514	95.333	0	1	1
MELV.6-Neovison_vison	MELV	6	ERV	MELV.6	Neovison vison	LTR	6	LTR[MELVmpf(-)]	593	FNWR01000739.1	-	119961	120553	MelV	53	194	155	589	145	251	88.966	7.84	80	1
MELV.7-Mustela_erminea	MELV	7	ERV	MELV.7	Mustela erminea	LTR	7	LTR[MELVmpf(-)]	586	WNLZ01001493.1	-	1185604	1186189	MelV	1	195	1	585	195	343	91.795	5.92	112	0
MELV.7-Mustela_putorius_furo	MELV	7	ERV	MELV.7	Mustela putorius furo	LTR	7	LTR[MELVmpf(-)]	586	GL896924	-	12535923	12536508	MelV	1	195	1	585	195	346	93.333	5.59	113	0
MELV.7-Neovison_vison	MELV	7	ERV	MELV.7	Neovison vison	LTR	7	LTR[MELVmpf(+)]	581	FNWR01000285.1	+	842947	843527	MelV	53	194	155	580	142	214	85.915	4.37	67	0
MELV.8-Mustela_erminea	MELV	8	ERV	MELV.8	Mustela erminea	LTR	8	LTR[MELVmpf(-)]	584	WNLZ01000255.1	-	34650	35233	MelV	18	194	53	583	177	325	93.785	7.69	106	0
MELV.8-Mustela_putorius_furo	MELV	8	ERV	MELV.8	Mustela putorius furo	LTR	8	LTR[MELVmpf(-)]	583	GL896950	-	2508888	2509470	MelV	18	156	54	470	139	258	93.525	1.95	93	0
MELV.8-Neovison_vison	MELV	8	ERV	MELV.8	Neovison vison	LTR	8	LTR[MELVmpf(+)]	580	FNWR01000802.1	+	3207	3786	MelV	44	194	133	579	151	235	82.781	2.92	74	1
MELV.9-Mustela_erminea	MELV	9	ERV	MELV.9	Mustela erminea	LTR	10	LTR[MELVmpf(+)]	581	WNLZ01001134.1	+	897252	897832	MelV	2864	2958	1	285	95	167	86.316	9.54	79	0
MELV.9-Mustela_putorius_furo	MELV	9	ERV	MELV.9	Mustela putorius furo	LTR	9	LTR[MELVmpf(+)]	583	GL897056	+	3436739	3437321	MelV	1	194	1	582	194	348	91.753	1.13	113	0
MELV.9-Neovison_vison	MELV	9	ERV	MELV.9	Neovison vison	LTR	9	LTR[MELVmpf(-)]	530	FNWR01000825.1	-	87724	88253	MelV	53	194	155	529	142	198	76.056	2.45	65	1
MELV.10-Mustela_erminea	MELV	10	ERV	MELV.10	Mustela erminea	LTR	9	LTR[MELVmpf(+)]	583	WNLZ01002399.1	+	157053	157635	MelV	1	194	1	582	196	246	69.898	5.74	78	2
MELV.10-Mustela_putorius_furo	MELV	10	ERV	MELV.10	Mustela putorius furo	LTR	15	LTR[MELVmpf(-)]	514	GL897071	-	867147	867660	MelV	95	176	267	512	82	153	93.902	1.75	53	0
MELV.10-Neovison_vison	MELV	10	ERV	MELV.10	Neovison vison	LTR	10	LTR[MELVmpf(-)]	525	FNWR01000208.1	-	1932183	1932707	MelV	2864	3019	2	523	189	121	47.619	9.84	35	5
MELV.11-Mustela_erminea	MELV	11	ERV	MELV.11	Mustela erminea	LTR	11	LTR[MELVmpf(-)]	578	WNLZ01002554.1	-	725086	725663	MelV	2864	3037	2	577	192	265	76.042	9.56	85	1
MELV.11-Mustela_putorius_furo	MELV	11	ERV	MELV.11	Mustela putorius furo	LTR	11	LTR[MELVmpf(-)]	570	GL896901	-	24506474	24507043	MelV	18	191	53	562	179	234	75.419	4.96	74	3
MELV.11-Neovison_vison	MELV	11	ERV	MELV.11	Neovison vison	LTR	11	LTR[MELVmpf(-)]	514	FNWR01000120.1	-	97112	97625	MelV	53	171	140	499	120	186	81.667	1.59	57	1
MELV.12-Mustela_erminea	MELV	12	ERV	MELV.12	Mustela erminea	LTR	12	LTR[MELVmpf(+)]	534	WNLZ01002928.1	+	3575	4108	MelV	18	194	53	532	177	279	83.616	5.54	90	1
MELV.12-Mustela_putorius_furo	MELV	12	ERV	MELV.12	Mustela putorius furo	LTR	12	LTR[MELVmpf(-)]	534	GL896898	-	48134785	48135318	MelV	18	194	53	532	177	259	83.051	4.09	83	1
MELV.12-Neovison_vison	MELV	12	ERV	MELV.12	Neovison vison	LTR	12	LTR[MELVmpf(-)]	378	FNWR01000476.1	-	541690	542067	MelV	38	118	1	234	81	105	70.37	1.3	42	1
MELV.13-Mustela_erminea	MELV	13	ERV	MELV.13	Mustela erminea	LTR	13	LTR[MELVmpf(-)]	531	WNLZ01002847.1	-	385068	385598	MelV	18	176	53	529	159	300	94.34	2.39	97	0
MELV.13-Mustela_putorius_furo	MELV	13	ERV	MELV.13	Mustela putorius furo	LTR	13	LTR[MELVmpf(+)]	531	GL896943	+	3235585	3236115	MelV	18	175	53	526	158	292	93.671	1.68	94	0
MELV.14-Mustela_erminea	MELV	14	ERV	MELV.14	Mustela erminea	LTR	14	LTR[MELVmpf(-)]	480	WNLZ01002943.1	-	1236369	1236848	MelV	18	176	53	478	159	217	81.132	1.36	68	1
MELV.14-Mustela_putorius_furo	MELV	14	ERV	MELV.14	Mustela putorius furo	LTR	14	LTR[MELVmpf(-)]	530	GL896919	-	9418233	9418762	MelV	1	156	1	417	158	131	53.797	1.07	48	3
MELV.15-Mustela_putorius_furo	MELV	15	ERV	MELV.15	Mustela putorius furo	LTR	10	LTR[MELVmpf(+)]	570	GL896918	+	7998878	7999447	MelV	29	194	80	568	166	219	74.699	1.2	68	2
MELV.16-Mustela_putorius_furo	MELV	16	ERV	MELV.16	Mustela putorius furo	LTR	16	LTR[MELVmpf(-)]	482	GL896920	-	515314	515795	MelV	18	137	53	361	120	173	76.667	2.78	53	1
MELV.17-Mustela_putorius_furo	MELV	17	ERV	MELV.17	Mustela putorius furo	LTR	17	LTR[MELVmpf(-)]	474	GL896938	-	6366920	6367393	MelV	38	175	107	469	138	166	68.116	1.39	50	1
PSIV1.1-Microcebus_griseorufus	PSIV1	1	ERV	PSIV1.1	Microcebus griseorufus	provirus	1	pol[pSIVgml(+)]-LTR[pSIVgml(+)]	6478	VSMI01178616.1	+	3	6480	PSIVgml	634	1718	963	4220	1086	1896	97.33	0	1	1
PSIV1.1-Microcebus_mittermeieri	PSIV1	1	ERV	PSIV1.1	Microcebus mittermeieri	provirus	1	LTR[pSIVgml(-)]-env[pSIVgml(-)]	1150	VSMH01345205.1	-	16823	17972	PSIVgml	2100	2453	33	1091	361	427	72.299	4.54	138	5
PSIV1.1-Microcebus_murinus	PSIV1	1	ERV	PSIV1.1	Microcebus murinus	provirus	1	LTR[pSIVgml(+)]-rev[pSIVgml(+)]-pol[pSIVgml(+)]	4421	scaffold_33011	+	5773	10193	PSIVgml	1098	1470	3305	4420	373	666	98.123	0	1	1
PSIV1.1-Microcebus_ravelobensis	PSIV1	1	ERV	PSIV1.1	Microcebus ravelobensis	LTR	1	LTR[pSIVgml(-)]-rev[pSIVgml(-)]	442	VSMG01242316.1	-	31024	31465	PSIVgml	2333	2415	1	270	90	110	68.889	1.44	31	2
PSIV1.1-Microcebus_tavaratra	PSIV1	1	ERV	PSIV1.1	Microcebus tavaratra	provirus	1	env[pSIVgml(+)]-LTR[pSIVgml(+)]-rev[pSIVgml(+)]	4162	VSME01228323.1	+	651	4812	PSIVgml	1342	2329	773	3736	988	1648	93.016	0	1	0
PSIV1.2-Microcebus_griseorufus	PSIV1	2	ERV	PSIV1.2	Microcebus griseorufus	provirus	2	LTR[pSIVgml(+)]-rev[pSIVgml(+)]-gag[pSIVgml(+)]	1670	VSMI01016508.1	+	8431	10100	PSIVgml	223	548	692	1669	326	551	90.798	0	1	0
PSIV1.2-Microcebus_mittermeieri	PSIV1	2	ERV	PSIV1.2	Microcebus mittermeieri	LTR	2	LTR[pSIVgml(-)]-rev[pSIVgml(-)]	427	VSMH01157547.1	-	22188	22614	PSIVgml	2332	2415	1	255	85	166	94.118	1.58	56	1
PSIV1.2-Microcebus_murinus	PSIV1	2	ERV	PSIV1.2	Microcebus murinus	provirus	2	gag[pSIVgml(-)]-LTR[pSIVgml(-)]-rev[pSIVgml(-)]	2000	scaffold_54450	-	9	2008	PSIVgml	223	700	542	1978	479	762	91.441	0	1	1
PSIV1.2-Microcebus_ravelobensis	PSIV1	2	ERV	PSIV1.2	Microcebus ravelobensis	LTR	2	LTR[pSIVgml(-)]-rev[pSIVgml(-)]	427	VSMG01199660.1	-	2656	3082	PSIVgml	2332	2415	1	255	85	160	90.588	1.2	55	1
PSIV1.2-Microcebus_tavaratra	PSIV1	2	ERV	PSIV1.2	Microcebus tavaratra	LTR	3	rev[pSIVgml(+)]-LTR[pSIVgml(+)]	427	VSME01234899.1	+	8835	9261	PSIVgml	2332	2415	1	255	85	165	92.941	2.35	56	1
PSIV1.3-Microcebus_griseorufus	PSIV1	3	ERV	PSIV1.3	Microcebus griseorufus	LTR	3	LTR[pSIVgml(-)]-rev[pSIVgml(-)]	428	VSMI01347163.1	-	919	1346	PSIVgml	16	141	45	428	128	167	81.25	1.29	51	1
PSIV1.3-Microcebus_mittermeieri	PSIV1	3	ERV	PSIV1.3	Microcebus mittermeieri	LTR	3	rev[pSIVgml(+)]-LTR[pSIVgml(+)]	423	VSMH01231222.1	+	8421	8843	PSIVgml	1	95	3	287	95	143	97.895	5.75	53	0
PSIV1.3-Microcebus_murinus	PSIV1	3	ERV	PSIV1.3	Microcebus murinus	provirus	3	env[pSIVgml(+)]-LTR[pSIVgml(+)]	872	scaffold_6426	+	99547	100418	PSIVgml	2184	2457	3	824	276	331	77.174	4.93	106	3
PSIV1.3-Microcebus_ravelobensis	PSIV1	3	ERV	PSIV1.3	Microcebus ravelobensis	LTR	3	LTR[pSIVgml(-)]-rev[pSIVgml(-)]	422	VSMG01226122.1	-	2243	2664	PSIVgml	2334	2415	2	250	83	148	87.952	6.61	52	1
PSIV1.3-Microcebus_tavaratra	PSIV1	3	ERV	PSIV1.3	Microcebus tavaratra	provirus	2	LTR[pSIVgml(+)]-rev[pSIVgml(+)]-pol[pSIVgml(+)]-pol[pSIVgml(+)]	3294	VSME01059698.1	+	66318	69611	PSIVgml	1	914	1	2769	924	1244	82.576	0	1	5
PSIV1.4-Microcebus_griseorufus	PSIV1	4	ERV	PSIV1.4	Microcebus griseorufus	LTR	4	LTR[pSIVgml(-)]-rev[pSIVgml(-)]	427	VSMI01433890.1	-	28145	28571	PSIVgml	2332	2427	1	291	97	166	84.536	7.4	51	1
PSIV1.4-Microcebus_mittermeieri	PSIV1	4	ERV	PSIV1.4	Microcebus mittermeieri	LTR	5	LTR[pSIVgml(+)]-rev[pSIVgml(+)]	423	VSMH01214626.1	+	56296	56718	PSIVgml	1	141	1	423	141	194	87.943	7.08	61	0
PSIV1.4-Microcebus_murinus	PSIV1	4	ERV	PSIV1.4	Microcebus murinus	LTR	4	LTR[pSIVgml(+)]-rev[pSIVgml(+)]	423	scaffold_33974	+	7895	8317	PSIVgml	2334	2449	2	349	117	139	70.085	1.44	41	2
PSIV1.4-Microcebus_ravelobensis	PSIV1	4	ERV	PSIV1.4	Microcebus ravelobensis	LTR	4	LTR[pSIVgml(-)]-rev[pSIVgml(-)]	422	VSMG01129473.1	-	2257	2678	PSIVgml	1	105	1	315	105	153	88.571	9.61	54	0
PSIV1.4-Microcebus_tavaratra	PSIV1	4	ERV	PSIV1.4	Microcebus tavaratra	LTR	4	LTR[pSIVgml(+)]-rev[pSIVgml(+)]	423	VSME01048171.1	+	23204	23626	PSIVgml	2334	2450	2	355	118	183	79.661	4.73	57	1
PSIV1.5-Microcebus_griseorufus	PSIV1	5	ERV	PSIV1.5	Microcebus griseorufus	LTR	9	rev[pSIVgml(+)]-LTR[pSIVgml(+)]	422	VSMI01132181.1	+	29874	30295	PSIVgml	2333	2452	1	360	121	153	69.421	1.83	46	2
PSIV1.5-Microcebus_mittermeieri	PSIV1	5	ERV	PSIV1.5	Microcebus mittermeieri	LTR	4	LTR[pSIVgml(-)]-rev[pSIVgml(-)]	423	VSMH01167361.1	-	25481	25903	PSIVgml	1	66	3	200	66	137	96.97	1.57	58	0
PSIV1.5-Microcebus_murinus	PSIV1	5	ERV	PSIV1.5	Microcebus murinus	LTR	5	LTR[pSIVgml(-)]-rev[pSIVgml(-)]	422	scaffold_11115	-	4081	4502	PSIVgml	2333	2452	1	360	121	156	70.248	1.47	47	2
PSIV1.5-Microcebus_ravelobensis	PSIV1	5	ERV	PSIV1.5	Microcebus ravelobensis	LTR	7	LTR[pSIVgml(-)]-rev[pSIVgml(-)]	421	VSMG01063232.1	-	23907	24327	PSIVgml	2359	2453	81	362	95	85.5	57.895	1.41	29	1
PSIV1.5-Microcebus_tavaratra	PSIV1	5	ERV	PSIV1.5	Microcebus tavaratra	LTR	5	LTR[pSIVgml(-)]-rev[pSIVgml(-)]	423	VSME01268938.1	-	5668	6090	PSIVgml	1	66	3	200	66	130	92.424	1.1	56	0
PSIV1.6-Microcebus_griseorufus	PSIV1	6	ERV	PSIV1.6	Microcebus griseorufus	LTR	6	LTR[pSIVgml(-)]-rev[pSIVgml(-)]	422	VSMI01222554.1	-	3293	3714	PSIVgml	1	126	1	375	131	108	58.779	1.02	30	2
PSIV1.6-Microcebus_mittermeieri	PSIV1	6	ERV	PSIV1.6	Microcebus mittermeieri	LTR	6	LTR[pSIVgml(-)]-rev[pSIVgml(-)]	422	VSMH01122924.1	-	392	813	PSIVgml	2334	2415	2	250	83	160	92.771	4.56	56	1
PSIV1.6-Microcebus_murinus	PSIV1	6	ERV	PSIV1.6	Microcebus murinus	LTR	6	LTR[pSIVgml(-)]-rev[pSIVgml(-)]	420	scaffold_1644	-	25943	26362	PSIVgml	1	141	1	420	141	112	52.482	3.45	32	1
PSIV1.6-Microcebus_ravelobensis	PSIV1	6	ERV	PSIV1.6	Microcebus ravelobensis	LTR	6	LTR[pSIVgml(+)]-rev[pSIVgml(+)]	421	VSMG01132399.1	+	1524	1944	PSIVgml	2334	2415	2	250	83	169	97.59	1.88	60	1
PSIV1.6-Microcebus_tavaratra	PSIV1	6	ERV	PSIV1.6	Microcebus tavaratra	LTR	6	LTR[pSIVgml(+)]-rev[pSIVgml(+)]	422	VSME01154225.1	+	11077	11498	PSIVgml	2334	2415	2	250	83	160	91.566	3.65	58	1
PSIV1.7-Microcebus_griseorufus	PSIV1	7	ERV	PSIV1.7	Microcebus griseorufus	LTR	7	LTR[pSIVgml(-)]-rev[pSIVgml(-)]	422	VSMI01422719.1	-	14229	14650	PSIVgml	2334	2415	2	250	83	159	92.771	6.46	56	1
PSIV1.7-Microcebus_mittermeieri	PSIV1	7	ERV	PSIV1.7	Microcebus mittermeieri	LTR	7	LTR[pSIVgml(-)]-rev[pSIVgml(-)]	422	VSMH01087423.1	-	26774	27195	PSIVgml	2334	2452	2	358	120	105	69.167	9.44	30	2
PSIV1.7-Microcebus_murinus	PSIV1	7	ERV	PSIV1.7	Microcebus murinus	LTR	7	LTR[pSIVgml(+)]-rev[pSIVgml(+)]	420	scaffold_45530	+	2736	3155	PSIVgml	2334	2453	2	361	121	141	67.769	2.56	42	2
PSIV1.7-Microcebus_ravelobensis	PSIV1	7	ERV	PSIV1.7	Microcebus ravelobensis	LTR	5	LTR[pSIVgml(-)]-rev[pSIVgml(-)]	422	VSMG01000320.1	-	12049	12470	PSIVgml	1	126	1	375	131	102	56.489	1.24	28	2
PSIV1.7-Microcebus_tavaratra	PSIV1	7	ERV	PSIV1.7	Microcebus tavaratra	LTR	7	LTR[pSIVgml(-)]-rev[pSIVgml(-)]	422	VSME01083276.1	-	7046	7467	PSIVgml	2334	2415	2	250	83	164	93.976	2.43	57	1
PSIV1.8-Microcebus_griseorufus	PSIV1	8	ERV	PSIV1.8	Microcebus griseorufus	LTR	8	LTR[pSIVgml(+)]-rev[pSIVgml(+)]	422	VSMI01257546.1	+	395	816	PSIVgml	1	105	1	315	105	156	93.333	3.07	58	0
PSIV1.8-Microcebus_mittermeieri	PSIV1	8	ERV	PSIV1.8	Microcebus mittermeieri	LTR	8	LTR[pSIVgml(+)]-rev[pSIVgml(+)]	422	VSMH01024043.1	+	7916	8337	PSIVgml	2334	2415	2	250	83	164	93.976	6.36	57	1
PSIV1.8-Microcebus_murinus	PSIV1	8	ERV	PSIV1.8	Microcebus murinus	LTR	8	LTR[pSIVgml(+)]-rev[pSIVgml(+)]	413	scaffold_8910	+	53904	54316	PSIVgml	28	102	80	298	75	80.9	93.333	4.87	47	1
PSIV1.8-Microcebus_ravelobensis	PSIV1	8	ERV	PSIV1.8	Microcebus ravelobensis	LTR	8	LTR[pSIVgml(-)]-rev[pSIVgml(-)]	421	VSMG01278226.1	-	5757	6177	PSIVgml	2	141	5	421	140	115	52.143	2.45	33	1
PSIV1.8-Microcebus_tavaratra	PSIV1	8	ERV	PSIV1.8	Microcebus tavaratra	LTR	8	LTR[pSIVgml(-)]-rev[pSIVgml(-)]	422	VSME01029923.1	-	2540	2961	PSIVgml	1	105	1	315	105	149	94.286	4.34	55	0
PSIV1.9-Microcebus_griseorufus	PSIV1	9	ERV	PSIV1.9	Microcebus griseorufus	LTR	5	LTR[pSIVgml(-)]-rev[pSIVgml(-)]	423	VSMI01086649.1	-	32080	32502	PSIVgml	2334	2453	2	364	121	179	76.033	1.58	55	1
PSIV1.9-Microcebus_mittermeieri	PSIV1	9	ERV	PSIV1.9	Microcebus mittermeieri	LTR	9	LTR[pSIVgml(-)]-rev[pSIVgml(-)]	421	VSMH01504059.1	-	37162	37582	PSIVgml	1	95	1	285	95	138	95.789	1.35	51	0
PSIV1.9-Microcebus_murinus	PSIV1	9	ERV	PSIV1.9	Microcebus murinus	LTR	9	LTR[pSIVgml(-)]-rev[pSIVgml(-)]	326	scaffold_52164	-	1	326	PSIVgml	2334	2415	2	250	83	148	89.157	4.49	47	1
PSIV1.9-Microcebus_ravelobensis	PSIV1	9	ERV	PSIV1.9	Microcebus ravelobensis	LTR	9	LTR[pSIVgml(+)]-rev[pSIVgml(+)]	420	VSMG01121251.1	+	5823	6242	PSIVgml	2360	2415	81	248	56	117	91.071	8.21	34	0
PSIV1.9-Microcebus_tavaratra	PSIV1	9	ERV	PSIV1.9	Microcebus tavaratra	LTR	9	LTR[pSIVgml(+)]-rev[pSIVgml(+)]	421	VSME01081323.1	+	43568	43988	PSIVgml	1	95	1	285	95	146	91.579	4.27	54	0
PSIV1.10-Microcebus_griseorufus	PSIV1	10	ERV	PSIV1.10	Microcebus griseorufus	LTR	10	LTR[pSIVgml(-)]-rev[pSIVgml(-)]	422	VSMI01202246.1	-	8366	8787	PSIVgml	1	105	1	315	105	150	93.333	2.22	56	0
PSIV1.10-Microcebus_mittermeieri	PSIV1	10	ERV	PSIV1.10	Microcebus mittermeieri	LTR	10	LTR[pSIVgml(+)]-rev[pSIVgml(+)]	420	VSMH01266826.1	+	2291	2710	PSIVgml	2334	2452	2	358	120	137	68.333	3.86	41	2
PSIV1.10-Microcebus_ravelobensis	PSIV1	10	ERV	PSIV1.10	Microcebus ravelobensis	LTR	10	LTR[pSIVgml(-)]-rev[pSIVgml(-)]	420	VSMG01137681.1	-	3340	3759	PSIVgml	1	141	1	420	143	135	60.839	4.39	40	3
PSIV1.10-Microcebus_tavaratra	PSIV1	10	ERV	PSIV1.10	Microcebus tavaratra	LTR	10	LTR[pSIVgml(-)]-rev[pSIVgml(-)]	420	VSME01100441.1	-	41555	41974	PSIVgml	2334	2452	2	358	120	138	69.167	2.4	41	2
PSIV1.11-Microcebus_griseorufus	PSIV1	11	ERV	PSIV1.11	Microcebus griseorufus	LTR	11	LTR[pSIVgml(-)]-rev[pSIVgml(-)]	422	VSMI01070157.1	-	2997	3418	PSIVgml	2334	2415	2	250	83	159	92.771	4.76	55	1
PSIV1.11-Microcebus_mittermeieri	PSIV1	11	ERV	PSIV1.11	Microcebus mittermeieri	LTR	11	LTR[pSIVgml(-)]-rev[pSIVgml(-)]	420	VSMH01410802.1	-	1612	2031	PSIVgml	2334	2452	2	358	120	137	68.333	3.86	41	2
PSIV1.11-Microcebus_ravelobensis	PSIV1	11	ERV	PSIV1.11	Microcebus ravelobensis	LTR	11	LTR[pSIVgml(+)]-rev[pSIVgml(+)]	420	VSMG01085043.1	+	1344	1763	PSIVgml	1	105	1	315	105	161	92.381	2.66	54	0
PSIV1.11-Microcebus_tavaratra	PSIV1	11	ERV	PSIV1.11	Microcebus tavaratra	LTR	11	LTR[pSIVgml(+)]-rev[pSIVgml(+)]	420	VSME01094214.1	+	43449	43868	PSIVgml	2349	2451	45	353	104	92	59.615	1.87	25	2
PSIV1.12-Microcebus_griseorufus	PSIV1	12	ERV	PSIV1.12	Microcebus griseorufus	LTR	12	LTR[pSIVgml(-)]-rev[pSIVgml(-)]	420	VSMI01332051.1	-	2686	3105	PSIVgml	2334	2453	2	361	121	142	67.769	1.17	42	2
PSIV1.12-Microcebus_mittermeieri	PSIV1	12	ERV	PSIV1.12	Microcebus mittermeieri	LTR	12	LTR[pSIVgml(-)]-rev[pSIVgml(-)]	420	VSMH01413430.1	-	2022	2441	PSIVgml	1	141	1	420	141	121	53.901	1.98	35	1
PSIV1.12-Microcebus_ravelobensis	PSIV1	12	ERV	PSIV1.12	Microcebus ravelobensis	LTR	12	LTR[pSIVgml(+)]-rev[pSIVgml(+)]	420	VSMG01183847.1	+	7112	7531	PSIVgml	1	141	1	420	141	116	53.191	1.38	33	1
PSIV1.12-Microcebus_tavaratra	PSIV1	12	ERV	PSIV1.12	Microcebus tavaratra	LTR	12	LTR[pSIVgml(-)]-rev[pSIVgml(-)]	420	VSME01225038.1	-	4530	4949	PSIVgml	1	141	1	420	141	120	54.61	4.61	35	1
PSIV1.13-Microcebus_griseorufus	PSIV1	13	ERV	PSIV1.13	Microcebus griseorufus	LTR	13	LTR[pSIVgml(+)]-rev[pSIVgml(+)]	420	VSMI01183987.1	+	37893	38312	PSIVgml	2334	2453	2	361	121	152	66.116	3.82	46	2
PSIV1.13-Microcebus_mittermeieri	PSIV1	13	ERV	PSIV1.13	Microcebus mittermeieri	LTR	13	LTR[pSIVgml(-)]-rev[pSIVgml(-)]	416	VSMH01020143.1	-	6642	7057	PSIVgml	2334	2415	2	244	83	129	80.723	2.55	46	2
PSIV1.13-Microcebus_ravelobensis	PSIV1	13	ERV	PSIV1.13	Microcebus ravelobensis	LTR	13	LTR[pSIVgml(-)]-rev[pSIVgml(-)]	415	VSMG01038107.1	-	3576	3990	PSIVgml	2360	2453	81	356	94	81.6	55.319	1.54	21	1
PSIV1.13-Microcebus_tavaratra	PSIV1	13	ERV	PSIV1.13	Microcebus tavaratra	LTR	13	LTR[pSIVgml(-)]-rev[pSIVgml(-)]	419	VSME01090872.1	-	46519	46937	PSIVgml	1	105	1	312	105	88.2	61.905	1.86	36	1
PSIV1.14-Microcebus_griseorufus	PSIV1	14	ERV	PSIV1.14	Microcebus griseorufus	LTR	14	LTR[pSIVgml(+)]-rev[pSIVgml(+)]	420	VSMI01252309.1	+	3987	4406	PSIVgml	2334	2459	2	379	127	149	62.205	2.73	45	2
PSIV1.14-Microcebus_mittermeieri	PSIV1	14	ERV	PSIV1.14	Microcebus mittermeieri	LTR	14	LTR[pSIVgml(-)]-rev[pSIVgml(-)]	411	VSMH01510833.1	-	4295	4705	PSIVgml	2334	2453	2	352	121	202	85.124	8.95	64	2
PSIV1.14-Microcebus_ravelobensis	PSIV1	14	ERV	PSIV1.14	Microcebus ravelobensis	LTR	14	LTR[pSIVgml(-)]-rev[pSIVgml(-)]	411	VSMG01149221.1	-	693	1103	PSIVgml	1	141	1	411	141	105	51.773	7.45	30	2
PSIV1.14-Microcebus_tavaratra	PSIV1	14	ERV	PSIV1.14	Microcebus tavaratra	LTR	14	LTR[pSIVgml(-)]-rev[pSIVgml(-)]	404	VSME01308082.1	-	22040	22443	PSIVgml	2386	2453	139	345	69	109	79.71	2.6	43	1
PSIV1.15-Microcebus_griseorufus	PSIV1	15	ERV	PSIV1.15	Microcebus griseorufus	LTR	15	LTR[pSIVgml(+)]-rev[pSIVgml(+)]	420	VSMI01190802.1	+	10960	11379	PSIVgml	1	141	1	420	141	113	52.482	1.32	32	1
PSIV1.15-Microcebus_mittermeieri	PSIV1	15	ERV	PSIV1.15	Microcebus mittermeieri	LTR	15	LTR[pSIVgml(-)]-rev[pSIVgml(-)]	389	VSMH01041193.1	-	4025	4413	PSIVgml	2360	2415	50	217	56	118	92.857	1.86	34	0
PSIV1.15-Microcebus_ravelobensis	PSIV1	15	ERV	PSIV1.15	Microcebus ravelobensis	LTR	15	LTR[pSIVgml(-)]-rev[pSIVgml(-)]	385	VSMG01245938.1	-	6651	7035	PSIVgml	2334	2421	1	231	89	122	73.034	6.93	36	3
PSIV1.15-Microcebus_tavaratra	PSIV1	15	ERV	PSIV1.15	Microcebus tavaratra	LTR	15	LTR[pSIVgml(+)]-rev[pSIVgml(+)]	402	VSME01102948.1	+	299	700	PSIVgml	1	141	1	402	141	115	56.028	1.55	33	2
PSIV1.16-Microcebus_griseorufus	PSIV1	16	ERV	PSIV1.16	Microcebus griseorufus	LTR	16	LTR[pSIVgml(+)]-rev[pSIVgml(+)]	420	VSMI01066237.1	+	6877	7296	PSIVgml	1	141	1	420	141	114	52.482	1.07	32	1
PSIV1.16-Microcebus_mittermeieri	PSIV1	16	ERV	PSIV1.16	Microcebus mittermeieri	LTR	16	rev[pSIVgml(-)]-LTR[pSIVgml(-)]	352	VSMH01232432.1	-	1517	1868	PSIVgml	2359	2417	78	254	59	110	88.136	6.14	32	0
PSIV1.16-Microcebus_ravelobensis	PSIV1	16	ERV	PSIV1.16	Microcebus ravelobensis	LTR	16	LTR[pSIVgml(+)]-rev[pSIVgml(+)]	382	VSMG01181287.1	+	1344	1725	PSIVgml	2334	2414	2	247	82	153	92.683	1.87	53	1
PSIV1.16-Microcebus_tavaratra	PSIV1	16	ERV	PSIV1.16	Microcebus tavaratra	LTR	16	LTR[pSIVgml(-)]-rev[pSIVgml(-)]	402	VSME01074799.1	-	25442	25843	PSIVgml	27	105	59	295	79	84.7	86.076	1.41	33	0
PSIV1.17-Microcebus_griseorufus	PSIV1	17	ERV	PSIV1.17	Microcebus griseorufus	LTR	17	LTR[pSIVgml(+)]-rev[pSIVgml(+)]	419	VSMI01475791.1	+	982	1400	PSIVgml	28	102	80	304	75	89	94.667	7.55	36	0
PSIV1.17-Microcebus_mittermeieri	PSIV1	17	ERV	PSIV1.17	Microcebus mittermeieri	LTR	17	rev[pSIVgml(-)]-LTR[pSIVgml(-)]	247	VSMH01032380.1	-	1	247	PSIVgml	1	66	1	198	66	97.4	72.727	7.02	28	0
PSIV1.17-Microcebus_ravelobensis	PSIV1	17	ERV	PSIV1.17	Microcebus ravelobensis	LTR	17	LTR[pSIVgml(+)]-rev[pSIVgml(+)]	340	VSMG01246841.1	+	1	340	PSIVgml	2335	2415	1	246	82	160	93.902	1.9	50	1
PSIV1.17-Microcebus_tavaratra	PSIV1	17	ERV	PSIV1.17	Microcebus tavaratra	LTR	17	LTR[pSIVgml(-)]-rev[pSIVgml(-)]	402	VSME01041970.1	-	27423	27824	PSIVgml	2365	2415	78	230	51	108	94.118	4.68	31	0
PSIV1.18-Microcebus_griseorufus	PSIV1	18	ERV	PSIV1.18	Microcebus griseorufus	LTR	18	LTR[pSIVgml(-)]-rev[pSIVgml(-)]	394	VSMI01305316.1	-	4572	4965	PSIVgml	3	141	2	394	143	100	51.049	2.59	28	4
PSIV1.18-Microcebus_mittermeieri	PSIV1	18	ERV	PSIV1.18	Microcebus mittermeieri	LTR	18	LTR[pSIVgml(-)]-rev[pSIVgml(-)]	196	VSMH01414533.1	-	1	196	PSIVgml	1	64	3	194	64	130	96.875	5.46	40	0
PSIV1.18-Microcebus_ravelobensis	PSIV1	18	ERV	PSIV1.18	Microcebus ravelobensis	LTR	18	LTR[pSIVgml(+)]-rev[pSIVgml(+)]	230	VSMG01167327.1	+	646	875	PSIVgml	1	46	1	138	46	96.7	93.478	7.97	28	0
PSIV1.18-Microcebus_tavaratra	PSIV1	18	ERV	PSIV1.18	Microcebus tavaratra	LTR	18	LTR[pSIVgml(+)]-rev[pSIVgml(+)]	400	VSME01150182.1	+	13988	14387	PSIVgml	2365	2453	78	341	89	95.5	64.045	1.22	32	1
PSIV1.19-Microcebus_griseorufus	PSIV1	19	ERV	PSIV1.19	Microcebus griseorufus	LTR	19	LTR[pSIVgml(-)]-rev[pSIVgml(-)]	389	VSMI01144141.1	-	9404	9792	PSIVgml	2334	2453	1	330	121	117	61.157	4.62	34	3
PSIV1.19-Microcebus_mittermeieri	PSIV1	19	ERV	PSIV1.19	Microcebus mittermeieri	LTR	19	rev[pSIVgml(+)]-LTR[pSIVgml(+)]	196	VSMH01346981.1	+	1472	1667	PSIVgml	1	64	3	194	64	130	96.875	5.46	40	0
RELIK.1-Oryctolagus_cuniculus	RELIK	1	ERV	RELIK.1	Oryctolagus cuniculus	provirus	3	LTR[RELIK(-)]-LTR[RELIK(+)]	14158	chr16	+	19665137	19679294	RELiK	2859	2956	13863	14156	98	160	86.735	4.69	41	0
RELIK.2-Oryctolagus_cuniculus	RELIK	2	ERV	RELIK.2	Oryctolagus cuniculus	provirus	4	LTR[RELIK(-)]-env[RELIK(-)]-pol[RELIK(-)]-pol[RELIK(-)]-gag[RELIK(-)]-LEA[RELIK(-)]-LTR[RELIK(-)]	14075	chr18	-	43677893	43691967	RELiK	1189	1630	11098	12423	442	748	94.344	0	1	0
RELIK.3-Lepus_timidus	RELIK	3	ERV	RELIK.3	Lepus timidus	provirus	2	LTR[RELIK(-)]-LTR[RELIK(-)]	13765	CM019685.1	-	27986469	28000233	RELiK	2824	2900	13484	13714	77	119	81.818	2.4	35	0
RELIK.4-Oryctolagus_cuniculus	RELIK	4	ERV	RELIK.4	Oryctolagus cuniculus	provirus	5	LTR[RELIK(-)]-env[RELIK(-)]-env[RELIK(-)]-env[RELIK(-)]-env[RELIK(-)]-pol[RELIK(-)]-pol[RELIK(-)]-LTR[RELIK(-)]	12183	chr15	-	66529089	66541271	RELiK	552	1060	1304	2794	512	776	87.5	0	1	3
RELIK.5-Oryctolagus_cuniculus	RELIK	5	ERV	RELIK.5	Oryctolagus cuniculus	provirus	6	LTR[RELIK(-)]-LTR[RELIK(-)]	12142	chr15	-	86097964	86110105	RELiK	1	162	11685	12131	166	110	51.807	4.05	26	6
RELIK.6-Oryctolagus_cuniculus	RELIK	6	ERV	RELIK.6	Oryctolagus cuniculus	provirus	7	LTR[RELIK(-)]-rev[RELIK(-)]-env[RELIK(-)]-pol[RELIK(-)]-pol[RELIK(-)]-gag[RELIK(-)]-LTR[RELIK(-)]	12076	chr12	-	10124448	10136523	RELiK	971	1365	6839	8023	395	619	90.633	0	1	0
RELIK.8-Lepus_timidus	RELIK	8	ERV	RELIK.8	Lepus timidus	provirus	4	LTR[RELIK(-)]-env[RELIK(-)]-env[RELIK(-)]-pol[RELIK(-)]-gag[RELIK(-)]-gag[RELIK(-)]-LTR[RELIK(-)]-LTR[RELIK(-)]	9663	VUAX01000176.1	-	328257	337919	RELiK	967	1584	5141	6994	618	1021	92.718	0	1	0
RELIK.9-Lepus_timidus	RELIK	9	ERV	RELIK.9	Lepus timidus	provirus	5	LTR[RELIK(-)]-env[RELIK(-)]-pol[RELIK(-)]-pol[RELIK(-)]-gag[RELIK(-)]-LTR[RELIK(-)]	9364	CM019681.1	-	112914682	112924045	RELiK	970	1635	3108	5102	684	973	83.772	0	1	9
RELIK.10-Oryctolagus_cuniculus	RELIK	10	ERV	RELIK.10	Oryctolagus cuniculus	provirus	8	LTR[RELIK(-)]-env[RELIK(-)]-tat[RELIK(-)]-Vif[RELIK(-)]-pol[RELIK(-)]-gag[RELIK(-)]-LTR[RELIK(-)]	8976	chrX	-	30935943	30944918	RELiK	55	789	152	2353	736	1133	91.848	0	1	3
RELIK.11-Oryctolagus_cuniculus	RELIK	11	ERV	RELIK.11	Oryctolagus cuniculus	provirus	9	env[RELIK(-)]-pol[RELIK(-)]-pol[RELIK(-)]-gag[RELIK(-)]-LTR[RELIK(-)]	8759	chr7	-	42946755	42955513	RELiK	281	847	671	2365	575	625	72.696	0	1	7
RELIK.12-Lepus_timidus	RELIK	12	ERV	RELIK.12	Lepus timidus	provirus	6	LTR[RELIK(-)]-env[RELIK(-)]-pol[RELIK(-)]-pol[RELIK(-)]-gag[RELIK(-)]-LEA[RELIK(-)]	8709	VUAX01000538.1	-	2711	11419	RELiK	1002	1281	2495	3337	281	445	87.9	0	1	1
RELIK.13-Oryctolagus_cuniculus	RELIK	13	ERV	RELIK.13	Oryctolagus cuniculus	provirus	10	LTR[RELIK(+)]-gag[RELIK(+)]-pol[RELIK(+)]-pol[RELIK(+)]-env[RELIK(+)]-rev[RELIK(+)]-LTR[RELIK(+)]	8689	chr13	+	39080385	39089073	RELiK	984	1389	3000	4214	406	648	90.64	0	1	1
RELIK.14-Lepus_americanus	RELIK	14	ERV	RELIK.14	Lepus americanus	provirus	4	LTR[RELIK(+)]-pol[RELIK(+)]-pol[RELIK(+)]-env[RELIK(+)]-rev[RELIK(+)]-LTR[RELIK(+)]	8665	PVJM010004328.1	+	39430	48094	RELiK	469	1133	1381	3357	688	758	67.587	0	1	9
RELIK.15-Lepus_americanus	RELIK	15	ERV	RELIK.15	Lepus americanus	LTR	51	LTR[RELIK(+)]	521	PVJM010007772.1	+	1916	2436	RELiK	2870	2934	243	455	77	85.9	68.831	2.2	22	2
RELIK.15-Lepus_timidus	RELIK	15	ERV	RELIK.15	Lepus timidus	provirus	7	LTR[RELIK(-)]-LTR[RELIK(-)]	8594	CM019670.1	-	151864032	151872625	RELiK	2792	2934	1	399	150	90.5	52	7.2	26	6
RELIK.16-Oryctolagus_cuniculus	RELIK	16	ERV	RELIK.16	Oryctolagus cuniculus	provirus	11	LTR[RELIK(-)]-rev[RELIK(-)]-env[RELIK(-)]-pol[RELIK(-)]-pol[RELIK(-)]-LTR[RELIK(-)]	8401	chr4	-	89436702	89445102	RELiK	1856	2395	5140	6759	540	802	86.111	0	1	0
RELIK.17-Lepus_timidus	RELIK	17	ERV	RELIK.17	Lepus timidus	provirus	3	LTR[RELIK(-)]-env[RELIK(-)]-pol[RELIK(-)]-LTR[RELIK(-)]	11174	CM019683.1	-	66511769	66522942	RELiK	64	388	3	971	327	483	88.685	0	1	3
RELIK.17-Oryctolagus_cuniculus	RELIK	17	ERV	RELIK.17	Oryctolagus cuniculus	provirus	12	LTR[RELIK(+)]-gag[RELIK(+)]-pol[RELIK(+)]-tat[RELIK(+)]-env[RELIK(+)]-env[RELIK(+)]-LTR[RELIK(+)]	8281	chr18	+	16862234	16870514	RELiK	2032	2828	5564	7960	799	1294	89.362	0	1	1
RELIK.18-Lepus_americanus	RELIK	18	ERV	RELIK.18	Lepus americanus	provirus	5	env[RELIK(-)]-env[RELIK(-)]-tat[RELIK(-)]-pol[RELIK(-)]-pol[RELIK(-)]-pol[RELIK(-)]-gag[RELIK(-)]-LEA[RELIK(-)]	8189	PVJM010018742.1	-	1355	9543	RELiK	279	536	337	1104	258	364	86.434	0	1	1
RELIK.19-Oryctolagus_cuniculus	RELIK	19	ERV	RELIK.19	Oryctolagus cuniculus	provirus	13	env[RELIK(-)]-Vif[RELIK(-)]-pol[RELIK(-)]-gag[RELIK(-)]	8155	chrUn0002	-	11599487	11607641	RELiK	2075	2400	6158	7138	327	496	87.156	0	1	1
RELIK.20-Lepus_americanus	RELIK	20	ERV	RELIK.20	Lepus americanus	provirus	6	pol[RELIK(+)]-pol[RELIK(+)]-env[RELIK(+)]-rev[RELIK(+)]	7811	PVJM010023064.1	+	14561	22371	RELiK	2234	2630	6077	7270	398	602	88.191	0	1	1
RELIK.21-Lepus_timidus	RELIK	21	ERV	RELIK.21	Lepus timidus	provirus	8	pol[RELIK(+)]-pol[RELIK(+)]-env[RELIK(+)]	7769	CM019682.1	+	108239081	108246849	RELiK	239	962	118	2271	724	987	80.525	0	1	2
RELIK.22-Oryctolagus_cuniculus	RELIK	22	ERV	RELIK.22	Oryctolagus cuniculus	provirus	14	pol[RELIK(-)]-pol[RELIK(-)]-gag[RELIK(-)]-gag[RELIK(-)]-LEA[RELIK(-)]-LTR[RELIK(-)]	7703	chrUn0113	-	241307	249009	RELiK	840	1199	5386	6465	361	363	65.651	0	1	2
RELIK.23-Oryctolagus_cuniculus	RELIK	23	ERV	RELIK.23	Oryctolagus cuniculus	provirus	15	LTR[RELIK(+)]-gag[RELIK(+)]-pol[RELIK(+)]-env[RELIK(+)]-env[RELIK(+)]-rev[RELIK(+)]-LTR[RELIK(+)]	7569	chrUn0420	+	530	8098	RELiK	162	1030	493	3075	869	1422	91.83	0	1	2
RELIK.24-Oryctolagus_cuniculus	RELIK	24	ERV	RELIK.24	Oryctolagus cuniculus	provirus	16	LTR[RELIK(+)]-pol[RELIK(+)]-pol[RELIK(+)]-pol[RELIK(+)]-env[RELIK(+)]-rev[RELIK(+)]-LTR[RELIK(+)]	7538	chrUn0280	+	316380	323917	RELiK	1178	1575	3888	5078	401	525	76.808	0	1	5
RELIK.25-Oryctolagus_cuniculus	RELIK	25	ERV	RELIK.25	Oryctolagus cuniculus	provirus	17	LTR[RELIK(-)]-rev[RELIK(-)]-env[RELIK(-)]-pol[RELIK(-)]-pol[RELIK(-)]-LTR[RELIK(-)]	7484	chrUn0514	-	114056	121539	RELiK	363	792	1082	2365	430	646	81.163	0	1	2
RELIK.26-Oryctolagus_cuniculus	RELIK	26	ERV	RELIK.26	Oryctolagus cuniculus	provirus	18	LTR[RELIK(+)]-pol[RELIK(+)]-env[RELIK(+)]-env[RELIK(+)]-LTR[RELIK(+)]	7344	chr13	+	61683277	61690620	RELiK	380	1172	1075	3453	793	1207	89.281	0	1	0
RELIK.27-Oryctolagus_cuniculus	RELIK	27	ERV	RELIK.27	Oryctolagus cuniculus	provirus	19	LTR[RELIK(+)]-gag[RELIK(+)]-LTR[RELIK(+)]-LTR[RELIK(+)]	7343	chr21	+	5199232	5206574	RELiK	363	809	1077	2414	456	701	84.211	0	1	3
RELIK.28-Lepus_timidus	RELIK	28	ERV	RELIK.28	Lepus timidus	provirus	9	LEA[RELIK(+)]-gag[RELIK(+)]-pol[RELIK(+)]-env[RELIK(+)]	7304	CM019669.1	+	165000930	165008233	RELiK	804	1081	4834	5655	278	429	92.446	0	1	1
RELIK.29-Oryctolagus_cuniculus	RELIK	29	ERV	RELIK.29	Oryctolagus cuniculus	provirus	20	LTR[RELIK(-)]-rev[RELIK(-)]-env[RELIK(-)]-env[RELIK(-)]-pol[RELIK(-)]-gag[RELIK(-)]-LTR[RELIK(-)]	7266	chr1	-	11680204	11687469	RELiK	37	553	1	1557	523	696	83.748	0	1	4
RELIK.30-Oryctolagus_cuniculus	RELIK	30	ERV	RELIK.30	Oryctolagus cuniculus	provirus	21	LTR[RELIK(-)]-rev[RELIK(-)]-env[RELIK(-)]-gag[RELIK(-)]-gag[RELIK(-)]-LTR[RELIK(-)]	7181	chr5	-	26952	34132	RELiK	1174	1533	3446	4525	360	633	94.722	0	1	0
RELIK.31-Lepus_timidus	RELIK	31	ERV	RELIK.31	Lepus timidus	provirus	10	LTR[RELIK(+)]-LTR[RELIK(+)]-gag[RELIK(+)]-rev[RELIK(+)]-LTR[RELIK(+)]	6804	CM019676.1	+	47640458	47647261	RELiK	202	691	805	2271	490	795	89.388	0	1	1
RELIK.32-Lepus_timidus	RELIK	32	ERV	RELIK.32	Lepus timidus	provirus	11	gag[RELIK(+)]-env[RELIK(+)]-env[RELIK(+)]	6748	VUAX01000113.1	+	274573	281320	RELiK	733	1023	1618	2490	294	188	43.197	2.18	84	3
RELIK.33-Lepus_americanus	RELIK	33	ERV	RELIK.33	Lepus americanus	provirus	7	LTR[RELIK(-)]-rev[RELIK(-)]-env[RELIK(-)]-pol[RELIK(-)]	6728	PVJM010001062.1	-	83461	90188	RELiK	873	1500	1764	3647	631	970	85.103	0	1	5
RELIK.34-Lepus_americanus	RELIK	34	ERV	RELIK.34	Lepus americanus	provirus	8	rev[RELIK(-)]-env[RELIK(-)]-env[RELIK(-)]-tat[RELIK(-)]-pol[RELIK(-)]-gag[RELIK(-)]	6552	PVJM010083368.1	-	1658	8209	RELiK	798	1699	1320	4025	902	1398	92.35	0	1	0
RELIK.35-Lepus_americanus	RELIK	35	ERV	RELIK.35	Lepus americanus	provirus	9	pol[RELIK(+)]-env[RELIK(+)]-rev[RELIK(+)]-LTR[RELIK(+)]-LTR[RELIK(+)]	6548	PVJM010057256.1	+	2	6549	RELiK	893	1740	1743	4316	858	1304	90.093	0	1	1
RELIK.36-Lepus_americanus	RELIK	36	ERV	RELIK.36	Lepus americanus	provirus	10	rev[RELIK(-)]-env[RELIK(-)]-env[RELIK(-)]-env[RELIK(-)]-tat[RELIK(-)]-pol[RELIK(-)]-LTR[RELIK(-)]	6523	PVJM010058017.1	-	307	6829	RELiK	895	1717	2493	4961	823	1270	90.158	0	1	0
RELIK.37-Lepus_americanus	RELIK	37	ERV	RELIK.37	Lepus americanus	provirus	11	env[RELIK(-)]-pol[RELIK(-)]-gag[RELIK(-)]-LTR[RELIK(-)]	6421	PVJM010097211.1	-	88	6508	RELiK	624	1175	2201	3880	560	781	90.714	0	1	1
RELIK.38-Oryctolagus_cuniculus	RELIK	38	ERV	RELIK.38	Oryctolagus cuniculus	provirus	22	env[RELIK(-)]-env[RELIK(-)]-pol[RELIK(-)]-pol[RELIK(-)]-gag[RELIK(-)]-LTR[RELIK(-)]	6356	chrUn0227	-	265615	271970	RELiK	86	321	256	960	236	352	88.983	0	1	1
RELIK.39-Oryctolagus_cuniculus	RELIK	39	ERV	RELIK.39	Oryctolagus cuniculus	provirus	23	gag[RELIK(+)]-pol[RELIK(+)]-pol[RELIK(+)]-env[RELIK(+)]-env[RELIK(+)]	6208	chrUn0451	+	110803	117010	RELiK	733	1359	1510	3387	627	294	39.872	2.39	82	1
RELIK.40-Oryctolagus_cuniculus	RELIK	40	ERV	RELIK.40	Oryctolagus cuniculus	provirus	24	gag[RELIK(+)]-pol[RELIK(+)]-pol[RELIK(+)]-env[RELIK(+)]-env[RELIK(+)]	6170	chrUn0187	+	421872	428041	RELiK	733	994	1504	2286	262	174	42.366	1.41	50	1
RELIK.41-Oryctolagus_cuniculus	RELIK	41	ERV	RELIK.41	Oryctolagus cuniculus	provirus	25	env[RELIK(-)]-pol[RELIK(-)]-gag[RELIK(-)]	6127	chr3	-	58756218	58762344	RELiK	303	748	301	1620	446	616	80.942	0	1	1
RELIK.42-Lepus_americanus	RELIK	42	ERV	RELIK.42	Lepus americanus	provirus	12	LTR[RELIK(+)]-gag[RELIK(+)]-pol[RELIK(+)]	5702	PVJM010103373.1	+	1	5702	RELiK	579	1175	2208	3998	597	922	90.452	0	1	0
RELIK.43-Oryctolagus_cuniculus	RELIK	43	ERV	RELIK.43	Oryctolagus cuniculus	provirus	26	env[RELIK(-)]-env[RELIK(-)]-pol[RELIK(-)]-pol[RELIK(-)]-gag[RELIK(-)]-LTR[RELIK(-)]	5584	chrUn0227	-	471412	476995	RELiK	3	321	6	959	333	393	73.874	9.54	171	5
RELIK.44-Oryctolagus_cuniculus	RELIK	44	ERV	RELIK.44	Oryctolagus cuniculus	provirus	27	LTR[RELIK(+)]-pol[RELIK(+)]-env[RELIK(+)]-rev[RELIK(+)]-LTR[RELIK(+)]	5555	chrUn0119	+	576246	581800	RELiK	775	1335	765	2429	564	790	85.816	0	1	4
RELIK.46-Lepus_timidus	RELIK	46	ERV	RELIK.46	Lepus timidus	provirus	13	env[RELIK(+)]-rev[RELIK(+)]-gag[RELIK(+)]	5411	CM019685.1	+	29967409	29972819	RELiK	1975	2521	1700	3334	558	763	79.391	0	1	4
RELIK.47-Lepus_americanus	RELIK	47	ERV	RELIK.47	Lepus americanus	provirus	13	env[RELIK(-)]-gag[RELIK(-)]	5194	PVJM010003657.1	-	43161	48354	RELiK	2202	2792	3422	5194	599	778	77.629	0	1	6
RELIK.48-Oryctolagus_cuniculus	RELIK	48	ERV	RELIK.48	Oryctolagus cuniculus	provirus	28	pol[RELIK(+)]-env[RELIK(+)]	5121	chrX	+	94601011	94606131	RELiK	1471	1727	1918	2685	257	155	45.136	4.26	40	1
RELIK.49-Lepus_americanus	RELIK	49	ERV	RELIK.49	Lepus americanus	provirus	14	LTR[RELIK(+)]-gag[RELIK(+)]-env[RELIK(+)]-env[RELIK(+)]-LTR[RELIK(+)]	4934	PVJM010020356.1	+	23828	28761	RELiK	231	580	801	1850	356	103	33.989	3.12	24	7
RELIK.50-Oryctolagus_cuniculus	RELIK	50	ERV	RELIK.50	Oryctolagus cuniculus	provirus	1	gag[RELIK(+)]-pol[RELIK(+)]-env[RELIK(+)]	4898	chr12	+	23005523	23010420	ELVgv	803	1075	1939	2757	276	175	36.232	2.81	65	4
RELIK.51-Oryctolagus_cuniculus	RELIK	51	ERV	RELIK.51	Oryctolagus cuniculus	provirus	29	LTR[RELIK(-)]-rev[RELIK(-)]-env[RELIK(-)]-pol[RELIK(-)]-pol[RELIK(-)]	4796	chrUn0091	-	936830	941625	RELiK	1304	1533	1446	2135	230	430	94.783	0	1	0
RELIK.52-Lepus_timidus	RELIK	52	ERV	RELIK.52	Lepus timidus	provirus	14	env[RELIK(-)]-pol[RELIK(-)]-pol[RELIK(-)]	4714	VUAX01000176.1	-	297538	302251	RELiK	752	972	1412	2074	221	171	46.606	9.71	82	0
RELIK.53-Oryctolagus_cuniculus	RELIK	53	ERV	RELIK.53	Oryctolagus cuniculus	provirus	30	rev[RELIK(-)]-env[RELIK(-)]-env[RELIK(-)]-gag[RELIK(-)]	4671	chr17	-	59887678	59892348	RELiK	2275	2744	3087	4520	491	624	73.116	0	1	6
RELIK.54-Lepus_timidus	RELIK	54	ERV	RELIK.54	Lepus timidus	provirus	15	env[RELIK(-)]-env[RELIK(-)]-env[RELIK(-)]-gag[RELIK(-)]-LTR[RELIK(-)]	4550	CM019680.1	-	105336720	105341269	RELiK	75	410	3	1091	379	110	35.092	5.3	51	11
RELIK.55-Oryctolagus_cuniculus	RELIK	55	ERV	RELIK.55	Oryctolagus cuniculus	provirus	31	LTR[RELIK(+)]-pol[RELIK(+)]-LTR[RELIK(+)]	4497	chr1	+	53025611	53030107	RELiK	536	907	1928	3043	372	595	94.086	0	1	0
RELIK.56-Lepus_americanus	RELIK	56	ERV	RELIK.56	Lepus americanus	provirus	15	gag[RELIK(+)]-env[RELIK(+)]	4454	PVJM010121669.1	+	4	4457	RELiK	318	944	2	1879	627	906	83.892	0	1	1
RELIK.57-Oryctolagus_cuniculus	RELIK	57	ERV	RELIK.57	Oryctolagus cuniculus	provirus	32	env[RELIK(-)]-gag[RELIK(-)]	4408	chrUn0072	-	249681	254088	RELiK	200	629	2	1297	433	223	43.649	7.74	61	3
RELIK.58-Lepus_timidus	RELIK	58	ERV	RELIK.58	Lepus timidus	provirus	16	env[RELIK(-)]-pol[RELIK(-)]-LTR[RELIK(-)]	4354	CM019680.1	-	60812455	60816808	RELiK	445	981	1138	2760	567	229	40.564	3.72	139	14
RELIK.59-Lepus_americanus	RELIK	59	ERV	RELIK.59	Lepus americanus	provirus	16	env[RELIK(-)]-env[RELIK(-)]-gag[RELIK(-)]-gag[RELIK(-)]-LTR[RELIK(-)]	4341	PVJM010037697.1	-	8916	13256	RELiK	451	619	1135	1647	171	118	46.784	1.41	34	1
RELIK.60-Lepus_americanus	RELIK	60	ERV	RELIK.60	Lepus americanus	provirus	17	env[RELIK(-)]-env[RELIK(-)]-pol[RELIK(-)]-gag[RELIK(-)]	4215	PVJM010035557.1	-	708	4922	RELiK	804	1081	1741	2562	278	403	92.086	0	1	1
RELIK.61-Oryctolagus_cuniculus	RELIK	61	ERV	RELIK.61	Oryctolagus cuniculus	provirus	33	env[RELIK(-)]-pol[RELIK(-)]-pol[RELIK(-)]	4199	chr18	-	43537405	43541603	RELiK	1494	1636	2438	2866	143	80.1	44.755	8.87	28	0
RELIK.62-Lepus_timidus	RELIK	62	ERV	RELIK.62	Lepus timidus	provirus	17	pol[RELIK(-)]-gag[RELIK(-)]-LTR[RELIK(-)]	4187	CM019681.1	-	88990318	88994504	RELiK	504	964	1629	3005	461	587	73.536	0	1	1
RELIK.63-Oryctolagus_cuniculus	RELIK	63	ERV	RELIK.63	Oryctolagus cuniculus	provirus	34	pol[RELIK(-)]-gag[RELIK(-)]	4113	chr12	-	63167893	63172005	RELiK	752	1123	1675	2790	372	226	43.011	5.96	62	0
RELIK.64-Lepus_americanus	RELIK	64	ERV	RELIK.64	Lepus americanus	provirus	18	pol[RELIK(-)]-gag[RELIK(-)]	3983	PVJM010111286.1	-	1181	5163	RELiK	733	1357	1392	3266	626	316	41.214	1.97	90	2
RELIK.65-Lepus_americanus	RELIK	65	ERV	RELIK.65	Lepus americanus	provirus	19	gag[RELIK(-)]	3953	PVJM010063072.1	-	1274	5226	RELiK	1163	1355	2896	3474	193	117	43.005	1.75	72	0
RELIK.66-Lepus_americanus	RELIK	66	ERV	RELIK.66	Lepus americanus	provirus	20	pol[RELIK(+)]-Vif[RELIK(+)]-env[RELIK(+)]-env[RELIK(+)]	3940	PVJM010018723.1	+	8436	12375	RELiK	2227	2460	2397	3101	235	378	89.362	0	1	1
RELIK.67-Oryctolagus_cuniculus	RELIK	67	ERV	RELIK.67	Oryctolagus cuniculus	provirus	35	gag[RELIK(+)]-env[RELIK(+)]-LTR[RELIK(+)]	3908	chr18	+	4142412	4146319	RELiK	451	619	733	1245	171	117	46.199	7.67	49	1
RELIK.68-Oryctolagus_cuniculus	RELIK	68	ERV	RELIK.68	Oryctolagus cuniculus	provirus	36	rev[RELIK(-)]-env[RELIK(-)]-tat[RELIK(-)]-Vif[RELIK(-)]-pol[RELIK(-)]	3769	chrUn1247	-	14791	18559	RELiK	2418	2744	2644	3633	330	505	84.545	3.02	159	1
RELIK.69-Oryctolagus_cuniculus	RELIK	69	ERV	RELIK.69	Oryctolagus cuniculus	provirus	37	rev[RELIK(-)]-env[RELIK(-)]-tat[RELIK(-)]-Vif[RELIK(-)]-pol[RELIK(-)]	3765	chrUn0163	-	111410	115174	RELiK	2140	2744	1791	3626	612	889	82.68	0	1	2
RELIK.70-Oryctolagus_cuniculus	RELIK	70	ERV	RELIK.70	Oryctolagus cuniculus	provirus	38	pol[RELIK(+)]-Vif[RELIK(+)]-tat[RELIK(+)]-env[RELIK(+)]-env[RELIK(+)]-rev[RELIK(+)]	3763	chrUn0358	+	33935	37697	RELiK	2140	2518	1794	2939	383	529	78.851	0	1	2
RELIK.71-Lepus_americanus	RELIK	71	ERV	RELIK.71	Lepus americanus	provirus	21	pol[RELIK(+)]-Vif[RELIK(+)]-env[RELIK(+)]-rev[RELIK(+)]	3761	PVJM010070084.1	+	1550	5310	RELiK	2159	2499	1857	2882	342	536	88.012	0	1	1
RELIK.72-Oryctolagus_cuniculus	RELIK	72	ERV	RELIK.72	Oryctolagus cuniculus	provirus	39	pol[RELIK(+)]-Vif[RELIK(+)]-env[RELIK(+)]-rev[RELIK(+)]	3744	chrUn0150	+	614483	618226	RELiK	1641	2155	176	1840	557	717	78.815	0	1	3
RELIK.73-Lepus_americanus	RELIK	73	ERV	RELIK.73	Lepus americanus	provirus	22	pol[RELIK(+)]-Vif[RELIK(+)]-env[RELIK(+)]-rev[RELIK(+)]	3741	PVJM010019645.1	+	11509	15249	RELiK	2159	2599	1851	3176	442	639	88.688	0	1	1
RELIK.74-Oryctolagus_cuniculus	RELIK	74	ERV	RELIK.74	Oryctolagus cuniculus	provirus	40	pol[RELIK(+)]-pol[RELIK(+)]-env[RELIK(+)]	3645	chrUn0129	+	5782	9426	RELiK	1174	1340	3	503	167	100	43.713	1.12	23	0
RELIK.75-Oryctolagus_cuniculus	RELIK	75	ERV	RELIK.75	Oryctolagus cuniculus	provirus	41	LTR[RELIK(+)]-gag[RELIK(+)]-gag[RELIK(+)]-env[RELIK(+)]-LTR[RELIK(+)]	3555	chrUn0014	+	1663503	1667057	RELiK	163	258	284	556	97	83.2	53.608	8.12	38	2
RELIK.76-Lepus_americanus	RELIK	76	ERV	RELIK.76	Lepus americanus	provirus	23	LTR[RELIK(+)]-pol[RELIK(+)]	3547	PVJM010096262.1	+	3067	6613	RELiK	562	1463	856	3546	902	1174	77.494	0	1	4
RELIK.76-Lepus_timidus	RELIK	76	ERV	RELIK.76	Lepus timidus	provirus	12	LTR[RELIK(+)]-gag[RELIK(+)]-pol[RELIK(+)]-env[RELIK(+)]-LTR[RELIK(+)]	5447	CM019669.1	+	175992223	175997669	RELiK	240	593	729	1790	354	576	90.96	0	1	0
RELIK.77-Lepus_timidus	RELIK	77	ERV	RELIK.77	Lepus timidus	provirus	18	pol[RELIK(-)]	3498	VUAX01000235.1	-	1244341	1247838	RELiK	273	1080	2	2401	824	937	71.602	0	1	10
RELIK.78-Lepus_americanus	RELIK	78	ERV	RELIK.78	Lepus americanus	provirus	24	pol[RELIK(+)]	3489	PVJM010011928.1	+	36006	39494	RELiK	847	1306	1693	3066	461	644	86.334	0	1	4
RELIK.79-Lepus_americanus	RELIK	79	ERV	RELIK.79	Lepus americanus	provirus	25	gag[RELIK(+)]-gag[RELIK(+)]-env[RELIK(+)]-env[RELIK(+)]	3467	PVJM010026092.1	+	4862	8328	RELiK	378	619	1047	1778	244	160	47.951	4.1	42	1
RELIK.80-Lepus_americanus	RELIK	80	ERV	RELIK.80	Lepus americanus	provirus	26	env[RELIK(-)]-env[RELIK(-)]-gag[RELIK(-)]-gag[RELIK(-)]	3419	PVJM010020979.1	-	14123	17541	RELiK	352	615	397	1173	269	122	38.662	1.81	30	3
RELIK.81-Oryctolagus_cuniculus	RELIK	81	ERV	RELIK.81	Oryctolagus cuniculus	provirus	42	gag[RELIK(+)]-pol[RELIK(+)]	3316	chrUn1041	+	29598	32913	RELiK	846	1036	1906	2478	191	341	90.576	0	1	0
RELIK.82-Lepus_timidus	RELIK	82	ERV	RELIK.82	Lepus timidus	provirus	19	LTR[RELIK(+)]-pol[RELIK(+)]	3207	VUAX01000098.1	+	111875	115081	RELiK	62	595	4	1593	553	259	41.049	8.09	76	9
RELIK.83-Lepus_timidus	RELIK	83	ERV	RELIK.83	Lepus timidus	provirus	20	gag[RELIK(+)]-env[RELIK(+)]-env[RELIK(+)]	3068	CM019675.1	+	76393484	76396551	RELiK	201	518	5	958	319	144	40.439	3.46	54	2
RELIK.84-Lepus_americanus	RELIK	84	ERV	RELIK.84	Lepus americanus	provirus	27	env[RELIK(-)]-env[RELIK(-)]-pol[RELIK(-)]	2953	PVJM010046403.1	-	4491	7443	RELiK	1092	1570	126	1553	480	781	92.917	0	1	2
RELIK.85-Lepus_timidus	RELIK	85	ERV	RELIK.85	Lepus timidus	provirus	21	pol[RELIK(+)]-env[RELIK(+)]-LTR[RELIK(+)]	2777	CM019681.1	+	55751871	55754647	RELiK	2388	2601	1068	1709	214	392	92.056	0	1	0
RELIK.87-Lepus_americanus	RELIK	87	ERV	RELIK.87	Lepus americanus	provirus	1	gag[RELIK(+)]-pol[RELIK(+)]	2756	PVJM010009710.1	+	40767	43522	ELVgv	659	995	1489	2511	344	230	39.826	1.34	68	5
RELIK.88-Lepus_timidus	RELIK	88	ERV	RELIK.88	Lepus timidus	provirus	22	gag[RELIK(+)]-pol[RELIK(+)]	2469	CM019672.1	+	2071901	2074369	RELiK	398	969	2	1714	572	649	77.622	0	1	1
RELIK.89-Oryctolagus_cuniculus	RELIK	89	ERV	RELIK.89	Oryctolagus cuniculus	provirus	43	LTR[RELIK(+)]-gag[RELIK(+)]	2465	chr2	+	71788578	71791042	RELiK	354	729	1050	2177	386	499	79.793	0	1	4
RELIK.90-Lepus_timidus	RELIK	90	ERV	RELIK.90	Lepus timidus	provirus	23	env[RELIK(+)]	2448	CM019672.1	+	17578225	17580672	RELiK	2076	2680	627	2447	607	755	77.595	0	1	2
RELIK.91-Lepus_americanus	RELIK	91	ERV	RELIK.91	Lepus americanus	provirus	29	env[RELIK(-)]-env[RELIK(-)]-pol[RELIK(-)]	2385	PVJM010181729.1	-	66	2450	RELiK	2529	2744	1738	2385	216	383	89.352	1.88	157	0
RELIK.92-Oryctolagus_cuniculus	RELIK	92	ERV	RELIK.92	Oryctolagus cuniculus	provirus	44	env[RELIK(-)]-pol[RELIK(-)]	2326	chrUn0072	-	818702	821027	RELiK	1471	1727	982	1752	257	155	45.136	5.11	41	0
RELIK.93-Lepus_americanus	RELIK	93	ERV	RELIK.93	Lepus americanus	provirus	30	env[RELIK(-)]-gag[RELIK(-)]	2176	PVJM010008346.1	-	5017	7192	RELiK	450	615	246	749	168	107	44.048	3.59	34	1
RELIK.94-Lepus_americanus	RELIK	94	ERV	RELIK.94	Lepus americanus	provirus	31	pol[RELIK(+)]	2115	PVJM010146895.1	+	1072	3186	RELiK	1034	1737	3	2114	704	1120	91.761	0	1	0
RELIK.95-Lepus_americanus	RELIK	95	ERV	RELIK.95	Lepus americanus	provirus	32	gag[RELIK(+)]-env[RELIK(+)]	2043	PVJM010088327.1	+	2697	4739	RELiK	204	615	2	1243	415	201	41.446	1.31	56	3
RELIK.96-Lepus_timidus	RELIK	96	ERV	RELIK.96	Lepus timidus	provirus	24	env[RELIK(-)]-gag[RELIK(-)]	2019	CM019671.1	-	81823233	81825251	RELiK	204	595	2	1177	393	186	40.458	1.1	51	2
RELIK.97-Oryctolagus_cuniculus	RELIK	97	ERV	RELIK.97	Oryctolagus cuniculus	provirus	45	env[RELIK(-)]-tat[RELIK(-)]-Vif[RELIK(-)]-pol[RELIK(-)]	1997	chrUn1117	-	19295	21291	RELiK	1641	1941	176	1207	345	428	73.913	0	1	2
RELIK.98-Lepus_americanus	RELIK	98	ERV	RELIK.98	Lepus americanus	provirus	33	pol[RELIK(+)]	1656	PVJM010226908.1	+	128	1783	RELiK	733	876	207	635	144	91.7	44.444	9.55	57	1
RELIK.99-Lepus_americanus	RELIK	99	ERV	RELIK.99	Lepus americanus	provirus	34	pol[RELIK(+)]-env[RELIK(+)]	1652	PVJM010104259.1	+	3	1654	RELiK	1471	1732	342	1094	262	135	42.748	1.38	35	2
RELIK.100-Oryctolagus_cuniculus	RELIK	100	ERV	RELIK.100	Oryctolagus cuniculus	provirus	46	gag[RELIK(-)]-LTR[RELIK(-)]	1562	chrUn0218	-	363039	364600	RELiK	288	469	689	1234	182	282	85.714	0	1	0
RELIK.101-Oryctolagus_cuniculus	RELIK	101	ERV	RELIK.101	Oryctolagus cuniculus	provirus	47	LTR[RELIK(+)]-gag[RELIK(+)]	1545	chrUn0218	+	54557	56101	RELiK	55	284	1	687	230	305	86.087	0	1	1
RELIK.102-Lepus_americanus	RELIK	102	ERV	RELIK.102	Lepus americanus	provirus	35	pol[RELIK(-)]-pol[RELIK(-)]	1537	PVJM010240434.1	-	110	1646	RELiK	1049	1314	6	803	266	104	40.977	6.92	26	0
RELIK.103-Lepus_americanus	RELIK	103	ERV	RELIK.103	Lepus americanus	provirus	36	env[RELIK(-)]-pol[RELIK(-)]	1386	PVJM010128007.1	-	2506	3891	RELiK	1471	1689	51	704	219	131	46.119	4.59	35	1
RELIK.103-Lepus_timidus	RELIK	103	ERV	RELIK.103	Lepus timidus	LTR	35	LTR[RELIK(+)]	488	CM019677.1	+	112821681	112822168	RELiK	2799	2908	48	350	110	142	73.636	1.97	42	1
RELIK.104-Oryctolagus_cuniculus	RELIK	104	ERV	RELIK.104	Oryctolagus cuniculus	provirus	48	LTR[RELIK(+)]-gag[RELIK(+)]-gag[RELIK(+)]	1363	chr5	+	304082	305444	RELiK	269	482	711	1361	223	266	75.336	3.37	167	3
RELIK.105-Oryctolagus_cuniculus	RELIK	105	ERV	RELIK.105	Oryctolagus cuniculus	provirus	49	LTR[RELIK(-)]-LTR[RELIK(-)]	1291	chr2	-	17042361	17043651	RELiK	2861	2917	152	322	57	104	91.228	1.35	28	0
RELIK.107-Oryctolagus_cuniculus	RELIK	107	ERV	RELIK.107	Oryctolagus cuniculus	provirus	50	env[RELIK(+)]-rev[RELIK(+)]	1229	chrUn0172	+	549593	550821	RELiK	2379	2655	3	833	277	455	88.087	2.85	171	0
RELIK.108-Lepus_americanus	RELIK	108	ERV	RELIK.108	Lepus americanus	provirus	38	env[RELIK(+)]-rev[RELIK(+)]-LTR[RELIK(+)]	1219	PVJM010266879.1	+	106	1324	RELiK	2572	2657	9	266	86	160	94.186	9.43	99	0
RELIK.109-Lepus_americanus_a	RELIK	109	ERV	RELIK.109	Lepus americanus	provirus	39	env[RELIK(+)]-rev[RELIK(+)]-LTR[RELIK(+)]	1088	PVJM010225818.1	+	2	1089	RELiK	2653	2744	136	411	92	167	91.304	4.72	99	0
RELIK.109-Lepus_americanus_b	RELIK	109	ERV	RELIK.109	Lepus americanus	provirus	37	gag[RELIK(-)]	1284	PVJM010238219.1	-	11	1294	RELiK	464	641	677	1210	182	90.5	41.758	1.03	21	4
RELIK.110-Lepus_americanus	RELIK	110	ERV	RELIK.110	Lepus americanus	provirus	40	gag[RELIK(+)]	1077	PVJM010301069.1	+	17	1093	RELiK	282	635	26	1066	360	142	36.944	1.05	39	8
RELIK.110-Lepus_americanus	RELIK	110	ERV	RELIK.110	Lepus americanus	LTR	64	LTR[RELIK(-)]	485	PVJM010000760.1	-	63445	63929	RELiK	8	111	48	320	105	100	60	9.72	48	2
RELIK.111-Lepus_americanus	RELIK	111	ERV	RELIK.111	Lepus americanus	provirus	41	gag[RELIK(-)]-LTR[RELIK(-)]	1076	PVJM010185452.1	-	2	1077	RELiK	1	358	1	1074	363	514	85.124	7.9	169	3
RELIK.112-Lepus_americanus	RELIK	112	ERV	RELIK.112	Lepus americanus	provirus	42	pol[RELIK(+)]	1005	PVJM010343534.1	+	2	1006	RELiK	935	1269	3	1004	335	152	41.791	1.51	43	1
RELIK.113-Lepus_timidus	RELIK	113	ERV	RELIK.113	Lepus timidus	provirus	25	gag[RELIK(-)]-gag[RELIK(-)]	998	VUAX01000268.1	-	2965368	2966365	RELiK	366	534	490	996	169	94.4	45.562	1.27	23	0
RELIK.114-Lepus_americanus	RELIK	114	ERV	RELIK.114	Lepus americanus	provirus	2	pol[RELIK(-)]	997	PVJM010345096.1	-	2	998	ELVgv	682	942	1	789	263	193	42.205	1.52	57	2
RELIK.115-Lepus_americanus	RELIK	115	ERV	RELIK.115	Lepus americanus	provirus	43	gag[RELIK(+)]	994	PVJM010315435.1	+	101	1094	RELiK	464	597	549	941	134	90.9	44.776	1.86	22	1
RELIK.116-Lepus_americanus	RELIK	116	ERV	RELIK.116	Lepus americanus	provirus	44	gag[RELIK(-)]	994	PVJM010331894.1	-	46	1039	RELiK	464	597	549	941	134	87.4	44.03	2.83	21	1
RELIK.116-Lepus_timidus	RELIK	116	ERV	RELIK.116	Lepus timidus	LTR	71	LTR[RELIK(+)]	413	CM019682.1	+	13719217	13719629	RELiK	2799	2900	2	280	102	123	72.549	4.08	50	1
RELIK.117-Lepus_americanus	RELIK	117	ERV	RELIK.117	Lepus americanus	provirus	45	LTR[RELIK(+)]-gag[RELIK(+)]	922	PVJM010091048.1	+	6287	7208	RELiK	8	307	48	920	300	421	87.333	5.12	137	2
RELIK.118-Lepus_americanus	RELIK	118	ERV	RELIK.118	Lepus americanus	provirus	3	pol[RELIK(+)]	915	PVJM010346407.1	+	24	938	ELVgv	658	942	43	915	291	196	41.237	8.75	59	3
RELIK.119-Lepus_americanus	RELIK	119	ERV	RELIK.119	Lepus americanus	provirus	46	env[RELIK(+)]-rev[RELIK(+)]-LTR[RELIK(+)]	909	PVJM010368713.1	+	2	910	RELiK	2653	2896	136	906	269	251	61.338	9.54	93	5
RELIK.120-Oryctolagus_cuniculus	RELIK	120	ERV	RELIK.120	Oryctolagus cuniculus	provirus	51	LTR[RELIK(+)]-gag[RELIK(+)]-gag[RELIK(+)]	817	chr7	+	169798221	169799037	RELiK	163	258	284	556	97	83.2	53.608	2.43	20	2
RELIK.121-Lepus_americanus	RELIK	121	ERV	RELIK.121	Lepus americanus	provirus	47	gag[RELIK(-)]-LTR[RELIK(-)]	803	PVJM010397540.1	-	2	804	RELiK	114	358	70	801	245	352	91.837	7.1	114	1
RELIK.122-Oryctolagus_cuniculus	RELIK	122	ERV	RELIK.122	Oryctolagus cuniculus	provirus	52	LTR[RELIK(-)]-LTR[RELIK(-)]	789	chr14	-	56652914	56653702	RELiK	2877	2953	549	779	77	97.4	88.312	2.23	25	0
RELIK.123-Oryctolagus_cuniculus	RELIK	123	ERV	RELIK.123	Oryctolagus cuniculus	provirus	53	LTR[RELIK(+)]-LTR[RELIK(+)]	774	chrUn0043	+	448102	448875	RELiK	2842	2955	512	769	117	124	64.957	1.85	34	3
RELIK.124-Lepus_americanus	RELIK	124	ERV	RELIK.124	Lepus americanus	provirus	48	gag[RELIK(-)]-LTR[RELIK(-)]	724	PVJM010404779.1	-	54	777	RELiK	64	304	3	722	241	375	89.627	2.77	122	1
RELIK.125-Lepus_americanus	RELIK	125	ERV	RELIK.125	Lepus americanus	provirus	49	env[RELIK(-)]	712	PVJM010376242.1	-	26	737	RELiK	2397	2570	193	711	174	256	78.736	6.06	81	1
RELIK.126-Oryctolagus_cuniculus	RELIK	126	ERV	RELIK.126	Oryctolagus cuniculus	provirus	54	LTR[RELIK(+)]-LTR[RELIK(+)]	607	chr4	+	84068570	84069176	RELiK	2861	2956	216	605	130	123	64.615	4.92	35	2
RELIK.127-Oryctolagus_cuniculus	RELIK	127	ERV	RELIK.127	Oryctolagus cuniculus	provirus	55	rev[RELIK(+)]-LTR[RELIK(+)]	598	chrUn0280	+	347864	348461	RELiK	2824	2956	204	596	137	144	67.883	2.29	62	2
RELIK.128-Oryctolagus_cuniculus	RELIK	128	ERV	RELIK.128	Oryctolagus cuniculus	LTR	56	LTR[RELIK(+)]-LTR[RELIK(+)]	581	chrUn0053	+	1145220	1145800	RELiK	2847	2956	106	579	158	154	62.658	6.2	46	2
RELIK.129-Lepus_timidus	RELIK	129	ERV	RELIK.129	Lepus timidus	provirus	26	env[RELIK(+)]	572	VUAX01000019.1	+	2169	2740	RELiK	2409	2519	3	335	111	181	83.784	6.14	86	0
RELIK.130-Lepus_timidus	RELIK	130	ERV	RELIK.130	Lepus timidus	LTR	27	LTR[RELIK(-)]-LTR[RELIK(-)]	567	CM019682.1	-	27065336	27065902	RELiK	2799	2956	47	565	182	172	62.088	2.32	52	4
RELIK.131-Lepus_americanus	RELIK	131	ERV	RELIK.131	Lepus americanus	provirus	50	LTR[RELIK(-)]-rev[RELIK(-)]	561	PVJM010257665.1	-	937	1497	RELiK	2754	2936	1	561	187	236	80.214	1.06	74	1
RELIK.132-Lepus_americanus	RELIK	132	ERV	RELIK.132	Lepus americanus	LTR	149	LTR[RELIK(+)]	301	PVJM010335994.1	+	605	905	RELiK	2858	2956	12	299	99	120	71.717	8.27	36	1
RELIK.132-Lepus_timidus	RELIK	132	ERV	RELIK.132	Lepus timidus	LTR	28	LTR[RELIK(+)]-LTR[RELIK(+)]	555	CM019670.1	+	165120519	165121073	RELiK	2799	2956	44	553	179	192	68.715	2.72	59	4
RELIK.133-Oryctolagus_cuniculus	RELIK	133	ERV	RELIK.133	Oryctolagus cuniculus	LTR	34	LTR[RELIK(-)]	542	chrUn0180	-	326032	326573	RELiK	2807	2913	20	337	107	139	77.57	6.52	41	1
RELIK.134-Oryctolagus_cuniculus	RELIK	134	ERV	RELIK.134	Oryctolagus cuniculus	LTR	58	LTR[RELIK(-)]	535	chrUn0057	-	999622	1000156	RELiK	2807	2913	20	367	116	141	71.552	8.94	42	1
RELIK.136-Lepus_timidus	RELIK	136	ERV	RELIK.136	Lepus timidus	LTR	29	LTR[RELIK(+)]	520	CM019682.1	+	6104130	6104649	RELiK	2799	2895	35	298	97	120	72.165	9.36	51	1
RELIK.137-Oryctolagus_cuniculus	RELIK	137	ERV	RELIK.137	Oryctolagus cuniculus	LTR	59	LTR[RELIK(-)]	520	chrX	-	89466683	89467202	RELiK	2	111	2	331	110	170	83.636	1.44	61	0
RELIK.138-Oryctolagus_cuniculus	RELIK	138	ERV	RELIK.138	Oryctolagus cuniculus	LTR	60	LTR[RELIK(-)]	506	chr1	-	31191453	31191958	RELiK	2792	2956	1	504	169	214	77.515	2.08	67	2
RELIK.139-Lepus_americanus	RELIK	139	ERV	RELIK.139	Lepus americanus	LTR	52	LTR[RELIK(+)]	503	PVJM010004564.1	+	37187	37689	RELiK	1	94	1	282	94	157	89.362	1.88	56	0
RELIK.140-Oryctolagus_cuniculus	RELIK	140	ERV	RELIK.140	Oryctolagus cuniculus	LTR	61	LTR[RELIK(+)]	503	chrUn0047	+	1129369	1129871	RELiK	2792	2956	1	501	172	165	63.372	3.48	50	4
RELIK.141-Oryctolagus_cuniculus	RELIK	141	ERV	RELIK.141	Oryctolagus cuniculus	LTR	63	LTR[RELIK(+)]	501	chr12	+	91443792	91444292	RELiK	8	165	48	500	159	230	80.503	4.96	73	2
RELIK.142-Oryctolagus_cuniculus	RELIK	142	ERV	RELIK.142	Oryctolagus cuniculus	LTR	62	LTR[RELIK(-)]	501	chr13	-	62266703	62267203	RELiK	2807	2956	20	499	164	179	71.341	2.85	55	3
RELIK.143-Oryctolagus_cuniculus	RELIK	143	ERV	RELIK.143	Oryctolagus cuniculus	LTR	64	LTR[RELIK(+)]	501	chr15	+	56625826	56626326	RELiK	2807	2956	20	499	160	151	70.625	1.83	45	2
RELIK.144-Oryctolagus_cuniculus	RELIK	144	ERV	RELIK.144	Oryctolagus cuniculus	LTR	65	LTR[RELIK(+)]	500	chr16	+	44809739	44810238	RELiK	2807	2902	20	334	105	119	68.571	1.99	54	1
RELIK.145-Lepus_americanus	RELIK	145	ERV	RELIK.145	Lepus americanus	LTR	53	LTR[RELIK(+)]	498	PVJM010106238.1	+	297	794	RELiK	2807	2956	20	496	159	209	76.101	6.89	66	1
RELIK.146-Lepus_americanus	RELIK	146	ERV	RELIK.146	Lepus americanus	LTR	54	LTR[RELIK(+)]	498	PVJM010378083.1	+	20	517	RELiK	2807	2954	20	490	157	185	76.433	3.55	57	1
RELIK.147-Lepus_timidus	RELIK	147	ERV	RELIK.147	Lepus timidus	LTR	30	LTR[RELIK(+)]	498	CM019690.1	+	91732782	91733279	RELiK	2807	2956	20	496	159	233	83.019	5.83	74	1
RELIK.148-Lepus_timidus	RELIK	148	ERV	RELIK.148	Lepus timidus	LTR	31	LTR[RELIK(-)]	498	VUAX01000529.1	-	12413	12910	RELiK	2807	2954	20	490	157	191	77.707	3.31	59	1
RELIK.149-Oryctolagus_cuniculus	RELIK	149	ERV	RELIK.149	Oryctolagus cuniculus	LTR	67	LTR[RELIK(-)]	498	chr1	-	27948609	27949106	RELiK	1	94	1	282	94	150	87.234	4.38	55	0
RELIK.150-Oryctolagus_cuniculus	RELIK	150	ERV	RELIK.150	Oryctolagus cuniculus	LTR	66	LTR[RELIK(+)]	498	chr7	+	166604420	166604917	RELiK	1	122	1	369	123	142	83.74	3.09	42	1
RELIK.151-Oryctolagus_cuniculus	RELIK	151	ERV	RELIK.151	Oryctolagus cuniculus	LTR	68	LTR[RELIK(-)]	497	chr17	-	61877911	61878407	RELiK	2792	2956	1	495	176	184	67.614	4.31	57	4
RELIK.153-Lepus_americanus	RELIK	153	ERV	RELIK.153	Lepus americanus	LTR	55	LTR[RELIK(-)]	496	PVJM010264399.1	-	244	739	RELiK	8	165	46	495	158	203	82.278	1.1	63	1
RELIK.154-Oryctolagus_cuniculus	RELIK	154	ERV	RELIK.154	Oryctolagus cuniculus	LTR	70	LTR[RELIK(+)]	496	chr18	+	69711232	69711727	RELiK	2799	2956	48	494	158	197	74.051	1.02	61	1
RELIK.155-Oryctolagus_cuniculus	RELIK	155	ERV	RELIK.155	Oryctolagus cuniculus	LTR	72	LTR[RELIK(-)]	496	chr3	-	72687751	72688246	RELiK	2871	2956	237	494	86	141	90.698	6.34	60	0
RELIK.156-Oryctolagus_cuniculus	RELIK	156	ERV	RELIK.156	Oryctolagus cuniculus	LTR	69	LTR[RELIK(-)]	496	chrUn0019	-	986400	986895	RELiK	1	165	1	495	165	228	86.667	2.57	72	0
RELIK.157-Oryctolagus_cuniculus	RELIK	157	ERV	RELIK.157	Oryctolagus cuniculus	LTR	71	LTR[RELIK(-)]	496	chrUn0072	-	604079	604574	RELiK	1	165	1	495	166	174	77.711	1.51	53	2
RELIK.158-Oryctolagus_cuniculus	RELIK	158	ERV	RELIK.158	Oryctolagus cuniculus	LTR	74	LTR[RELIK(+)]	495	chr18	+	46961476	46961970	RELiK	2857	2956	194	493	100	173	92	2.77	56	0
RELIK.159-Oryctolagus_cuniculus	RELIK	159	ERV	RELIK.159	Oryctolagus cuniculus	LTR	73	LTR[RELIK(-)]	495	chr3	-	133435038	133435532	RELiK	2799	2953	48	485	155	224	81.935	3.9	71	1
RELIK.160-Oryctolagus_cuniculus	RELIK	160	ERV	RELIK.160	Oryctolagus cuniculus	LTR	75	LTR[RELIK(+)]	495	chrX	+	20373258	20373752	RELiK	1	83	1	249	83	133	86.747	3.86	58	0
RELIK.161-Lepus_americanus	RELIK	161	ERV	RELIK.161	Lepus americanus	LTR	57	LTR[RELIK(-)]	494	PVJM010031016.1	-	9926	10419	RELiK	2792	2943	1	453	160	197	73.75	2.13	61	2
RELIK.162-Lepus_timidus	RELIK	162	ERV	RELIK.162	Lepus timidus	LTR	32	LTR[RELIK(-)]	494	CM019681.1	-	134527132	134527625	RELiK	2792	2956	1	492	169	181	70.414	1.03	55	2
RELIK.163-Oryctolagus_cuniculus	RELIK	163	ERV	RELIK.163	Oryctolagus cuniculus	LTR	76	LTR[RELIK(+)]	494	chr13	+	20774088	20774581	RELiK	1	136	1	408	136	195	88.971	1.01	60	0
RELIK.164-Oryctolagus_cuniculus	RELIK	164	ERV	RELIK.164	Oryctolagus cuniculus	LTR	78	LTR[RELIK(-)]	494	chrUn0113	-	728578	729071	RELiK	1	114	1	342	114	157	88.596	1.28	49	0
RELIK.165-Oryctolagus_cuniculus	RELIK	165	ERV	RELIK.165	Oryctolagus cuniculus	LTR	77	LTR[RELIK(+)]	494	chrUn1697	+	11636	12129	RELiK	8	100	48	299	93	122	77.419	3.8	37	1
RELIK.167-Lepus_americanus	RELIK	167	ERV	RELIK.167	Lepus americanus	LTR	60	LTR[RELIK(+)]	493	PVJM010053903.1	+	9832	10324	RELiK	1	165	1	492	165	219	85.455	3.62	69	1
RELIK.168-Lepus_americanus	RELIK	168	ERV	RELIK.168	Lepus americanus	LTR	58	LTR[RELIK(+)]	493	PVJM010324702.1	+	1	493	RELiK	8	122	38	358	115	160	76.522	7.59	51	1
RELIK.169-Lepus_americanus	RELIK	169	ERV	RELIK.169	Lepus americanus	LTR	59	LTR[RELIK(+)]	493	PVJM010048545.1	+	12121	12613	RELiK	2792	2953	1	483	162	214	79.012	2.82	67	1
RELIK.169-Lepus_timidus	RELIK	169	ERV	RELIK.169	Lepus timidus	LTR	33	LTR[RELIK(-)]	493	CM019670.1	-	169444516	169445008	RELiK	2792	2953	1	483	162	206	77.778	1.57	64	1
RELIK.170-Oryctolagus_cuniculus	RELIK	170	ERV	RELIK.170	Oryctolagus cuniculus	LTR	79	LTR[RELIK(+)]	492	chr12	+	29879813	29880304	RELiK	2875	2956	245	490	82	135	90.244	1.44	54	0
RELIK.171-Lepus_americanus	RELIK	171	ERV	RELIK.171	Lepus americanus	LTR	62	LTR[RELIK(+)]	491	PVJM010380196.1	+	376	866	RELiK	2807	2954	20	490	157	187	77.07	2.92	58	1
RELIK.172-Lepus_americanus	RELIK	172	ERV	RELIK.172	Lepus americanus	LTR	61	LTR[RELIK(+)]	491	PVJM010449426.1	+	161	651	RELiK	2807	2954	20	490	157	187	77.07	3.19	58	1
RELIK.173-Oryctolagus_cuniculus	RELIK	173	ERV	RELIK.173	Oryctolagus cuniculus	LTR	81	LTR[RELIK(-)]	491	chr11	-	43355638	43356128	RELiK	2792	2956	1	489	165	209	73.333	1.55	65	1
RELIK.174-Oryctolagus_cuniculus	RELIK	174	ERV	RELIK.174	Oryctolagus cuniculus	LTR	80	LTR[RELIK(-)]	491	chr16	-	34924390	34924880	RELiK	2874	2956	241	489	83	105	86.747	1.06	43	0
RELIK.175-Oryctolagus_cuniculus	RELIK	175	ERV	RELIK.175	Oryctolagus cuniculus	LTR	82	LTR[RELIK(-)]	490	chr11	-	43252855	43253344	RELiK	8	136	48	401	129	185	81.395	3.32	57	2
RELIK.176-Oryctolagus_cuniculus	RELIK	176	ERV	RELIK.176	Oryctolagus cuniculus	LTR	83	LTR[RELIK(+)]	490	chr8	+	69881513	69882002	RELiK	2824	2956	90	488	133	210	87.218	3.53	66	0
RELIK.178-Oryctolagus_cuniculus	RELIK	178	ERV	RELIK.178	Oryctolagus cuniculus	LTR	84	LTR[RELIK(+)]	489	chrUn0041	+	671656	672144	RELiK	2861	2956	200	487	96	120	85.417	8.55	35	0
RELIK.180-Lepus_americanus	RELIK	180	ERV	RELIK.180	Lepus americanus	LTR	63	LTR[RELIK(+)]	486	PVJM010010882.1	+	6190	6675	RELiK	2799	2909	21	350	111	145	75.676	2.01	43	1
RELIK.181-Lepus_timidus	RELIK	181	ERV	RELIK.181	Lepus timidus	LTR	36	LTR[RELIK(-)]	486	CM019683.1	-	51986848	51987333	RELiK	2799	2909	21	350	111	147	77.477	5.94	44	1
RELIK.183-Lepus_americanus	RELIK	183	ERV	RELIK.183	Lepus americanus	LTR	65	LTR[RELIK(+)]	485	PVJM010000877.1	+	69671	70155	RELiK	68	121	148	315	56	88.6	87.5	9.82	41	1
RELIK.184-Oryctolagus_cuniculus	RELIK	184	ERV	RELIK.184	Oryctolagus cuniculus	LTR	85	LTR[RELIK(+)]	485	chr19	+	5170201	5170685	RELiK	1	109	1	315	111	128	70.27	2.14	43	3
RELIK.185-Lepus_americanus	RELIK	185	ERV	RELIK.185	Lepus americanus	LTR	66	LTR[RELIK(+)]	484	PVJM010007266.1	+	25872	26355	RELiK	2799	2913	2	316	115	127	66.957	5.38	37	2
RELIK.185-Lepus_timidus	RELIK	185	ERV	RELIK.185	Lepus timidus	LTR	59	LTR[RELIK(+)]	438	CM019670.1	+	104103441	104103878	RELiK	17	165	3	437	152	109	61.184	4.44	31	3
RELIK.186-Oryctolagus_cuniculus	RELIK	186	ERV	RELIK.186	Oryctolagus cuniculus	LTR	86	LTR[RELIK(+)]	484	chr12	+	99285925	99286408	RELiK	2792	2939	1	432	154	189	72.727	1.19	58	2
RELIK.187-Oryctolagus_cuniculus	RELIK	187	ERV	RELIK.187	Oryctolagus cuniculus	LTR	87	LTR[RELIK(+)]	483	chr2	+	29783056	29783538	RELiK	2877	2953	243	473	77	127	87.013	2.48	52	0
RELIK.188-Lepus_americanus	RELIK	188	ERV	RELIK.188	Lepus americanus	LTR	67	LTR[RELIK(-)]	480	PVJM010001896.1	-	73330	73809	RELiK	2846	2900	147	347	67	92	71.642	5.33	34	1
RELIK.189-Lepus_timidus	RELIK	189	ERV	RELIK.189	Lepus timidus	LTR	37	LTR[RELIK(-)]	479	CM019670.1	-	159491103	159491581	RELiK	2893	2956	286	477	64	109	92.188	8.7	31	0
RELIK.190-Oryctolagus_cuniculus	RELIK	190	ERV	RELIK.190	Oryctolagus cuniculus	LTR	89	LTR[RELIK(+)]	479	chr13	+	44869829	44870307	RELiK	1	164	1	477	164	187	72.561	3	58	1
RELIK.191-Oryctolagus_cuniculus	RELIK	191	ERV	RELIK.191	Oryctolagus cuniculus	LTR	88	LTR[RELIK(+)]	479	chr7	+	18517311	18517789	RELiK	2792	2956	1	477	165	210	76.364	5.08	66	3
RELIK.192-Oryctolagus_cuniculus	RELIK	192	ERV	RELIK.192	Oryctolagus cuniculus	LTR	90	LTR[RELIK(+)]	477	chrX	+	41736551	41737027	RELiK	2807	2956	20	475	161	139	69.565	1.8	41	6
RELIK.193-Oryctolagus_cuniculus	RELIK	193	ERV	RELIK.193	Oryctolagus cuniculus	LTR	91	LTR[RELIK(+)]	476	chr14	+	150226249	150226724	RELiK	2799	2953	26	466	156	188	71.154	1.87	58	2
RELIK.194-Lepus_timidus	RELIK	194	ERV	RELIK.194	Lepus timidus	LTR	38	LTR[RELIK(-)]	471	CM019669.1	-	187305206	187305676	RELiK	2799	2898	48	326	100	117	70	5.41	48	1
RELIK.195-Oryctolagus_cuniculus	RELIK	195	ERV	RELIK.195	Oryctolagus cuniculus	LTR	92	LTR[RELIK(+)]	470	chrUn0016	+	3705422	3705891	RELiK	2811	2954	7	462	167	108	50.898	1.32	30	5
RELIK.196-Lepus_timidus	RELIK	196	ERV	RELIK.196	Lepus timidus	LTR	39	LTR[RELIK(-)]	467	VUAX01000388.1	-	60266	60732	RELiK	17	121	3	302	105	150	80	1.85	45	1
RELIK.197-Oryctolagus_cuniculus	RELIK	197	ERV	RELIK.197	Oryctolagus cuniculus	LTR	93	LTR[RELIK(-)]	467	chr12	-	108552302	108552768	RELiK	2807	2900	20	334	105	111	63.81	4.11	48	1
RELIK.198-Oryctolagus_cuniculus	RELIK	198	ERV	RELIK.198	Oryctolagus cuniculus	LTR	94	LTR[RELIK(-)]	467	chr15	-	89492978	89493444	RELiK	2808	2900	23	334	106	107	63.208	5.54	48	2
RELIK.199-Lepus_timidus	RELIK	199	ERV	RELIK.199	Lepus timidus	LTR	40	LTR[RELIK(+)]	465	CM019678.1	+	2879848	2880312	RELiK	2848	2950	155	463	103	163	85.437	1.89	52	0
RELIK.200-Lepus_timidus	RELIK	200	ERV	RELIK.200	Lepus timidus	LTR	41	LTR[RELIK(-)]	464	CM019670.1	-	150887031	150887494	RELiK	2904	2956	304	462	53	89	92.453	8.98	42	0
RELIK.201-Oryctolagus_cuniculus	RELIK	201	ERV	RELIK.201	Oryctolagus cuniculus	LTR	95	LTR[RELIK(-)]	464	chrUn0058	-	799475	799938	RELiK	2807	2898	20	325	102	109	68.627	2.49	47	2
RELIK.202-Lepus_americanus	RELIK	202	ERV	RELIK.202	Lepus americanus	LTR	68	LTR[RELIK(-)]	462	PVJM010301896.1	-	110	571	RELiK	1	112	1	339	113	142	77.876	1.46	42	1
RELIK.203-Lepus_timidus	RELIK	203	ERV	RELIK.203	Lepus timidus	LTR	42	LTR[RELIK(-)]	462	CM019676.1	-	39299204	39299665	RELiK	2807	2956	20	460	159	137	59.748	6.96	41	4
RELIK.204-Oryctolagus_cuniculus	RELIK	204	ERV	RELIK.204	Oryctolagus cuniculus	LTR	97	LTR[RELIK(-)]	462	chr14	-	160173105	160173566	RELiK	75	165	192	461	91	105	87.912	6.73	43	1
RELIK.205-Oryctolagus_cuniculus	RELIK	205	ERV	RELIK.205	Oryctolagus cuniculus	LTR	96	LTR[RELIK(+)]	462	chr17	+	63691901	63692362	RELiK	2792	2891	1	300	100	144	78	1.84	57	0
RELIK.206-Lepus_americanus	RELIK	206	ERV	RELIK.206	Lepus americanus	LTR	70	LTR[RELIK(+)]	461	PVJM010035190.1	+	19364	19824	RELiK	2792	2956	1	459	170	149	62.941	4.68	45	5
RELIK.207-Lepus_americanus	RELIK	207	ERV	RELIK.207	Lepus americanus	LTR	71	LTR[RELIK(-)]	461	PVJM010109483.1	-	293	753	RELiK	2799	2898	50	322	100	115	70	3.33	50	1
RELIK.208-Lepus_americanus	RELIK	208	ERV	RELIK.208	Lepus americanus	LTR	69	LTR[RELIK(+)]	461	PVJM010127727.1	+	2874	3334	RELiK	2792	2956	1	459	170	153	62.353	2.69	46	5
RELIK.209-Oryctolagus_cuniculus	RELIK	209	ERV	RELIK.209	Oryctolagus cuniculus	LTR	98	LTR[RELIK(-)]	461	chr13	-	85180815	85181275	RELiK	2807	2900	20	328	103	120	68.932	1.3	50	1
RELIK.210-Oryctolagus_cuniculus	RELIK	210	ERV	RELIK.210	Oryctolagus cuniculus	LTR	99	LTR[RELIK(+)]	461	chr9	+	113102563	113103023	RELiK	2807	2900	20	328	103	122	69.903	1.78	54	1
RELIK.211-Oryctolagus_cuniculus	RELIK	211	ERV	RELIK.211	Oryctolagus cuniculus	LTR	100	LTR[RELIK(-)]	461	chrX	-	74498663	74499123	RELiK	2807	2900	20	328	103	117	68.932	1.16	50	1
RELIK.212-Lepus_timidus	RELIK	212	ERV	RELIK.212	Lepus timidus	LTR	43	LTR[RELIK(-)]	460	VUAX01000333.1	-	302382	302841	RELiK	2792	2900	1	333	113	120	65.487	1.3	34	2
RELIK.213-Oryctolagus_cuniculus	RELIK	213	ERV	RELIK.213	Oryctolagus cuniculus	LTR	101	LTR[RELIK(+)]	460	chr11	+	79396011	79396470	RELiK	2792	2898	1	321	107	138	82.243	3.55	56	0
RELIK.214-Oryctolagus_cuniculus	RELIK	214	ERV	RELIK.214	Oryctolagus cuniculus	LTR	102	LTR[RELIK(-)]	460	chr15	-	85177238	85177697	RELiK	2807	2900	20	328	103	126	68.932	2.74	49	1
RELIK.215-Lepus_americanus	RELIK	215	ERV	RELIK.215	Lepus americanus	LTR	72	LTR[RELIK(+)]	459	PVJM010067592.1	+	8346	8804	RELiK	2792	2943	1	417	152	207	78.947	2.03	65	2
RELIK.216-Lepus_americanus	RELIK	216	ERV	RELIK.216	Lepus americanus	LTR	73	LTR[RELIK(-)]	459	PVJM010403283.1	-	110	568	RELiK	1	135	1	369	136	122	63.235	1.25	35	3
RELIK.217-Lepus_timidus	RELIK	217	ERV	RELIK.217	Lepus timidus	LTR	46	LTR[RELIK(+)]	459	CM019672.1	+	35035801	35036259	RELiK	2792	2866	1	225	75	102	76	1.14	58	0
RELIK.218-Lepus_timidus	RELIK	218	ERV	RELIK.218	Lepus timidus	LTR	45	LTR[RELIK(+)]	459	CM019681.1	+	117829668	117830126	RELiK	1	118	1	363	121	167	80.992	1.97	51	1
RELIK.219-Lepus_timidus	RELIK	219	ERV	RELIK.219	Lepus timidus	LTR	44	LTR[RELIK(+)]	459	CM019684.1	+	80964959	80965417	RELiK	2792	2885	1	282	94	127	75.532	1.95	50	0
RELIK.220-Oryctolagus_cuniculus	RELIK	220	ERV	RELIK.220	Oryctolagus cuniculus	LTR	106	LTR[RELIK(+)]	459	chr11	+	38299760	38300218	RELiK	2799	2900	48	326	102	130	72.549	6.01	53	1
RELIK.221-Oryctolagus_cuniculus	RELIK	221	ERV	RELIK.221	Oryctolagus cuniculus	LTR	103	LTR[RELIK(-)]	459	chr12	-	38491854	38492312	RELiK	2799	2898	48	320	100	125	74	1.43	50	1
RELIK.222-Oryctolagus_cuniculus	RELIK	222	ERV	RELIK.222	Oryctolagus cuniculus	LTR	104	LTR[RELIK(+)]	459	chr15	+	107870963	107871421	RELiK	1	112	1	336	112	168	81.25	1.51	51	0
RELIK.223-Oryctolagus_cuniculus	RELIK	223	ERV	RELIK.223	Oryctolagus cuniculus	LTR	105	LTR[RELIK(-)]	459	chr9	-	93463600	93464058	RELiK	1	107	1	321	107	172	86.916	2.46	58	0
RELIK.224-Oryctolagus_cuniculus	RELIK	224	ERV	RELIK.224	Oryctolagus cuniculus	LTR	109	LTR[RELIK(+)]	458	chr2	+	23965881	23966338	RELiK	1	105	1	315	105	166	84.762	5.46	63	0
RELIK.225-Oryctolagus_cuniculus	RELIK	225	ERV	RELIK.225	Oryctolagus cuniculus	LTR	107	LTR[RELIK(+)]	458	chr20	+	19089344	19089801	RELiK	58	165	134	457	108	177	83.333	6.05	61	0
RELIK.226-Oryctolagus_cuniculus	RELIK	226	ERV	RELIK.226	Oryctolagus cuniculus	LTR	108	LTR[RELIK(+)]	458	chr8	+	105778818	105779275	RELiK	1	109	1	333	111	149	77.477	7.67	45	2
RELIK.227-Lepus_timidus	RELIK	227	ERV	RELIK.227	Lepus timidus	LTR	47	LTR[RELIK(-)]	457	CM019671.1	-	114788614	114789070	RELiK	1	165	1	456	168	142	79.167	2.37	42	3
RELIK.228-Oryctolagus_cuniculus	RELIK	228	ERV	RELIK.228	Oryctolagus cuniculus	LTR	112	LTR[RELIK(-)]	457	chr1	-	136223359	136223815	RELiK	2	165	1	456	168	186	67.857	9.36	58	4
RELIK.229-Oryctolagus_cuniculus	RELIK	229	ERV	RELIK.229	Oryctolagus cuniculus	LTR	114	LTR[RELIK(-)]	457	chr7	-	66090107	66090563	RELiK	2848	2956	129	455	109	179	88.991	4.87	60	0
RELIK.230-Oryctolagus_cuniculus	RELIK	230	ERV	RELIK.230	Oryctolagus cuniculus	LTR	113	LTR[RELIK(-)]	457	chr8	-	21259533	21259989	RELiK	2807	2925	20	361	121	137	70.248	4.64	45	3
RELIK.231-Oryctolagus_cuniculus	RELIK	231	ERV	RELIK.231	Oryctolagus cuniculus	LTR	110	LTR[RELIK(-)]	457	chrX	-	54853740	54854196	RELiK	2799	2956	48	455	158	159	66.456	2.48	48	4
RELIK.232-Oryctolagus_cuniculus	RELIK	232	ERV	RELIK.232	Oryctolagus cuniculus	LTR	111	LTR[RELIK(-)]	457	chrX	-	95838832	95839288	RELiK	2792	2900	1	324	109	150	77.982	3.53	52	1
RELIK.233-Oryctolagus_cuniculus	RELIK	233	ERV	RELIK.233	Oryctolagus cuniculus	LTR	115	LTR[RELIK(+)]	457	chrX	+	55648078	55648534	RELiK	1	165	1	456	168	185	73.214	1.5	57	2
RELIK.234-Lepus_americanus	RELIK	234	ERV	RELIK.234	Lepus americanus	LTR	75	LTR[RELIK(-)]	456	PVJM010043866.1	-	6639	7094	RELiK	2799	2900	48	326	102	129	71.569	1.32	52	1
RELIK.235-Lepus_americanus	RELIK	235	ERV	RELIK.235	Lepus americanus	LTR	76	LTR[RELIK(+)]	456	PVJM010069038.1	+	8204	8659	RELiK	2807	2956	20	454	152	193	77.632	2.07	60	3
RELIK.235-Lepus_americanus	RELIK	235	ERV	RELIK.235	Lepus americanus	LTR	141	LTR[RELIK(+)]	314	PVJM010036787.1	+	592	905	RELiK	2853	2956	1	312	104	168	89.423	1.88	52	0
RELIK.235-Lepus_timidus	RELIK	235	ERV	RELIK.235	Lepus timidus	LTR	80	LTR[RELIK(+)]	395	CM019675.1	+	45837353	45837747	RELiK	2849	2956	70	393	108	180	89.815	4.79	56	0
RELIK.236-Lepus_americanus	RELIK	236	ERV	RELIK.236	Lepus americanus	LTR	74	LTR[RELIK(+)]	456	PVJM010079287.1	+	5793	6248	RELiK	2799	2956	2	454	158	209	79.114	9.16	66	1
RELIK.237-Lepus_timidus	RELIK	237	ERV	RELIK.237	Lepus timidus	LTR	48	LTR[RELIK(-)]	456	CM019671.1	-	116035332	116035787	RELiK	2842	2925	115	360	84	125	80.952	1.26	45	1
RELIK.238-Lepus_americanus	RELIK	238	ERV	RELIK.238	Lepus americanus	LTR	77	LTR[RELIK(-)]	455	PVJM010032561.1	-	20697	21151	RELiK	17	139	3	368	123	203	91.87	9.39	64	1
RELIK.238-Lepus_americanus	RELIK	238	ERV	RELIK.238	Lepus americanus	LTR	126	LTR[RELIK(-)]	361	PVJM010504096.1	-	181	541	RELiK	2895	2956	177	359	62	92.8	85.484	1.18	25	1
RELIK.238-Lepus_timidus	RELIK	238	ERV	RELIK.238	Lepus timidus	LTR	86	LTR[RELIK(-)]	377	CM019687.1	-	50613982	50614358	RELiK	17	112	3	302	100	147	84	9.48	45	1
RELIK.239-Lepus_americanus	RELIK	239	ERV	RELIK.239	Lepus americanus	LTR	78	LTR[RELIK(-)]	455	PVJM010034212.1	-	4679	5133	RELiK	16	165	20	454	154	170	76.623	3.24	52	3
RELIK.240-Oryctolagus_cuniculus	RELIK	240	ERV	RELIK.240	Oryctolagus cuniculus	LTR	117	LTR[RELIK(+)]	455	chr1	+	182660395	182660849	RELiK	2792	2954	1	447	163	192	70.552	7.3	60	4
RELIK.241-Oryctolagus_cuniculus	RELIK	241	ERV	RELIK.241	Oryctolagus cuniculus	LTR	116	LTR[RELIK(-)]	455	chr12	-	119096184	119096638	RELiK	2799	2953	48	443	162	91.3	48.765	1.22	24	6
RELIK.242-Oryctolagus_cuniculus	RELIK	242	ERV	RELIK.242	Oryctolagus cuniculus	LTR	118	LTR[RELIK(-)]	455	chr7	-	93520741	93521195	RELiK	2799	2900	44	322	102	123	71.569	6.09	52	1
RELIK.243-Lepus_timidus	RELIK	243	ERV	RELIK.243	Lepus timidus	LTR	49	LTR[RELIK(-)]	454	CM019670.1	-	71731009	71731462	RELiK	2799	2947	2	448	156	176	69.872	2.53	54	2
RELIK.244-Oryctolagus_cuniculus	RELIK	244	ERV	RELIK.244	Oryctolagus cuniculus	LTR	119	LTR[RELIK(-)]	454	chrUn0246	-	240586	241039	RELiK	2792	2900	1	321	112	127	68.75	3.28	37	3
RELIK.245-Lepus_timidus	RELIK	245	ERV	RELIK.245	Lepus timidus	LTR	51	LTR[RELIK(+)]	453	CM019675.1	+	158464860	158465312	RELiK	2824	2920	52	339	97	142	82.474	1.33	55	1
RELIK.246-Lepus_timidus	RELIK	246	ERV	RELIK.246	Lepus timidus	LTR	50	LTR[RELIK(+)]	453	CM019682.1	+	22381582	22382034	RELiK	1	105	1	312	105	175	88.571	4.84	57	1
RELIK.247-Oryctolagus_cuniculus	RELIK	247	ERV	RELIK.247	Oryctolagus cuniculus	LTR	120	LTR[RELIK(-)]	453	chr13	-	34473628	34474080	RELiK	2792	2898	1	321	107	140	73.832	6.01	42	0
RELIK.248-Oryctolagus_cuniculus	RELIK	248	ERV	RELIK.248	Oryctolagus cuniculus	LTR	121	LTR[RELIK(-)]	452	chr2	-	23995664	23996115	RELiK	2861	2942	204	407	82	90.9	65.854	3.1	33	2
RELIK.249-Lepus_timidus	RELIK	249	ERV	RELIK.249	Lepus timidus	LTR	52	LTR[RELIK(+)]	451	CM019679.1	+	46824293	46824743	RELiK	17	136	3	362	120	169	86.667	5.06	52	0
RELIK.250-Lepus_timidus	RELIK	250	ERV	RELIK.250	Lepus timidus	LTR	53	LTR[RELIK(+)]	451	CM019690.1	+	42739412	42739862	RELiK	84	165	205	450	82	100	86.585	9.17	45	0
RELIK.251-Lepus_americanus	RELIK	251	ERV	RELIK.251	Lepus americanus	LTR	79	LTR[RELIK(+)]	450	PVJM010016500.1	+	20709	21158	RELiK	2799	2956	2	448	173	154	61.85	1.59	46	5
RELIK.252-Lepus_timidus	RELIK	252	ERV	RELIK.252	Lepus timidus	LTR	55	LTR[RELIK(-)]	450	CM019679.1	-	45338264	45338713	RELiK	2799	2943	2	409	145	204	80	4.07	64	1
RELIK.253-Lepus_timidus	RELIK	253	ERV	RELIK.253	Lepus timidus	LTR	54	LTR[RELIK(-)]	450	CM019683.1	-	95303503	95303952	RELiK	2799	2956	2	448	158	192	80.38	3.81	60	1
RELIK.254-Oryctolagus_cuniculus	RELIK	254	ERV	RELIK.254	Oryctolagus cuniculus	LTR	123	LTR[RELIK(-)]	450	chr12	-	118691364	118691813	RELiK	17	165	3	449	149	211	85.906	1.4	66	0
RELIK.255-Oryctolagus_cuniculus	RELIK	255	ERV	RELIK.255	Oryctolagus cuniculus	LTR	124	LTR[RELIK(+)]	450	chr12	+	63879191	63879640	RELiK	8	165	48	449	158	137	66.456	5.53	41	2
RELIK.256-Oryctolagus_cuniculus	RELIK	256	ERV	RELIK.256	Oryctolagus cuniculus	LTR	126	LTR[RELIK(+)]	450	chr14	+	60530568	60531017	RELiK	2799	2956	2	448	158	231	81.646	1.05	73	1
RELIK.257-Oryctolagus_cuniculus	RELIK	257	ERV	RELIK.257	Oryctolagus cuniculus	LTR	129	LTR[RELIK(+)]	450	chr18	+	54034267	54034716	RELiK	2799	2956	2	448	158	209	77.215	8.96	66	1
RELIK.258-Oryctolagus_cuniculus	RELIK	258	ERV	RELIK.258	Oryctolagus cuniculus	LTR	125	LTR[RELIK(+)]	450	chr3	+	151004571	151005020	RELiK	2792	2896	1	315	108	144	77.778	3.04	58	2
RELIK.259-Oryctolagus_cuniculus	RELIK	259	ERV	RELIK.259	Oryctolagus cuniculus	LTR	127	LTR[RELIK(-)]	450	chrUn0016	-	2462372	2462821	RELiK	2792	2898	1	312	107	140	74.766	7.6	48	1
RELIK.260-Oryctolagus_cuniculus	RELIK	260	ERV	RELIK.260	Oryctolagus cuniculus	LTR	122	LTR[RELIK(-)]	450	chrUn0178	-	256349	256798	RELiK	2799	2956	2	448	158	209	79.114	5.21	66	1
RELIK.261-Oryctolagus_cuniculus	RELIK	261	ERV	RELIK.261	Oryctolagus cuniculus	LTR	128	LTR[RELIK(+)]	450	chrX	+	27643022	27643471	RELiK	2799	2956	2	448	175	120	53.714	8.78	35	5
RELIK.262-Lepus_americanus	RELIK	262	ERV	RELIK.262	Lepus americanus	LTR	80	LTR[RELIK(+)]	449	PVJM010054085.1	+	7575	8023	RELiK	2808	2925	3	353	118	140	74.576	4.55	46	1
RELIK.263-Lepus_americanus	RELIK	263	ERV	RELIK.263	Lepus americanus	LTR	81	LTR[RELIK(+)]	449	PVJM010069504.1	+	6580	7028	RELiK	2792	2956	1	447	166	105	51.807	9.21	30	6
RELIK.264-Lepus_timidus	RELIK	264	ERV	RELIK.264	Lepus timidus	LTR	57	LTR[RELIK(-)]	449	CM019676.1	-	33872785	33873233	RELiK	2792	2956	1	447	166	100	50	7.69	28	6
RELIK.265-Lepus_timidus	RELIK	265	ERV	RELIK.265	Lepus timidus	LTR	56	LTR[RELIK(+)]	449	CM019683.1	+	40337457	40337905	RELiK	17	75	3	179	59	82.4	77.966	3.53	43	0
RELIK.266-Oryctolagus_cuniculus	RELIK	266	ERV	RELIK.266	Oryctolagus cuniculus	LTR	131	LTR[RELIK(+)]	449	chr1	+	188561526	188561974	RELiK	8	165	2	448	158	176	79.114	2.04	54	1
RELIK.267-Oryctolagus_cuniculus	RELIK	267	ERV	RELIK.267	Oryctolagus cuniculus	LTR	130	LTR[RELIK(-)]	449	chr7	-	150030425	150030873	RELiK	2824	2956	55	447	137	166	75.912	5.43	51	3
RELIK.268-Oryctolagus_cuniculus	RELIK	268	ERV	RELIK.268	Oryctolagus cuniculus	LTR	132	LTR[RELIK(-)]	448	chrUn0135	-	514503	514950	RELiK	17	83	3	203	67	117	91.045	4.04	54	0
RELIK.269-Lepus_americanus	RELIK	269	ERV	RELIK.269	Lepus americanus	LTR	83	LTR[RELIK(-)]	447	PVJM010001096.1	-	15420	15866	RELiK	2799	2955	2	442	157	211	76.433	1.05	66	2
RELIK.270-Lepus_americanus	RELIK	270	ERV	RELIK.270	Lepus americanus	LTR	82	LTR[RELIK(+)]	447	PVJM010011234.1	+	11291	11737	RELiK	2824	2956	47	445	133	182	84.962	1.64	56	0
RELIK.272-Lepus_americanus	RELIK	272	ERV	RELIK.272	Lepus americanus	LTR	85	LTR[RELIK(-)]	446	PVJM010046232.1	-	1581	2026	RELiK	2808	2955	1	441	154	160	68.182	4.81	49	4
RELIK.273-Oryctolagus_cuniculus	RELIK	273	ERV	RELIK.273	Oryctolagus cuniculus	LTR	133	LTR[RELIK(-)]	445	chr17	-	60578556	60579000	RELiK	2793	2956	3	443	172	157	59.884	7.18	48	3
RELIK.274-Lepus_timidus	RELIK	274	ERV	RELIK.274	Lepus timidus	LTR	58	LTR[RELIK(+)]	443	CM019670.1	+	147333578	147334020	RELiK	8	165	2	442	159	143	69.182	7.58	43	4
RELIK.275-Oryctolagus_cuniculus	RELIK	275	ERV	RELIK.275	Oryctolagus cuniculus	LTR	134	LTR[RELIK(-)]	443	chr14	-	70800100	70800542	RELiK	2792	2956	1	441	167	195	71.257	4.42	61	4
RELIK.276-Oryctolagus_cuniculus	RELIK	276	ERV	RELIK.276	Oryctolagus cuniculus	LTR	135	LTR[RELIK(-)]	443	chr19	-	33154629	33155071	RELiK	2792	2956	1	441	165	219	77.576	1.07	69	2
RELIK.277-Oryctolagus_cuniculus	RELIK	277	ERV	RELIK.277	Oryctolagus cuniculus	LTR	136	LTR[RELIK(+)]	442	chrX	+	38290809	38291250	RELiK	2799	2896	2	268	98	134	77.551	8.07	52	1
RELIK.280-Lepus_americanus	RELIK	280	ERV	RELIK.280	Lepus americanus	LTR	88	LTR[RELIK(+)]	439	PVJM010053334.1	+	954	1392	RELiK	2797	2880	11	259	84	100	75	4.34	44	1
RELIK.281-Oryctolagus_cuniculus	RELIK	281	ERV	RELIK.281	Oryctolagus cuniculus	LTR	137	LTR[RELIK(-)]	439	chr1	-	42845260	42845698	RELiK	8	94	2	223	87	89.7	62.069	4.26	37	2
RELIK.282-Oryctolagus_cuniculus	RELIK	282	ERV	RELIK.282	Oryctolagus cuniculus	LTR	138	LTR[RELIK(+)]	439	chr5	+	31385814	31386252	RELiK	2808	2956	3	437	150	181	76	2.71	56	3
RELIK.283-Lepus_americanus	RELIK	283	ERV	RELIK.283	Lepus americanus	LTR	89	LTR[RELIK(+)]	438	PVJM010086741.1	+	540	977	RELiK	2799	2943	2	409	145	207	79.31	2.77	65	1
RELIK.285-Lepus_americanus	RELIK	285	ERV	RELIK.285	Lepus americanus	LTR	87	LTR[RELIK(-)]	441	PVJM010067152.1	-	1620	2060	RELiK	2809	2956	26	439	149	119	57.047	1.64	34	3
RELIK.285-Lepus_timidus	RELIK	285	ERV	RELIK.285	Lepus timidus	LTR	60	LTR[RELIK(-)]	437	CM019670.1	-	108813812	108814248	RELiK	8	105	48	293	99	108	68.687	5.85	40	2
RELIK.286-Oryctolagus_cuniculus	RELIK	286	ERV	RELIK.286	Oryctolagus cuniculus	LTR	139	LTR[RELIK(+)]	437	chr14	+	61368192	61368628	RELiK	75	165	164	436	91	116	86.813	1.81	40	0
RELIK.287-Lepus_timidus	RELIK	287	ERV	RELIK.287	Lepus timidus	LTR	62	LTR[RELIK(+)]	436	CM019679.1	+	26311841	26312276	RELiK	2820	2900	28	306	93	107	66.667	3.64	30	1
RELIK.288-Lepus_americanus	RELIK	288	ERV	RELIK.288	Lepus americanus	LTR	84	LTR[RELIK(-)]	447	PVJM010066416.1	-	1614	2060	RELiK	2799	2956	2	445	171	138	57.31	4.98	41	5
RELIK.288-Lepus_timidus	RELIK	288	ERV	RELIK.288	Lepus timidus	LTR	61	LTR[RELIK(+)]	436	VUAX01000325.1	+	2941120	2941555	RELiK	17	146	3	380	132	133	70.455	2.02	39	2
RELIK.289-Lepus_americanus	RELIK	289	ERV	RELIK.289	Lepus americanus	LTR	91	LTR[RELIK(+)]	431	PVJM010020834.1	+	13886	14316	RELiK	2848	2954	109	429	107	182	89.72	1.59	56	0
RELIK.289-Lepus_timidus	RELIK	289	ERV	RELIK.289	Lepus timidus	LTR	63	LTR[RELIK(-)]	435	CM019670.1	-	37647968	37648402	RELiK	2848	2931	109	360	84	145	89.286	1.89	47	0
RELIK.290-Oryctolagus_cuniculus	RELIK	290	ERV	RELIK.290	Oryctolagus cuniculus	LTR	140	LTR[RELIK(-)]	435	chr16	-	82149059	82149493	RELiK	2799	2956	2	433	158	207	76.582	2.51	65	2
RELIK.292-Lepus_americanus	RELIK	292	ERV	RELIK.292	Lepus americanus	LTR	117	LTR[RELIK(+)]	385	PVJM010018528.1	+	30231	30615	RELiK	2864	2956	105	383	93	141	83.871	1.04	42	0
RELIK.292-Lepus_timidus	RELIK	292	ERV	RELIK.292	Lepus timidus	LTR	64	LTR[RELIK(-)]	433	CM019690.1	-	65127544	65127976	RELiK	2808	2956	3	431	151	166	70.861	4.09	51	3
RELIK.293-Oryctolagus_cuniculus	RELIK	293	ERV	RELIK.293	Oryctolagus cuniculus	LTR	141	LTR[RELIK(+)]	433	chr1	+	108334458	108334890	RELiK	2885	2939	216	380	55	92	87.273	7.11	41	0
RELIK.295-Oryctolagus_cuniculus	RELIK	295	ERV	RELIK.295	Oryctolagus cuniculus	LTR	142	LTR[RELIK(-)]	430	chr13	-	67002381	67002810	RELiK	1	144	1	429	144	218	88.194	4.97	69	1
RELIK.296-Lepus_americanus	RELIK	296	ERV	RELIK.296	Lepus americanus	LTR	93	LTR[RELIK(-)]	429	PVJM010014941.1	-	25846	26274	RELiK	2798	2900	3	296	105	107	66.667	3.1	30	3
RELIK.299-Oryctolagus_cuniculus	RELIK	296	ERV	RELIK.296	Oryctolagus cuniculus	LTR	143	LTR[RELIK(-)]	426	chrUn0007	-	2402437	2402862	RELiK	2799	2900	15	293	102	124	71.569	4.57	53	2
RELIK.297-Lepus_americanus	RELIK	297	ERV	RELIK.297	Lepus americanus	LTR	92	LTR[RELIK(-)]	429	PVJM010033081.1	-	696	1124	RELiK	2799	2956	2	427	159	214	78.616	6.98	68	3
RELIK.296-Lepus_timidus	RELIK	298	ERV	RELIK.298	Lepus timidus	LTR	65	LTR[RELIK(-)]	429	CM019682.1	-	109700324	109700752	RELiK	2799	2956	32	427	159	104	52.83	1.79	29	4
RELIK.300-Lepus_americanus	RELIK	300	ERV	RELIK.300	Lepus americanus	LTR	94	LTR[RELIK(+)]	424	PVJM010011950.1	+	3009	3432	RELiK	73	165	178	423	93	87.8	76.344	8.34	38	1
RELIK.301-Lepus_americanus	RELIK	301	ERV	RELIK.301	Lepus americanus	LTR	95	LTR[RELIK(-)]	422	PVJM010003728.1	-	53162	53583	RELiK	2799	2947	2	421	149	184	74.497	3.42	57	2
RELIK.301-Lepus_timidus	RELIK	301	ERV	RELIK.301	Lepus timidus	LTR	68	LTR[RELIK(+)]	419	CM019670.1	+	73265002	73265420	RELiK	2799	2947	2	418	149	174	73.826	4.39	54	3
RELIK.302-Lepus_americanus	RELIK	302	ERV	RELIK.302	Lepus americanus	LTR	96	LTR[RELIK(-)]	421	PVJM010008852.1	-	4730	5150	RELiK	2886	2956	240	419	71	90.5	77.465	1.34	29	2
RELIK.303-Lepus_americanus	RELIK	303	ERV	RELIK.303	Lepus americanus	LTR	97	LTR[RELIK(+)]	420	PVJM010056499.1	+	1994	2413	RELiK	2808	2953	3	410	159	95.9	50.314	1.73	26	5
RELIK.303-Lepus_timidus	RELIK	303	ERV	RELIK.303	Lepus timidus	LTR	66	LTR[RELIK(-)]	421	CM019675.1	-	151238159	151238579	RELiK	2808	2956	3	419	153	104	54.902	1.93	29	4
RELIK.304-Oryctolagus_cuniculus	RELIK	304	ERV	RELIK.304	Oryctolagus cuniculus	LTR	145	LTR[RELIK(+)]	421	chr19	+	43221514	43221934	RELiK	2797	2956	3	419	162	177	69.136	6.33	55	4
RELIK.305-Oryctolagus_cuniculus	RELIK	305	ERV	RELIK.305	Oryctolagus cuniculus	LTR	144	LTR[RELIK(-)]	421	chr7	-	133947481	133947901	RELiK	2824	2901	49	282	78	133	88.462	1.84	39	0
RELIK.307-Lepus_americanus	RELIK	307	ERV	RELIK.307	Lepus americanus	LTR	90	LTR[RELIK(+)]	433	PVJM010033849.1	+	5425	5857	RELiK	2792	2898	1	294	107	132	71.963	2.82	45	1
RELIK.307-Lepus_timidus	RELIK	307	ERV	RELIK.307	Lepus timidus	LTR	67	LTR[RELIK(-)]	420	CM019682.1	-	105152720	105153139	RELiK	2848	2898	129	281	51	85.1	86.275	5.03	42	0
RELIK.309-Lepus_timidus	RELIK	309	ERV	RELIK.309	Lepus timidus	LTR	69	LTR[RELIK(-)]	418	CM019672.1	-	14600021	14600438	RELiK	2799	2900	2	316	114	132	70.175	1.68	46	2
RELIK.310-Oryctolagus_cuniculus	RELIK	310	ERV	RELIK.310	Oryctolagus cuniculus	LTR	147	LTR[RELIK(-)]	418	chr2	-	103537028	103537445	RELiK	2792	2951	1	402	160	109	52.5	4.45	31	5
RELIK.311-Oryctolagus_cuniculus	RELIK	311	ERV	RELIK.311	Oryctolagus cuniculus	LTR	148	LTR[RELIK(-)]	418	chr2	-	110431942	110432359	RELiK	2799	2956	48	416	158	147	60.127	2.29	44	4
RELIK.312-Oryctolagus_cuniculus	RELIK	312	ERV	RELIK.312	Oryctolagus cuniculus	LTR	146	LTR[RELIK(-)]	418	chrUn0010	-	882978	883395	RELiK	2799	2900	2	292	106	116	75.472	7.54	47	2
RELIK.313-Oryctolagus_cuniculus	RELIK	313	ERV	RELIK.313	Oryctolagus cuniculus	LTR	149	LTR[RELIK(+)]	417	chr3	+	42646851	42647267	RELiK	8	133	2	319	131	85.1	54.198	1.23	22	6
RELIK.314-Lepus_americanus	RELIK	314	ERV	RELIK.314	Lepus americanus	LTR	100	LTR[RELIK(-)]	416	PVJM010013491.1	-	33996	34411	RELiK	2824	2943	47	376	120	106	57.5	3.03	30	1
RELIK.315-Lepus_americanus	RELIK	315	ERV	RELIK.315	Lepus americanus	LTR	99	LTR[RELIK(+)]-LTR[RELIK(+)]	416	PVJM010026269.1	+	2412	2827	RELiK	17	85	3	209	69	82.8	84.058	1.37	34	0
RELIK.316-Lepus_americanus	RELIK	316	ERV	RELIK.316	Lepus americanus	LTR	98	LTR[RELIK(-)]	416	PVJM010135616.1	-	1016	1431	RELiK	2799	2936	48	416	138	136	65.942	1.13	40	3
RELIK.317-Oryctolagus_cuniculus	RELIK	317	ERV	RELIK.317	Oryctolagus cuniculus	LTR	150	LTR[RELIK(+)]	416	chr2	+	21559752	21560167	RELiK	2799	2900	2	283	102	115	69.608	8.05	41	2
RELIK.318-Lepus_americanus	RELIK	318	ERV	RELIK.318	Lepus americanus	LTR	101	LTR[RELIK(+)]	415	PVJM010062494.1	+	3664	4078	RELiK	2799	2897	2	268	99	122	70.707	1.26	35	2
RELIK.319-Oryctolagus_cuniculus	RELIK	319	ERV	RELIK.319	Oryctolagus cuniculus	LTR	151	LTR[RELIK(+)]	415	chr15	+	108397696	108398110	RELiK	8	105	2	271	98	132	76.531	1.28	44	1
RELIK.320-Oryctolagus_cuniculus	RELIK	320	ERV	RELIK.320	Oryctolagus cuniculus	LTR	152	LTR[RELIK(+)]	414	chr11	+	30217058	30217471	RELiK	2808	2898	3	275	91	114	74.725	4.51	33	0
RELIK.321-Oryctolagus_cuniculus	RELIK	321	ERV	RELIK.321	Oryctolagus cuniculus	LTR	153	LTR[RELIK(+)]	414	chr11	+	76415088	76415501	RELiK	2904	2956	254	412	53	91.7	92.453	1.68	36	0
RELIK.322-Lepus_americanus	RELIK	322	ERV	RELIK.322	Lepus americanus	LTR	103	LTR[RELIK(+)]	413	PVJM010008286.1	+	22913	23325	RELiK	17	93	3	233	77	127	89.61	1.76	45	0
RELIK.323-Lepus_americanus_a	RELIK	323	ERV	RELIK.323	Lepus americanus	LTR	102	LTR[RELIK(-)]	413	PVJM010247098.1	-	1066	1478	RELiK	2799	2900	2	280	102	122	72.549	3.49	51	1
RELIK.323-Lepus_americanus_b	RELIK	323	ERV	RELIK.323	Lepus americanus	LTR	105	LTR[RELIK(+)]	412	PVJM010020826.1	+	216	627	RELiK	2799	2956	2	412	158	94.7	47.468	4.46	26	3
RELIK.324-Lepus_timidus	RELIK	324	ERV	RELIK.324	Lepus timidus	LTR	70	LTR[RELIK(+)]	413	CM019669.1	+	126418499	126418911	RELiK	2799	2900	2	280	102	123	71.569	5.52	54	1
RELIK.327-Lepus_americanus	RELIK	327	ERV	RELIK.327	Lepus americanus	LTR	104	LTR[RELIK(-)]	412	PVJM010056013.1	-	7185	7596	RELiK	2799	2885	2	235	87	96.3	66.667	1.88	40	1
RELIK.329-Lepus_americanus	RELIK	329	ERV	RELIK.329	Lepus americanus	LTR	107	LTR[RELIK(+)]	409	PVJM010030299.1	+	5983	6391	RELiK	2839	2956	90	407	121	131	66.942	5.39	39	3
RELIK.330-Lepus_americanus	RELIK	330	ERV	RELIK.330	Lepus americanus	LTR	106	LTR[RELIK(-)]	409	PVJM010023172.1	-	23000	23408	RELiK	17	107	3	269	91	100	82.418	3.82	41	1
RELIK.330-Lepus_timidus	RELIK	330	ERV	RELIK.330	Lepus timidus	LTR	73	LTR[RELIK(+)]	409	CM019671.1	+	13431924	13432332	RELiK	17	107	3	269	91	108	84.615	1.67	44	1
RELIK.331-Lepus_timidus	RELIK	331	ERV	RELIK.331	Lepus timidus	LTR	72	LTR[RELIK(+)]	409	CM019681.1	+	66534122	66534530	RELiK	8	112	2	286	105	128	80	5.57	38	1
RELIK.333-Lepus_americanus	RELIK	333	ERV	RELIK.333	Lepus americanus	LTR	108	LTR[RELIK(+)]	408	PVJM010022642.1	+	14600	15007	RELiK	2858	2956	110	406	99	139	81.818	7.32	42	0
RELIK.333-Lepus_timidus	RELIK	333	ERV	RELIK.333	Lepus timidus	LTR	74	LTR[RELIK(+)]	408	CM019681.1	+	90975146	90975553	RELiK	59	165	78	407	110	139	80	3.91	42	1
RELIK.334-Oryctolagus_cuniculus	RELIK	334	ERV	RELIK.334	Oryctolagus cuniculus	LTR	154	LTR[RELIK(+)]	408	chr14	+	132569442	132569849	RELiK	2808	2903	3	284	96	130	78.125	1.71	38	1
RELIK.336-Lepus_americanus	RELIK	336	ERV	RELIK.336	Lepus americanus	LTR	109	LTR[RELIK(+)]	406	PVJM010447409.1	+	253	658	RELiK	1	121	1	327	125	133	68	1.07	39	4
RELIK.336-Lepus_americanus	RELIK	336	ERV	RELIK.336	Lepus americanus	LTR	110	LTR[RELIK(+)]	405	PVJM010400464.1	+	391	795	RELiK	1	124	1	372	124	156	81.452	1.02	47	0
RELIK.336-Lepus_americanus	RELIK	336	ERV	RELIK.336	Lepus americanus	LTR	124	LTR[RELIK(-)]	374	PVJM010496601.1	-	181	554	RELiK	41	94	3	164	54	86.7	83.333	4.69	34	0
RELIK.336-Lepus_timidus	RELIK	336	ERV	RELIK.336	Lepus timidus	LTR	34	LTR[RELIK(-)]	489	VUAX01003350.1	-	7714	8202	RELiK	1	119	1	351	119	146	83.193	1.26	43	1
RELIK.337-Lepus_timidus	RELIK	337	ERV	RELIK.337	Lepus timidus	LTR	75	LTR[RELIK(-)]	405	CM019685.1	-	30176548	30176952	RELiK	16	122	20	286	107	85.1	53.271	9.32	23	2
RELIK.338-Oryctolagus_cuniculus	RELIK	338	ERV	RELIK.338	Oryctolagus cuniculus	LTR	156	LTR[RELIK(+)]	405	chr7	+	6351350	6351754	RELiK	2799	2956	2	403	164	127	59.146	1.91	37	7
RELIK.339-Oryctolagus_cuniculus	RELIK	339	ERV	RELIK.339	Oryctolagus cuniculus	LTR	155	LTR[RELIK(-)]	405	chrUn0129	-	739606	740010	RELiK	2890	2953	202	393	64	108	89.062	8	31	0
RELIK.340-Lepus_americanus	RELIK	340	ERV	RELIK.340	Lepus americanus	LTR	111	LTR[RELIK(+)]	403	PVJM010093631.1	+	1887	2289	RELiK	2809	2956	6	401	150	115	58	1.68	33	5
RELIK.340-Lepus_timidus	RELIK	340	ERV	RELIK.340	Lepus timidus	LTR	76	LTR[RELIK(-)]	403	CM019676.1	-	40572395	40572797	RELiK	2809	2956	6	401	153	115	56.209	1.65	33	4
RELIK.342-Lepus_timidus	RELIK	342	ERV	RELIK.342	Lepus timidus	LTR	77	LTR[RELIK(-)]	403	CM019681.1	-	58081531	58081933	RELiK	8	93	2	223	86	97.4	67.442	3.73	32	2
RELIK.343-Lepus_timidus	RELIK	343	ERV	RELIK.343	Lepus timidus	LTR	78	LTR[RELIK(+)]	402	CM019672.1	+	31162555	31162956	RELiK	33	90	49	222	58	94.7	87.931	4.04	26	0
RELIK.344-Lepus_americanus	RELIK	344	ERV	RELIK.344	Lepus americanus	LTR	112	LTR[RELIK(-)]	400	PVJM010013136.1	-	16044	16443	RELiK	2892	2956	204	398	65	90.9	92.308	7.65	25	0
RELIK.345-Oryctolagus_cuniculus	RELIK	345	ERV	RELIK.345	Oryctolagus cuniculus	LTR	157	LTR[RELIK(-)]	400	chr17	-	4595285	4595684	RELiK	2808	2956	3	398	158	118	53.165	1.78	34	5
RELIK.347-Lepus_timidus	RELIK	347	ERV	RELIK.347	Lepus timidus	LTR	79	LTR[RELIK(+)]	395	CM019676.1	+	52801350	52801744	RELiK	2849	2956	70	393	108	180	90.741	3.91	56	0
RELIK.348-Lepus_timidus	RELIK	348	ERV	RELIK.348	Lepus timidus	LTR	81	LTR[RELIK(-)]	395	CM019676.1	-	27979629	27980023	RELiK	58	165	71	394	108	160	78.704	4.44	49	0
RELIK.349-Oryctolagus_cuniculus	RELIK	349	ERV	RELIK.349	Oryctolagus cuniculus	LTR	158	LTR[RELIK(+)]	395	chrUn0135	+	718359	718753	RELiK	2842	2956	55	393	115	179	86.957	5.76	56	1
RELIK.350-Oryctolagus_cuniculus	RELIK	350	ERV	RELIK.350	Oryctolagus cuniculus	LTR	159	LTR[RELIK(+)]	394	chr1	+	10713129	10713522	RELiK	73	165	118	393	93	109	88.172	1.79	41	1
RELIK.351-Oryctolagus_cuniculus	RELIK	351	ERV	RELIK.351	Oryctolagus cuniculus	LTR	160	LTR[RELIK(-)]	393	chr1	-	160489881	160490273	RELiK	47	165	30	392	122	164	75.41	1.11	50	2
RELIK.352-Lepus_americanus	RELIK	352	ERV	RELIK.352	Lepus americanus	LTR	113	LTR[RELIK(-)]	392	PVJM010037320.1	-	15094	15485	RELiK	2842	2956	55	390	127	100	55.906	2.95	28	4
RELIK.352-Lepus_timidus	RELIK	352	ERV	RELIK.352	Lepus timidus	LTR	82	LTR[RELIK(-)]	390	CM019673.1	-	6935978	6936367	RELiK	2858	2956	95	388	103	85.1	57.282	1.09	26	3
RELIK.353-Lepus_americanus	RELIK	353	ERV	RELIK.353	Lepus americanus	LTR	114	LTR[RELIK(-)]	390	PVJM010014105.1	-	27752	28141	RELiK	38	136	1	303	101	148	82.178	5.65	45	1
RELIK.353-Lepus_timidus	RELIK	353	ERV	RELIK.353	Lepus timidus	LTR	87	LTR[RELIK(+)]	366	CM019670.1	+	153743728	153744093	RELiK	46	129	2	259	86	132	83.721	1.97	39	1
RELIK.355-Lepus_americanus	RELIK	355	ERV	RELIK.355	Lepus americanus	LTR	115	LTR[RELIK(+)]	388	PVJM010031996.1	+	10653	11040	RELiK	2830	2956	6	386	127	155	78.74	1.9	47	0
RELIK.355-Lepus_timidus	RELIK	355	ERV	RELIK.355	Lepus timidus	LTR	83	LTR[RELIK(-)]	388	CM019679.1	-	19655068	19655455	RELiK	37	165	1	387	129	154	78.295	6.85	47	0
RELIK.357-Lepus_americanus	RELIK	357	ERV	RELIK.357	Lepus americanus	LTR	116	pol[RELIK(-)]	387	PVJM010059666.1	-	4838	5224	RELiK	963	1088	3	380	126	230	91.27	9.68	74	0
RELIK.359-Lepus_americanus	RELIK	359	ERV	RELIK.359	Lepus americanus	LTR	118	LTR[RELIK(+)]	382	PVJM010315367.1	+	13	394	RELiK	2829	2956	3	380	128	193	82.812	9.71	61	1
RELIK.360-Lepus_americanus	RELIK	360	ERV	RELIK.360	Lepus americanus	LTR	119	gag[RELIK(+)]	381	PVJM010697868.1	+	2	382	RELiK	243	367	2	376	125	231	95.2	5.38	74	0
RELIK.363-Lepus_americanus	RELIK	363	ERV	RELIK.363	Lepus americanus	LTR	120	LTR[RELIK(-)]	380	PVJM010033695.1	-	13537	13916	RELiK	2837	2943	26	340	107	156	81.308	6.28	48	1
RELIK.363-Lepus_timidus	RELIK	363	ERV	RELIK.363	Lepus timidus	LTR	85	LTR[RELIK(-)]	380	CM019682.1	-	34154369	34154748	RELiK	44	161	21	368	118	166	77.966	2.24	51	1
RELIK.364-Oryctolagus_cuniculus	RELIK	364	ERV	RELIK.364	Oryctolagus cuniculus	LTR	161	LTR[RELIK(-)]	380	chrUn0106	-	969593	969972	RELiK	2846	2956	82	378	111	159	81.982	5.1	49	1
RELIK.365-Lepus_americanus	RELIK	365	ERV	RELIK.365	Lepus americanus	LTR	122	LTR[RELIK(+)]	377	PVJM010206028.1	+	1	377	RELiK	2832	2956	1	375	125	192	86.4	1.47	60	0
RELIK.366-Lepus_americanus	RELIK	366	ERV	RELIK.366	Lepus americanus	LTR	121	LTR[RELIK(-)]	377	PVJM010326271.1	-	707	1083	RELiK	2832	2956	1	375	125	191	86.4	4.11	60	0
RELIK.368-Lepus_americanus	RELIK	368	ERV	RELIK.368	Lepus americanus	LTR	123	LTR[RELIK(+)]	376	PVJM010011141.1	+	32773	33148	RELiK	37	165	1	375	129	175	76.744	1.73	54	1
RELIK.370-Oryctolagus_cuniculus	RELIK	370	ERV	RELIK.370	Oryctolagus cuniculus	LTR	162	LTR[RELIK(+)]	374	chr14	+	150863838	150864211	RELiK	52	137	118	372	86	142	88.372	9.92	44	1
RELIK.371-Oryctolagus_cuniculus	RELIK	371	ERV	RELIK.371	Oryctolagus cuniculus	LTR	163	LTR[RELIK(+)]	373	chr9	+	5681934	5682306	RELiK	2799	2898	2	274	100	120	71	2.02	47	1
RELIK.373-Lepus_americanus	RELIK	373	ERV	RELIK.373	Lepus americanus	LTR	125	LTR[RELIK(+)]	365	PVJM010001734.1	+	21089	21453	RELiK	2837	2956	1	363	123	95.1	61.789	1.67	26	4
RELIK.373-Lepus_timidus	RELIK	373	ERV	RELIK.373	Lepus timidus	LTR	88	LTR[RELIK(-)]	364	CM019670.1	-	138442411	138442774	RELiK	2837	2954	1	357	128	93.2	55.469	8.13	26	3
RELIK.376-Lepus_americanus	RELIK	376	ERV	RELIK.376	Lepus americanus	LTR	127	LTR[RELIK(-)]	359	PVJM010009492.1	-	25650	26008	RELiK	2826	2900	2	226	75	116	84	2.27	50	0
RELIK.377-Oryctolagus_cuniculus	RELIK	377	ERV	RELIK.377	Oryctolagus cuniculus	LTR	164	LTR[RELIK(-)]	357	chr12	-	47487344	47487700	RELiK	38	165	3	356	131	119	64.885	6.16	35	2
RELIK.378-Lepus_americanus	RELIK	378	ERV	RELIK.378	Lepus americanus	LTR	128	LTR[RELIK(+)]	355	PVJM010024501.1	+	10519	10873	RELiK	2829	2954	3	347	128	95.5	58.594	1.08	26	6
RELIK.379-Lepus_americanus	RELIK	379	ERV	RELIK.379	Lepus americanus	LTR	129	LTR[RELIK(+)]	355	PVJM010028073.1	+	164	518	RELiK	2853	2956	6	353	116	124	68.103	7.81	37	1
RELIK.380-Lepus_timidus	RELIK	380	ERV	RELIK.380	Lepus timidus	LTR	89	LTR[RELIK(-)]	355	CM019669.1	-	136112182	136112536	RELiK	37	165	1	354	138	92	54.348	1.79	25	6
RELIK.381-Lepus_americanus	RELIK	381	ERV	RELIK.381	Lepus americanus	LTR	130	LTR[RELIK(-)]	354	PVJM010558919.1	-	108	461	RELiK	49	165	3	353	117	155	87.179	1.73	47	0
RELIK.382-Lepus_americanus	RELIK	382	ERV	RELIK.382	Lepus americanus	LTR	131	LTR[RELIK(-)]	353	PVJM010587504.1	-	77	429	RELiK	51	100	9	158	50	82.4	84	1.81	33	0
RELIK.383-Lepus_timidus	RELIK	383	ERV	RELIK.383	Lepus timidus	LTR	90	LTR[RELIK(+)]	353	CM019676.1	+	6189633	6189985	RELiK	2840	2956	1	351	117	185	88.034	4.39	58	0
RELIK.385-Oryctolagus_cuniculus	RELIK	385	ERV	RELIK.385	Oryctolagus cuniculus	LTR	165	LTR[RELIK(+)]	344	chrX	+	45912350	45912693	RELiK	2855	2913	1	177	59	102	89.831	3.49	29	0
RELIK.386-Lepus_americanus	RELIK	386	ERV	RELIK.386	Lepus americanus	LTR	154	LTR[RELIK(-)]	281	PVJM010051040.1	-	7420	7700	RELiK	2799	2900	2	280	102	123	72.549	7.26	37	1
RELIK.386-Oryctolagus_cuniculus	RELIK	386	ERV	RELIK.386	Oryctolagus cuniculus	LTR	166	LTR[RELIK(+)]	343	chrUn0043	+	507492	507834	RELiK	2861	2935	118	342	75	130	90.667	8.77	42	0
RELIK.387-Lepus_americanus	RELIK	387	ERV	RELIK.387	Lepus americanus	LTR	133	LTR[RELIK(+)]	341	PVJM010298968.1	+	888	1228	RELiK	8	113	46	339	106	148	79.245	2.46	45	2
RELIK.388-Lepus_americanus	RELIK	388	ERV	RELIK.388	Lepus americanus	LTR	134	LTR[RELIK(+)]	334	PVJM010047977.1	+	58	391	RELiK	2848	2956	6	332	109	172	88.073	1.2	53	0
RELIK.389-Oryctolagus_cuniculus	RELIK	389	ERV	RELIK.389	Oryctolagus cuniculus	LTR	167	LTR[RELIK(+)]	334	chr11	+	15019573	15019906	RELiK	43	105	2	190	63	102	84.127	8.84	35	0
RELIK.390-Lepus_timidus	RELIK	390	ERV	RELIK.390	Lepus timidus	LTR	91	LTR[RELIK(-)]	331	CM019671.1	-	83871187	83871517	RELiK	1	121	1	330	126	109	62.698	9.6	32	4
RELIK.391-Oryctolagus_cuniculus	RELIK	391	ERV	RELIK.391	Oryctolagus cuniculus	LTR	168	LTR[RELIK(+)]	329	chr1	+	163025934	163026262	RELiK	2885	2956	112	327	72	96.3	76.389	1.1	35	0
RELIK.392-Lepus_americanus	RELIK	392	ERV	RELIK.392	Lepus americanus	LTR	135	LTR[RELIK(-)]	328	PVJM010021665.1	-	9106	9433	RELiK	63	165	19	327	116	99.8	55.172	2.89	28	2
RELIK.393-Oryctolagus_cuniculus	RELIK	393	ERV	RELIK.393	Oryctolagus cuniculus	LTR	169	LTR[RELIK(-)]	328	chr17	-	43840829	43841156	RELiK	2853	2956	15	326	104	167	86.538	8.08	52	0
RELIK.394-Oryctolagus_cuniculus	RELIK	394	ERV	RELIK.394	Oryctolagus cuniculus	LTR	170	LTR[RELIK(-)]	327	chr11	-	63166537	63166863	RELiK	2861	2956	38	325	96	145	84.375	2.5	44	0
RELIK.395-Lepus_timidus	RELIK	395	ERV	RELIK.395	Lepus timidus	LTR	92	LTR[RELIK(+)]	326	CM019686.1	+	36265652	36265977	RELiK	2857	2938	27	272	82	104	80.488	6.18	30	0
RELIK.396-Lepus_americanus	RELIK	396	ERV	RELIK.396	Lepus americanus	LTR	136	LTR[RELIK(-)]	324	PVJM010267184.1	-	1073	1396	RELiK	46	96	1	153	51	89	88.235	1.16	29	0
RELIK.397-Lepus_americanus	RELIK	397	ERV	RELIK.397	Lepus americanus	LTR	137	LTR[RELIK(+)]	322	PVJM010026188.1	+	11616	11937	RELiK	2793	2866	4	225	74	94.7	72.973	3.11	33	0
RELIK.398-Oryctolagus_cuniculus	RELIK	398	ERV	RELIK.398	Oryctolagus cuniculus	LTR	171	LTR[RELIK(-)]	322	chrUn0086	-	102824	103145	RELiK	1	107	1	321	107	150	83.178	4.95	46	0
RELIK.399-Lepus_americanus	RELIK	399	ERV	RELIK.399	Lepus americanus	LTR	138	LTR[RELIK(+)]	319	PVJM010010672.1	+	7889	8207	RELiK	2853	2956	6	317	104	157	86.538	1.21	48	0
RELIK.399-Lepus_timidus	RELIK	399	ERV	RELIK.399	Lepus timidus	LTR	98	LTR[RELIK(-)]	311	CM019690.1	-	29075028	29075338	RELiK	2854	2956	1	309	103	154	85.437	1.33	47	0
RELIK.400-Lepus_timidus	RELIK	400	ERV	RELIK.400	Lepus timidus	LTR	93	LTR[RELIK(+)]	319	CM019670.1	+	23514542	23514860	RELiK	63	165	10	318	103	117	74.757	1.84	34	0
RELIK.401-Oryctolagus_cuniculus	RELIK	401	ERV	RELIK.401	Oryctolagus cuniculus	LTR	172	LTR[RELIK(-)]	319	chr3	-	126057704	126058022	RELiK	64	165	13	318	102	129	84.314	8.68	39	0
RELIK.403-Lepus_americanus	RELIK	403	ERV	RELIK.403	Lepus americanus	LTR	139	LTR[RELIK(+)]	317	PVJM010018683.1	+	4380	4696	RELiK	2883	2956	94	315	74	103	78.378	1.74	29	0
RELIK.404-Lepus_americanus	RELIK	404	ERV	RELIK.404	Lepus americanus	LTR	140	LTR[RELIK(-)]	316	PVJM010012127.1	-	19672	19987	RELiK	2855	2941	11	271	87	138	82.759	8.64	42	0
RELIK.404-Lepus_timidus	RELIK	404	ERV	RELIK.404	Lepus timidus	LTR	95	LTR[RELIK(+)]	316	CM019677.1	+	112342102	112342417	RELiK	2855	2941	11	271	87	137	82.759	1.82	41	0
RELIK.406-Lepus_americanus	RELIK	406	ERV	RELIK.406	Lepus americanus	provirus	28	LTR[RELIK(-)]-env[RELIK(-)]-env[RELIK(-)]-pol[RELIK(-)]	2772	PVJM010050045.1	-	443	3214	RELiK	2385	2849	1071	2447	479	702	79.332	0	1	3
RELIK.406-Lepus_timidus	RELIK	406	ERV	RELIK.406	Lepus timidus	LTR	94	LTR[RELIK(-)]	318	CM019670.1	-	41233871	41234188	RELiK	2858	2956	29	316	99	134	79.798	2.08	40	1
RELIK.406-Lepus_timidus	RELIK	406	ERV	RELIK.406	Lepus timidus	LTR	96	LTR[RELIK(+)]	315	CM019670.1	+	164659436	164659750	RELiK	2874	2956	65	313	83	115	81.928	7.64	34	0
RELIK.407-Oryctolagus_cuniculus	RELIK	407	ERV	RELIK.407	Oryctolagus cuniculus	LTR	173	LTR[RELIK(-)]	315	chr1	-	166622007	166622321	RELiK	2852	2926	3	227	75	109	81.333	2.99	37	0
RELIK.409-Lepus_americanus	RELIK	409	ERV	RELIK.409	Lepus americanus	LTR	142	LTR[RELIK(+)]	313	PVJM010004701.1	+	50244	50556	RELiK	2853	2931	1	237	79	121	86.076	7.51	36	0
RELIK.409-Lepus_timidus	RELIK	409	ERV	RELIK.409	Lepus timidus	LTR	97	LTR[RELIK(+)]	313	CM019680.1	+	90002580	90002892	RELiK	2853	2931	1	237	79	117	82.278	1.18	34	0
RELIK.411-Lepus_americanus	RELIK	411	ERV	RELIK.411	Lepus americanus	LTR	143	LTR[RELIK(-)]	311	PVJM010018951.1	-	5123	5433	RELiK	2854	2956	1	309	108	107	68.519	6.58	31	2
RELIK.413-Oryctolagus_cuniculus	RELIK	413	ERV	RELIK.413	Oryctolagus cuniculus	LTR	174	LTR[RELIK(+)]	310	chrUn0083	+	123304	123613	RELiK	2855	2953	2	298	99	151	85.859	1.57	46	0
RELIK.414-Oryctolagus_cuniculus	RELIK	414	ERV	RELIK.414	Oryctolagus cuniculus	LTR	175	LTR[RELIK(-)]	309	chrX	-	27668676	27668984	RELiK	2855	2919	1	195	65	100	83.077	2.98	34	0
RELIK.416-Lepus_americanus_a	RELIK	416	ERV	RELIK.416	Lepus americanus	LTR	145	LTR[RELIK(-)]	308	PVJM010119825.1	-	4059	4366	RELiK	2855	2956	1	306	102	150	83.333	4.23	46	0
RELIK.416-Lepus_americanus_b	RELIK	416	ERV	RELIK.416	Lepus americanus	LTR	144	LTR[RELIK(-)]	308	PVJM010318221.1	-	528	835	RELiK	2855	2956	1	306	102	150	83.333	2.5	46	0
RELIK.417-Lepus_timidus	RELIK	417	ERV	RELIK.417	Lepus timidus	LTR	99	LTR[RELIK(-)]	308	CM019680.1	-	117464717	117465024	RELiK	2855	2956	1	306	102	117	83.333	9.43	35	0
RELIK.418-Oryctolagus_cuniculus	RELIK	418	ERV	RELIK.418	Oryctolagus cuniculus	LTR	176	LTR[RELIK(+)]	306	chrUn0288	+	18580	18885	RELiK	61	147	1	261	87	130	94.253	2.34	39	0
RELIK.419-Lepus_americanus	RELIK	419	ERV	RELIK.419	Lepus americanus	LTR	146	LTR[RELIK(-)]	303	PVJM010100218.1	-	4059	4361	RELiK	2883	2956	83	301	74	92.8	75.676	2.98	26	1
RELIK.420-Lepus_americanus	RELIK	420	ERV	RELIK.420	Lepus americanus	LTR	147	LTR[RELIK(-)]	303	PVJM010620955.1	-	77	379	RELiK	2840	2956	2	301	117	124	67.521	6.08	37	3
RELIK.421-Lepus_americanus	RELIK	421	ERV	RELIK.421	Lepus americanus	LTR	148	LTR[RELIK(+)]	302	PVJM010276532.1	+	1	302	RELiK	2904	2956	142	300	53	93.6	92.453	1.07	41	0
RELIK.423-Lepus_timidus	RELIK	423	ERV	RELIK.423	Lepus timidus	LTR	100	LTR[RELIK(+)]	301	VUAX01000324.1	+	4079126	4079426	RELiK	85	165	58	300	81	132	82.716	1.01	39	0
RELIK.424-Lepus_americanus_a	RELIK	424	ERV	RELIK.424	Lepus americanus	LTR	150	LTR[RELIK(+)]	298	PVJM010207845.1	+	1	298	RELiK	2859	2956	3	296	98	161	87.755	5.34	50	0
RELIK.424-Lepus_americanus_b	RELIK	424	ERV	RELIK.424	Lepus americanus	LTR	132	LTR[RELIK(-)]	349	PVJM010074234.1	-	283	631	RELiK	2842	2956	3	347	115	182	87.826	2.63	57	0
RELIK.424-Lepus_americanus_c	RELIK	424	ERV	RELIK.424	Lepus americanus	LTR	56	LTR[RELIK(+)]	496	PVJM010029544.1	+	11300	11795	RELiK	2799	2956	48	494	158	215	79.114	9.45	68	1
RELIK.425-Lepus_americanus	RELIK	425	ERV	RELIK.425	Lepus americanus	LTR	151	LTR[RELIK(-)]	290	PVJM010895872.1	-	1	290	RELiK	2855	2950	2	289	96	144	89.583	4.51	44	0
RELIK.426-Lepus_americanus	RELIK	426	ERV	RELIK.426	Lepus americanus	LTR	86	LTR[RELIK(+)]	441	PVJM010001352.1	+	39212	39652	RELiK	2807	2956	20	439	150	206	78.667	7.44	65	2
RELIK.426-Lepus_americanus	RELIK	426	ERV	RELIK.426	Lepus americanus	LTR	152	LTR[RELIK(-)]	283	PVJM010342015.1	-	1	283	RELiK	2829	2923	3	281	95	145	84.211	1.3	44	1
RELIK.426-Lepus_timidus	RELIK	426	ERV	RELIK.426	Lepus timidus	LTR	84	LTR[RELIK(+)]	381	CM019690.1	+	40184445	40184825	RELiK	2835	2956	20	379	122	170	85.246	1.11	52	1
RELIK.427-Lepus_americanus	RELIK	427	ERV	RELIK.427	Lepus americanus	LTR	153	LTR[RELIK(-)]	283	PVJM010888181.1	-	1	283	RELiK	2829	2923	3	281	95	150	85.263	1.8	46	1
RELIK.429-Lepus_americanus	RELIK	429	ERV	RELIK.429	Lepus americanus	LTR	155	LTR[RELIK(-)]	275	PVJM010961519.1	-	1	275	RELiK	2904	2947	142	273	44	83.6	93.182	5.52	38	0
RELIK.430-Lepus_timidus	RELIK	430	ERV	RELIK.430	Lepus timidus	LTR	101	LTR[RELIK(+)]	274	CM019683.1	+	100585917	100586190	RELiK	2897	2956	93	272	60	81.3	76.667	5.2	29	0
RELIK.431-Oryctolagus_cuniculus	RELIK	431	ERV	RELIK.431	Oryctolagus cuniculus	LTR	177	LTR[RELIK(-)]	274	chr11	-	50670953	50671226	RELiK	2877	2956	36	272	80	123	86.25	5.22	37	1
RELIK.432-Lepus_americanus	RELIK	432	ERV	RELIK.432	Lepus americanus	LTR	156	env[RELIK(+)]	270	PVJM010536735.1	+	168	437	RELiK	2572	2657	9	266	86	160	94.186	4.74	50	0
RELIK.433-Oryctolagus_cuniculus	RELIK	433	ERV	RELIK.433	Oryctolagus cuniculus	LTR	178	LTR[RELIK(+)]	268	chrX	+	78741413	78741680	RELiK	56	142	1	267	97	97.1	64.948	1.27	27	3
RELIK.434-Oryctolagus_cuniculus	RELIK	434	ERV	RELIK.434	Oryctolagus cuniculus	LTR	179	LTR[RELIK(-)]	264	chr14	-	152480988	152481251	RELiK	2907	2955	114	260	49	84.7	89.796	2.73	30	0
RELIK.435-Lepus_timidus	RELIK	435	ERV	RELIK.435	Lepus timidus	LTR	102	LTR[RELIK(+)]	262	CM019676.1	+	92507550	92507811	RELiK	2829	2916	3	260	88	134	82.955	1.24	40	1
RELIK.436-Lepus_americanus	RELIK	436	ERV	RELIK.436	Lepus americanus	LTR	157	LTR[RELIK(-)]	261	PVJM010008577.1	-	2059	2319	RELiK	2871	2956	2	259	86	126	82.558	4.51	38	0
RELIK.437-Lepus_americanus	RELIK	437	ERV	RELIK.437	Lepus americanus	LTR	158	gag[RELIK(+)]	255	PVJM010705261.1	+	44	298	RELiK	307	388	2	247	82	137	89.024	5.2	42	0
RELIK.438-Lepus_americanus	RELIK	438	ERV	RELIK.438	Lepus americanus	LTR	159	gag[RELIK(+)]	255	PVJM010711750.1	+	40	294	RELiK	307	388	2	247	82	135	87.805	2.6	41	0
RELIK.439-Lepus_timidus	RELIK	439	ERV	RELIK.439	Lepus timidus	LTR	103	LTR[RELIK(-)]	234	CM019676.1	-	52948899	52949132	RELiK	2904	2956	74	232	53	93.6	92.453	1.9	33	0
RELIK.440-Lepus_americanus	RELIK	440	ERV	RELIK.440	Lepus americanus	LTR	160	LTR[RELIK(+)]	226	PVJM010288966.1	+	1	226	RELiK	2904	2956	66	224	53	92	90.566	3.63	26	0
RELIK.441-Oryctolagus_cuniculus	RELIK	441	ERV	RELIK.441	Oryctolagus cuniculus	LTR	180	LTR[RELIK(+)]	213	chr11	+	51674310	51674522	RELiK	2887	2956	2	211	70	108	84.286	4.14	32	0
RELIK.442-Lepus_americanus	RELIK	442	ERV	RELIK.442	Lepus americanus	LTR	161	LTR[RELIK(+)]	212	PVJM010040334.1	+	15598	15809	RELiK	96	165	2	211	70	119	88.571	8.54	36	0
RELIK.443-Lepus_americanus	RELIK	443	ERV	RELIK.443	Lepus americanus	LTR	162	LTR[RELIK(+)]	205	PVJM010580697.1	+	1	205	RELiK	2890	2954	3	197	65	82	84.615	8.63	23	0
RELIK.444-Lepus_americanus	RELIK	444	ERV	RELIK.444	Lepus americanus	LTR	163	gag[RELIK(+)]	198	PVJM010659409.1	+	2	199	RELiK	243	307	2	196	65	126	95.385	2.36	38	0
RELIK.445-Lepus_americanus	RELIK	445	ERV	RELIK.445	Lepus americanus	LTR	164	gag[RELIK(-)]	198	PVJM010683061.1	-	1	198	RELiK	304	367	2	193	64	115	95.312	1.33	34	0
RELIK.446-Lepus_timidus	RELIK	446	ERV	RELIK.446	Lepus timidus	LTR	104	LTR[RELIK(+)]	196	CM019686.1	+	17523652	17523847	RELiK	2893	2953	2	184	61	89	91.803	3.01	25	0
RELIK.447-Lepus_americanus	RELIK	447	ERV	RELIK.447	Lepus americanus	LTR	165	LTR[RELIK(+)]	187	PVJM010119204.1	+	4495	4681	RELiK	2829	2891	3	185	63	96.7	80.952	4.61	28	1
RELIK.448-Lepus_americanus	RELIK	448	ERV	RELIK.448	Lepus americanus	LTR	166	LTR[RELIK(+)]	169	PVJM010053464.1	+	7642	7810	RELiK	2904	2956	9	167	53	90.9	90.566	4.55	26	0
RELIK.449-Lepus_americanus	RELIK	449	ERV	RELIK.449	Lepus americanus	LTR	167	LTR[RELIK(+)]	167	PVJM010244076.1	+	1142	1308	RELiK	2857	2905	1	147	49	80.1	81.633	2.48	22	0
RELIK.450-Oryctolagus_cuniculus	RELIK	450	ERV	RELIK.450	Oryctolagus cuniculus	LTR	181	LTR[RELIK(+)]	162	chr17	+	67201425	67201586	RELiK	2905	2955	5	157	51	87.4	92.157	6.06	25	0
RELIK.451-Lepus_americanus	RELIK	451	ERV	RELIK.451	Lepus americanus	LTR	168	LTR[RELIK(+)]	161	PVJM010019389.1	+	26857	27017	RELiK	2904	2956	1	159	53	97.1	96.226	2.71	28	0
RELIK.452-Lepus_americanus	RELIK	452	ERV	RELIK.452	Lepus americanus	LTR	169	LTR[RELIK(+)]	161	PVJM010102590.1	+	914	1074	RELiK	2904	2956	1	159	53	94	94.34	2.7	27	0
RELIK.453-Oryctolagus_cuniculus	RELIK	453	ERV	RELIK.453	Oryctolagus cuniculus	LTR	182	LTR[RELIK(+)]	161	chr13	+	39336970	39337130	RELiK	113	165	2	160	53	94	84.906	2.81	27	0
RELIK.454-Oryctolagus_cuniculus	RELIK	454	ERV	RELIK.454	Oryctolagus cuniculus	LTR	183	LTR[RELIK(+)]	161	chr13	+	39291831	39291991	RELiK	113	165	2	160	53	92.4	84.906	1.01	26	0
RELIK.455-Oryctolagus_cuniculus	RELIK	455	ERV	RELIK.455	Oryctolagus cuniculus	LTR	184	LTR[RELIK(+)]	159	chr1	+	188093784	188093942	RELiK	113	164	2	157	52	88.6	84.615	1.97	25	0
RELIK.456-Lepus_americanus	RELIK	456	ERV	RELIK.456	Lepus americanus	LTR	170	LTR[RELIK(-)]	157	PVJM010815444.1	-	1	157	RELiK	2840	2891	2	157	52	85.1	82.692	3.45	24	0
RELIK.457-Oryctolagus_cuniculus	RELIK	457	ERV	RELIK.457	Oryctolagus cuniculus	LTR	185	LTR[RELIK(+)]	157	chr14	+	56223074	56223230	RELiK	2906	2956	3	155	51	82.8	88.235	2.34	23	0
RELIK.458-Lepus_americanus	RELIK	458	ERV	RELIK.458	Lepus americanus	LTR	171	LTR[RELIK(+)]	152	PVJM010019462.1	+	1294	1445	RELiK	2883	2932	3	152	50	90.9	94	2.97	26	0
RELIK.460-Lepus_timidus	RELIK	460	ERV	RELIK.460	Lepus timidus	provirus	1	pol[RELIK(+)]-env[RELIK(+)]-LTR[RELIK(+)]-LTR[RELIK(+)]-gag[RELIK(+)]-env[RELIK(+)]-env[RELIK(+)]-LTR[RELIK(+)]-LTR[RELIK(+)]	25033	CM019673.1	+	36793786	36818818	RELiK	1	593	11913	13688	593	926	91.231	0	1	1
RELIK.460-Oryctolagus_cuniculus	RELIK	460	ERV	RELIK.460	Oryctolagus cuniculus	provirus	2	LTR[RELIK(+)]-pol[RELIK(+)]-pol[RELIK(+)]-pol[RELIK(+)]-env[RELIK(+)]-LTR[RELIK(+)]-LTR[RELIK(+)]-gag[RELIK(+)]-pol[RELIK(+)]-env[RELIK(+)]-env[RELIK(+)]-LTR[RELIK(+)]	31443	chrUn0420	+	104234	135676	RELiK	138	921	24675	27014	787	1198	89.835	0	1	3
SpELV.1-Pedetes_capensis	SpELV	1	ERV	SpELV.1	Pedetes capensis	provirus	1	LTR-I[ELVpc(+)]-LTR-I[ELVpc(+)]-gag[FIVple(+)]-pol[SIVsyk(+)]	4282	VMDO01011022.1	+	63971	68252	ELVpc	474	1165	1153	3228	692	1433	100	0	1	0
SpELV.2-Pedetes_capensis	SpELV	2	ERV	SpELV.2	Pedetes capensis	provirus	2	LTR-I[ELVpc(+)]-gag[FIVpco(+)]	1867	VMDO01050306.1	+	2112	3978	ELVpc	338	726	701	1867	392	514	70.918	4.36	168	2
SpELV.3-Pedetes_capensis	SpELV	3	ERV	SpELV.3	Pedetes capensis	provirus	3	gag[RELIK(-)]	714	VMDO01082106.1	-	284	997	ELVpc	532	759	1	684	228	353	78.947	3.68	115	0
SpELV.4-Pedetes_capensis	SpELV	4	ERV	SpELV.4	Pedetes capensis	provirus	4	gag[FIVpco(-)]	711	VMDO01088624.1	-	445	1155	ELVpc	476	712	1	711	237	355	78.481	6.77	116	0
SpELV.6-Pedetes_capensis	SpELV	6	ERV	SpELV.6	Pedetes capensis	LTR	6	LTR-II[ELVpc(-)]-LTR-I[ELVpc(-)]	519	VMDO01001729.1	-	65134	65652	ELVpc	4	99	9	335	110	99.8	55.455	2.44	27	3
SpELV.7-Pedetes_capensis	SpELV	7	ERV	SpELV.7	Pedetes capensis	LTR	7	LTR-II[ELVpc(-)]	518	VMDO01000177.1	-	341932	342449	ELVpc	4	142	4	465	154	93.6	42.857	4.46	25	2
SpELV.8-Pedetes_capensis	SpELV	8	ERV	SpELV.8	Pedetes capensis	LTR	8	LTR-II[ELVpc(+)]-LTR-II[ELVpc(+)]	515	VMDO01004706.1	+	63278	63792	ELVpc	4	152	4	495	166	107	51.205	4.88	30	4
SpELV.9-Pedetes_capensis	SpELV	9	ERV	SpELV.9	Pedetes capensis	LTR	9	LTR-II[ELVpc(+)]-LTR-II[ELVpc(+)]	509	VMDO01033064.1	+	3050	3558	ELVpc	4	146	4	474	166	104	45.181	5.46	29	6
SpELV.10-Pedetes_capensis	SpELV	10	ERV	SpELV.10	Pedetes capensis	LTR	10	LTR-II[ELVpc(+)]-LTR-II[ELVpc(+)]	502	VMDO01021078.1	+	26179	26680	ELVpc	4	141	4	462	154	95.9	45.455	4.71	26	2
SpELV.12-Pedetes_capensis	SpELV	12	ERV	SpELV.12	Pedetes capensis	LTR	12	LTR-I[ELVpc(-)]	495	VMDO01038017.1	-	1048	1542	ELVpc	4	99	9	311	101	89.7	53.465	5.86	24	2
SpELV.13-Pedetes_capensis	SpELV	13	ERV	SpELV.13	Pedetes capensis	LTR	13	LTR-II[ELVpc(+)]-LTR-II[ELVpc(+)]	489	VMDO01012839.1	+	31630	32118	ELVpc	4	99	4	330	111	99	52.252	5.96	36	2
SpELV.14-Pedetes_capensis	SpELV	14	ERV	SpELV.14	Pedetes capensis	LTR	14	LTR-I[ELVpc(+)]-LTR-I[ELVpc(+)]	489	VMDO01006229.1	+	41369	41857	ELVpc	34	142	106	435	110	108	60	2.05	33	1
SpELV.15-Pedetes_capensis	SpELV	15	ERV	SpELV.15	Pedetes capensis	LTR	15	LTR-I[ELVpc(+)]	484	VMDO01001857.1	+	174371	174854	ELVpc	4	94	9	284	92	116	69.565	3	46	1
SpELV.16-Pedetes_capensis	SpELV	16	ERV	SpELV.16	Pedetes capensis	LTR	16	LTR-I[ELVpc(+)]	483	VMDO01001488.1	+	108014	108496	ELVpc	34	142	106	435	113	94	53.982	5.84	31	4
SpELV.17-Pedetes_capensis	SpELV	17	ERV	SpELV.17	Pedetes capensis	LTR	17	LTR-I[ELVpc(+)]-LTR-I[ELVpc(+)]	481	VMDO01000902.1	+	172296	172776	ELVpc	4	94	9	287	93	94.4	60.215	7.32	41	2
SpELV.18-Pedetes_capensis	SpELV	18	ERV	SpELV.18	Pedetes capensis	LTR	18	LTR-I[ELVpc(+)]-LTR-I[ELVpc(+)]	480	VMDO01003412.1	+	3534	4013	ELVpc	5	141	12	425	138	184	75.362	3.11	57	1
SpELV.20-Pedetes_capensis	SpELV	20	ERV	SpELV.20	Pedetes capensis	LTR	20	LTR-I[ELVpc(+)]	480	VMDO01076763.1	+	478	957	ELVpc	4	94	9	281	95	123	68.421	3.97	50	2
SpELV.21-Pedetes_capensis	SpELV	21	ERV	SpELV.21	Pedetes capensis	LTR	21	LTR-I[ELVpc(-)]	480	VMDO01035581.1	-	11304	11783	ELVpc	4	86	9	260	84	86.7	61.905	4.52	38	1
SpELV.22-Pedetes_capensis	SpELV	22	ERV	SpELV.22	Pedetes capensis	LTR	22	LTR-I[ELVpc(+)]-LTR-I[ELVpc(+)]	480	VMDO01038371.1	+	11809	12288	ELVpc	5	94	12	281	90	106	67.778	7.47	45	0
SpELV.24-Pedetes_capensis	SpELV	24	ERV	SpELV.24	Pedetes capensis	LTR	24	LTR-I[ELVpc(+)]-LTR-I[ELVpc(+)]	473	VMDO01046849.1	+	1434	1906	ELVpc	53	160	150	473	108	139	73.148	1.1	53	0
SpELV.25-Pedetes_capensis	SpELV	25	ERV	SpELV.25	Pedetes capensis	LTR	25	LTR-I[ELVpc(+)]	472	VMDO01015080.1	+	21755	22226	ELVpc	1	94	1	279	96	113	65.625	7.22	42	3
SpELV.26-Pedetes_capensis	SpELV	26	ERV	SpELV.26	Pedetes capensis	LTR	26	LTR-I[ELVpc(-)]-LTR-I[ELVpc(-)]	471	VMDO01006477.1	-	11857	12327	ELVpc	66	142	189	419	77	99	71.429	3.15	27	0
SpELV.27-Pedetes_capensis	SpELV	27	ERV	SpELV.27	Pedetes capensis	LTR	27	LTR-I[ELVpc(+)]-LTR-II[ELVpc(+)]	467	VMDO01007189.1	+	82202	82668	ELVpc	4	95	4	279	100	85.1	52	5.91	37	4
SpELV.28-Pedetes_capensis	SpELV	28	ERV	SpELV.28	Pedetes capensis	LTR	28	LTR-I[ELVpc(-)]	463	VMDO01001033.1	-	148080	148542	ELVpc	56	155	131	463	111	118	63.063	3.92	40	1
SpELV.29-Pedetes_capensis	SpELV	29	ERV	SpELV.29	Pedetes capensis	LTR	29	LTR-I[ELVpc(-)]-LTR-I[ELVpc(-)]	442	VMDO01105014.1	-	135	576	ELVpc	65	134	151	360	70	82.4	65.714	2.87	23	0
SpELV.30-Pedetes_capensis	SpELV	30	ERV	SpELV.30	Pedetes capensis	LTR	30	LTR-I[ELVpc(-)]-LTR-I[ELVpc(-)]	442	VMDO01093846.1	-	410	851	ELVpc	65	134	151	360	70	84.7	67.143	6.43	24	0
SpELV.31-Pedetes_capensis	SpELV	31	ERV	SpELV.31	Pedetes capensis	LTR	31	LTR-I[ELVpc(+)]	439	VMDO01085780.1	+	1159	1597	ELVpc	65	134	151	360	70	87	68.571	3.31	23	0
SpELV.32-Pedetes_capensis	SpELV	32	ERV	SpELV.32	Pedetes capensis	LTR	32	LTR-II[ELVpc(+)]-LTR-I[ELVpc(+)]-LTR-I[ELVpc(+)]	434	VMDO01012895.1	+	13691	14124	ELVpc	52	149	125	418	98	133	74.49	1.46	39	0
SpELV.33-Pedetes_capensis	SpELV	33	ERV	SpELV.33	Pedetes capensis	LTR	33	LTR-II[ELVpc(+)]-LTR-II[ELVpc(+)]	429	VMDO01005449.1	+	1807	2235	ELVpc	4	142	2	376	146	85.9	47.26	6.44	23	5
SpELV.34-Pedetes_capensis	SpELV	34	ERV	SpELV.34	Pedetes capensis	LTR	34	LTR-I[ELVpc(-)]-LTR-I[ELVpc(-)]	421	VMDO01003146.1	-	134124	134544	ELVpc	3	141	6	419	143	157	65.734	8.27	48	2
SpELV.35-Pedetes_capensis	SpELV	35	ERV	SpELV.35	Pedetes capensis	LTR	35	LTR-I[ELVpc(+)]	408	VMDO01018267.1	+	34458	34865	ELVpc	4	102	9	317	103	121	68.932	6.54	39	2

## Sheet: sequenceIDs
old_sequenceID	n_sequenceID	sequenceID	new_sequenceID
DELV.1-Galeopterus_variegatus		DELV.1-Galeopterus_variegatus
DELV.2-Galeopterus_variegatus		DELV.2-Galeopterus_variegatus
DELV.3-Galeopterus_variegatus		DELV.3-Galeopterus_variegatus
DELV.4-Galeopterus_variegatus		DELV.4-Galeopterus_variegatus
DELV.5-Galeopterus_variegatus		DELV.5-Galeopterus_variegatus
DELV.6-Galeopterus_variegatus		DELV.6-Galeopterus_variegatus
DELV.7-Galeopterus_variegatus		DELV.7-Galeopterus_variegatus
DELV.8-Galeopterus_variegatus		DELV.8-Galeopterus_variegatus
DELV.9-Galeopterus_variegatus		DELV.9-Galeopterus_variegatus
DELV.10-Galeopterus_variegatus		DELV.10-Galeopterus_variegatus
DELV.11-Galeopterus_variegatus		DELV.11-Galeopterus_variegatus
DELV.12-Galeopterus_variegatus		DELV.12-Galeopterus_variegatus
DELV.13-Galeopterus_variegatus		DELV.13-Galeopterus_variegatus
DELV.16-Galeopterus_variegatus		DELV.16-Galeopterus_variegatus
DELV.14-Galeopterus_variegatus		DELV.14-Galeopterus_variegatus
DELV.15-Galeopterus_variegatus		DELV.15-Galeopterus_variegatus
DELV.18-Galeopterus_variegatus		DELV.18-Galeopterus_variegatus
DELV.17-Galeopterus_variegatus		DELV.17-Galeopterus_variegatus
DELV.19-Galeopterus_variegatus		DELV.19-Galeopterus_variegatus
DELV.27-Galeopterus_variegatus		DELV.27-Galeopterus_variegatus
DELV.21-Galeopterus_variegatus		DELV.21-Galeopterus_variegatus
DELV.22-Galeopterus_variegatus		DELV.22-Galeopterus_variegatus
DELV.20-Galeopterus_variegatus		DELV.20-Galeopterus_variegatus
DELV.25-Galeopterus_variegatus		DELV.25-Galeopterus_variegatus
DELV.28-Galeopterus_variegatus		DELV.28-Galeopterus_variegatus
DELV.23-Galeopterus_variegatus		DELV.23-Galeopterus_variegatus
DELV.26-Galeopterus_variegatus		DELV.26-Galeopterus_variegatus
DELV.29-Galeopterus_variegatus		DELV.29-Galeopterus_variegatus
DELV.24-Galeopterus_variegatus		DELV.24-Galeopterus_variegatus
DELV.35-Galeopterus_variegatus		DELV.35-Galeopterus_variegatus
DELV.36-Galeopterus_variegatus		DELV.36-Galeopterus_variegatus
DELV.32-Galeopterus_variegatus		DELV.32-Galeopterus_variegatus
DELV.33-Galeopterus_variegatus		DELV.33-Galeopterus_variegatus
DELV.34-Galeopterus_variegatus		DELV.34-Galeopterus_variegatus
DELV.30-Galeopterus_variegatus		DELV.30-Galeopterus_variegatus
DELV.31-Galeopterus_variegatus		DELV.31-Galeopterus_variegatus
DELV.49-Galeopterus_variegatus		DELV.49-Galeopterus_variegatus
DELV.43-Galeopterus_variegatus		DELV.43-Galeopterus_variegatus
DELV.44-Galeopterus_variegatus		DELV.44-Galeopterus_variegatus
DELV.41-Galeopterus_variegatus		DELV.41-Galeopterus_variegatus
DELV.48-Galeopterus_variegatus		DELV.48-Galeopterus_variegatus
DELV.47-Galeopterus_variegatus		DELV.47-Galeopterus_variegatus
DELV.45-Galeopterus_variegatus		DELV.45-Galeopterus_variegatus
DELV.50-Galeopterus_variegatus		DELV.50-Galeopterus_variegatus
DELV.40-Galeopterus_variegatus		DELV.40-Galeopterus_variegatus
DELV.42-Galeopterus_variegatus		DELV.42-Galeopterus_variegatus
DELV.39-Galeopterus_variegatus		DELV.39-Galeopterus_variegatus
DELV.38-Galeopterus_variegatus		DELV.38-Galeopterus_variegatus
DELV.46-Galeopterus_variegatus		DELV.46-Galeopterus_variegatus
DELV.53-Galeopterus_variegatus		DELV.53-Galeopterus_variegatus
DELV.51-Galeopterus_variegatus		DELV.51-Galeopterus_variegatus
DELV.37-Galeopterus_variegatus		DELV.37-Galeopterus_variegatus
DELV.52-Galeopterus_variegatus		DELV.52-Galeopterus_variegatus
DELV.58-Galeopterus_variegatus		DELV.58-Galeopterus_variegatus
DELV.56-Galeopterus_variegatus		DELV.56-Galeopterus_variegatus
DELV.57-Galeopterus_variegatus		DELV.57-Galeopterus_variegatus
DELV.60-Galeopterus_variegatus		DELV.60-Galeopterus_variegatus
DELV.54-Galeopterus_variegatus		DELV.54-Galeopterus_variegatus
DELV.55-Galeopterus_variegatus		DELV.55-Galeopterus_variegatus
DELV.59-Galeopterus_variegatus		DELV.59-Galeopterus_variegatus
DELV.70-Galeopterus_variegatus		DELV.70-Galeopterus_variegatus
DELV.63-Galeopterus_variegatus		DELV.63-Galeopterus_variegatus
DELV.64-Galeopterus_variegatus		DELV.64-Galeopterus_variegatus
DELV.65-Galeopterus_variegatus		DELV.65-Galeopterus_variegatus
DELV.69-Galeopterus_variegatus		DELV.69-Galeopterus_variegatus
DELV.62-Galeopterus_variegatus		DELV.62-Galeopterus_variegatus
DELV.61-Galeopterus_variegatus		DELV.61-Galeopterus_variegatus
DELV.67-Galeopterus_variegatus		DELV.67-Galeopterus_variegatus
DELV.66-Galeopterus_variegatus		DELV.66-Galeopterus_variegatus
DELV.68-Galeopterus_variegatus		DELV.68-Galeopterus_variegatus
DELV.73-Galeopterus_variegatus		DELV.73-Galeopterus_variegatus
DELV.75-Galeopterus_variegatus		DELV.75-Galeopterus_variegatus
DELV.71-Galeopterus_variegatus		DELV.71-Galeopterus_variegatus
DELV.76-Galeopterus_variegatus		DELV.76-Galeopterus_variegatus
DELV.72-Galeopterus_variegatus		DELV.72-Galeopterus_variegatus
DELV.74-Galeopterus_variegatus		DELV.74-Galeopterus_variegatus
DELV.77-Galeopterus_variegatus		DELV.77-Galeopterus_variegatus
DELV.78-Galeopterus_variegatus		DELV.78-Galeopterus_variegatus
DELV.79-Galeopterus_variegatus		DELV.79-Galeopterus_variegatus
DELV.83-Galeopterus_variegatus		DELV.83-Galeopterus_variegatus
DELV.84-Galeopterus_variegatus		DELV.84-Galeopterus_variegatus
DELV.86-Galeopterus_variegatus		DELV.86-Galeopterus_variegatus
DELV.80-Galeopterus_variegatus		DELV.80-Galeopterus_variegatus
DELV.85-Galeopterus_variegatus		DELV.85-Galeopterus_variegatus
DELV.81-Galeopterus_variegatus		DELV.81-Galeopterus_variegatus
DELV.82-Galeopterus_variegatus		DELV.82-Galeopterus_variegatus
DELV.87-Galeopterus_variegatus		DELV.87-Galeopterus_variegatus
DELV.88-Galeopterus_variegatus		DELV.88-Galeopterus_variegatus
DELV.89-Galeopterus_variegatus		DELV.89-Galeopterus_variegatus
DELV.90-Galeopterus_variegatus		DELV.90-Galeopterus_variegatus
DELV.91-Galeopterus_variegatus		DELV.91-Galeopterus_variegatus
DELV.92-Galeopterus_variegatus		DELV.92-Galeopterus_variegatus
DELV.93-Galeopterus_variegatus		DELV.93-Galeopterus_variegatus
DELV.94-Galeopterus_variegatus		DELV.94-Galeopterus_variegatus
DELV.95-Galeopterus_variegatus		DELV.95-Galeopterus_variegatus
DELV.96-Galeopterus_variegatus		DELV.96-Galeopterus_variegatus
DELV.97-Galeopterus_variegatus		DELV.97-Galeopterus_variegatus
DELV.98-Galeopterus_variegatus		DELV.98-Galeopterus_variegatus
DELV.99-Galeopterus_variegatus		DELV.99-Galeopterus_variegatus
DELV.100-Galeopterus_variegatus		DELV.100-Galeopterus_variegatus
DELV.101-Galeopterus_variegatus		DELV.101-Galeopterus_variegatus
DELV.102-Galeopterus_variegatus		DELV.102-Galeopterus_variegatus
DELV.103-Galeopterus_variegatus		DELV.103-Galeopterus_variegatus
DELV.104-Galeopterus_variegatus		DELV.104-Galeopterus_variegatus
DELV.105-Galeopterus_variegatus		DELV.105-Galeopterus_variegatus
DELV.106-Galeopterus_variegatus		DELV.106-Galeopterus_variegatus
DELV.107-Galeopterus_variegatus		DELV.107-Galeopterus_variegatus
DELV.108-Galeopterus_variegatus		DELV.108-Galeopterus_variegatus
DELV.109-Galeopterus_variegatus		DELV.109-Galeopterus_variegatus
DELV.110-Galeopterus_variegatus		DELV.110-Galeopterus_variegatus
DELV.111-Galeopterus_variegatus		DELV.111-Galeopterus_variegatus
DELV.112-Galeopterus_variegatus		DELV.112-Galeopterus_variegatus
DELV.113-Galeopterus_variegatus		DELV.113-Galeopterus_variegatus
DELV.114-Galeopterus_variegatus		DELV.114-Galeopterus_variegatus
DELV.116-Galeopterus_variegatus		DELV.116-Galeopterus_variegatus
DELV.115-Galeopterus_variegatus		DELV.115-Galeopterus_variegatus
DELV.117-Galeopterus_variegatus		DELV.117-Galeopterus_variegatus
DELV.118-Galeopterus_variegatus		DELV.118-Galeopterus_variegatus
DELV.119-Galeopterus_variegatus		DELV.119-Galeopterus_variegatus
DELV.120-Galeopterus_variegatus		DELV.120-Galeopterus_variegatus
DELV.121-Galeopterus_variegatus		DELV.121-Galeopterus_variegatus
DELV.122-Galeopterus_variegatus		DELV.122-Galeopterus_variegatus
DELV.123-Galeopterus_variegatus		DELV.123-Galeopterus_variegatus
DELV.124-Galeopterus_variegatus		DELV.124-Galeopterus_variegatus
MELV.1-Mustela_erminea		MELV.1-Mustela_erminea
MELV.1-Neovison_vison		MELV.1-Neovison_vison
MELV.5-Mustela_putorius_furo		MELV.5-Mustela_putorius_furo
MELV.2-Mustela_erminea		MELV.2-Mustela_erminea
MELV.2-Mustela_putorius_furo		MELV.2-Mustela_putorius_furo
MELV.2-Neovison_vison		MELV.2-Neovison_vison
MELV.3-Neovison_vison		MELV.3-Neovison_vison
MELV.4-Neovison_vison		MELV.4-Neovison_vison
MELV.5-Neovison_vison		MELV.5-Neovison_vison
MELV.3-Mustela_putorius_furo		MELV.3-Mustela_putorius_furo
MELV.1-Mustela_putorius_furo		MELV.1-Mustela_putorius_furo
MELV.3-Mustela_erminea		MELV.3-Mustela_erminea
MELV.4-Mustela_erminea		MELV.4-Mustela_erminea
MELV.4-Mustela_putorius_furo		MELV.4-Mustela_putorius_furo
MELV.5-Mustela_erminea		MELV.5-Mustela_erminea
MELV.6-Mustela_putorius_furo		MELV.6-Mustela_putorius_furo
MELV.6-Mustela_erminea		MELV.6-Mustela_erminea
MELV.6-Neovison_vison		MELV.6-Neovison_vison
MELV.7-Mustela_erminea		MELV.7-Mustela_erminea
MELV.7-Mustela_putorius_furo		MELV.7-Mustela_putorius_furo
MELV.8-Mustela_erminea		MELV.8-Mustela_erminea
MELV.10-Mustela_erminea		MELV.10-Mustela_erminea
MELV.8-Mustela_putorius_furo		MELV.8-Mustela_putorius_furo
MELV.9-Mustela_putorius_furo		MELV.9-Mustela_putorius_furo
MELV.9-Mustela_erminea		MELV.9-Mustela_erminea
MELV.7-Neovison_vison		MELV.7-Neovison_vison
MELV.8-Neovison_vison		MELV.8-Neovison_vison
MELV.11-Mustela_erminea		MELV.11-Mustela_erminea
MELV.11-Mustela_putorius_furo		MELV.11-Mustela_putorius_furo
MELV.15-Mustela_putorius_furo		MELV.15-Mustela_putorius_furo
MELV.12-Mustela_erminea		MELV.12-Mustela_erminea
MELV.12-Mustela_putorius_furo		MELV.12-Mustela_putorius_furo
MELV.13-Mustela_erminea		MELV.13-Mustela_erminea
MELV.13-Mustela_putorius_furo		MELV.13-Mustela_putorius_furo
MELV.14-Mustela_putorius_furo		MELV.14-Mustela_putorius_furo
MELV.9-Neovison_vison		MELV.9-Neovison_vison
MELV.10-Neovison_vison		MELV.10-Neovison_vison
MELV.10-Mustela_putorius_furo		MELV.10-Mustela_putorius_furo
MELV.11-Neovison_vison		MELV.11-Neovison_vison
MELV.16-Mustela_putorius_furo		MELV.16-Mustela_putorius_furo
MELV.14-Mustela_erminea		MELV.14-Mustela_erminea
MELV.17-Mustela_putorius_furo		MELV.17-Mustela_putorius_furo
MELV.12-Neovison_vison		MELV.12-Neovison_vison
PSIV1.1-Microcebus_griseorufus		PSIV1.1-Microcebus_griseorufus
PSIV1.1-Microcebus_murinus		PSIV1.1-Microcebus_murinus
PSIV1.1-Microcebus_tavaratra		PSIV1.1-Microcebus_tavaratra
PSIV1.3-Microcebus_tavaratra		PSIV1.3-Microcebus_tavaratra
PSIV1.2-Microcebus_murinus		PSIV1.2-Microcebus_murinus
PSIV1.2-Microcebus_griseorufus		PSIV1.2-Microcebus_griseorufus
PSIV1.1-Microcebus_mittermeieri		PSIV1.1-Microcebus_mittermeieri
PSIV1.3-Microcebus_murinus		PSIV1.3-Microcebus_murinus
PSIV1.1-Microcebus_ravelobensis		PSIV1.1-Microcebus_ravelobensis
PSIV1.3-Microcebus_griseorufus		PSIV1.3-Microcebus_griseorufus
PSIV1.4-Microcebus_griseorufus		PSIV1.4-Microcebus_griseorufus
PSIV1.2-Microcebus_mittermeieri		PSIV1.2-Microcebus_mittermeieri
PSIV1.2-Microcebus_ravelobensis		PSIV1.2-Microcebus_ravelobensis
PSIV1.2-Microcebus_tavaratra		PSIV1.2-Microcebus_tavaratra
PSIV1.9-Microcebus_griseorufus		PSIV1.9-Microcebus_griseorufus
PSIV1.5-Microcebus_mittermeieri		PSIV1.5-Microcebus_mittermeieri
PSIV1.4-Microcebus_mittermeieri		PSIV1.4-Microcebus_mittermeieri
PSIV1.3-Microcebus_mittermeieri		PSIV1.3-Microcebus_mittermeieri
PSIV1.4-Microcebus_murinus		PSIV1.4-Microcebus_murinus
PSIV1.4-Microcebus_tavaratra		PSIV1.4-Microcebus_tavaratra
PSIV1.5-Microcebus_tavaratra		PSIV1.5-Microcebus_tavaratra
PSIV1.11-Microcebus_griseorufus		PSIV1.11-Microcebus_griseorufus
PSIV1.5-Microcebus_griseorufus		PSIV1.5-Microcebus_griseorufus
PSIV1.10-Microcebus_griseorufus		PSIV1.10-Microcebus_griseorufus
PSIV1.6-Microcebus_griseorufus		PSIV1.6-Microcebus_griseorufus
PSIV1.8-Microcebus_griseorufus		PSIV1.8-Microcebus_griseorufus
PSIV1.7-Microcebus_griseorufus		PSIV1.7-Microcebus_griseorufus
PSIV1.8-Microcebus_mittermeieri		PSIV1.8-Microcebus_mittermeieri
PSIV1.7-Microcebus_mittermeieri		PSIV1.7-Microcebus_mittermeieri
PSIV1.6-Microcebus_mittermeieri		PSIV1.6-Microcebus_mittermeieri
PSIV1.5-Microcebus_murinus		PSIV1.5-Microcebus_murinus
PSIV1.7-Microcebus_ravelobensis		PSIV1.7-Microcebus_ravelobensis
PSIV1.4-Microcebus_ravelobensis		PSIV1.4-Microcebus_ravelobensis
PSIV1.3-Microcebus_ravelobensis		PSIV1.3-Microcebus_ravelobensis
PSIV1.8-Microcebus_tavaratra		PSIV1.8-Microcebus_tavaratra
PSIV1.7-Microcebus_tavaratra		PSIV1.7-Microcebus_tavaratra
PSIV1.6-Microcebus_tavaratra		PSIV1.6-Microcebus_tavaratra
PSIV1.9-Microcebus_mittermeieri		PSIV1.9-Microcebus_mittermeieri
PSIV1.5-Microcebus_ravelobensis		PSIV1.5-Microcebus_ravelobensis
PSIV1.6-Microcebus_ravelobensis		PSIV1.6-Microcebus_ravelobensis
PSIV1.8-Microcebus_ravelobensis		PSIV1.8-Microcebus_ravelobensis
PSIV1.9-Microcebus_tavaratra		PSIV1.9-Microcebus_tavaratra
PSIV1.16-Microcebus_griseorufus		PSIV1.16-Microcebus_griseorufus
PSIV1.13-Microcebus_griseorufus		PSIV1.13-Microcebus_griseorufus
PSIV1.15-Microcebus_griseorufus		PSIV1.15-Microcebus_griseorufus
PSIV1.14-Microcebus_griseorufus		PSIV1.14-Microcebus_griseorufus
PSIV1.12-Microcebus_griseorufus		PSIV1.12-Microcebus_griseorufus
PSIV1.10-Microcebus_mittermeieri		PSIV1.10-Microcebus_mittermeieri
PSIV1.11-Microcebus_mittermeieri		PSIV1.11-Microcebus_mittermeieri
PSIV1.12-Microcebus_mittermeieri		PSIV1.12-Microcebus_mittermeieri
PSIV1.6-Microcebus_murinus		PSIV1.6-Microcebus_murinus
PSIV1.7-Microcebus_murinus		PSIV1.7-Microcebus_murinus
PSIV1.11-Microcebus_ravelobensis		PSIV1.11-Microcebus_ravelobensis
PSIV1.9-Microcebus_ravelobensis		PSIV1.9-Microcebus_ravelobensis
PSIV1.10-Microcebus_ravelobensis		PSIV1.10-Microcebus_ravelobensis
PSIV1.12-Microcebus_ravelobensis		PSIV1.12-Microcebus_ravelobensis
PSIV1.11-Microcebus_tavaratra		PSIV1.11-Microcebus_tavaratra
PSIV1.10-Microcebus_tavaratra		PSIV1.10-Microcebus_tavaratra
PSIV1.12-Microcebus_tavaratra		PSIV1.12-Microcebus_tavaratra
PSIV1.17-Microcebus_griseorufus		PSIV1.17-Microcebus_griseorufus
PSIV1.13-Microcebus_tavaratra		PSIV1.13-Microcebus_tavaratra
PSIV1.13-Microcebus_mittermeieri		PSIV1.13-Microcebus_mittermeieri
PSIV1.13-Microcebus_ravelobensis		PSIV1.13-Microcebus_ravelobensis
PSIV1.8-Microcebus_murinus		PSIV1.8-Microcebus_murinus
PSIV1.14-Microcebus_mittermeieri		PSIV1.14-Microcebus_mittermeieri
PSIV1.14-Microcebus_ravelobensis		PSIV1.14-Microcebus_ravelobensis
PSIV1.14-Microcebus_tavaratra		PSIV1.14-Microcebus_tavaratra
PSIV1.17-Microcebus_tavaratra		PSIV1.17-Microcebus_tavaratra
PSIV1.16-Microcebus_tavaratra		PSIV1.16-Microcebus_tavaratra
PSIV1.15-Microcebus_tavaratra		PSIV1.15-Microcebus_tavaratra
PSIV1.18-Microcebus_tavaratra		PSIV1.18-Microcebus_tavaratra
PSIV1.18-Microcebus_griseorufus		PSIV1.18-Microcebus_griseorufus
PSIV1.19-Microcebus_griseorufus		PSIV1.19-Microcebus_griseorufus
PSIV1.15-Microcebus_mittermeieri		PSIV1.15-Microcebus_mittermeieri
PSIV1.15-Microcebus_ravelobensis		PSIV1.15-Microcebus_ravelobensis
PSIV1.16-Microcebus_ravelobensis		PSIV1.16-Microcebus_ravelobensis
PSIV1.16-Microcebus_mittermeieri		PSIV1.16-Microcebus_mittermeieri
PSIV1.17-Microcebus_ravelobensis		PSIV1.17-Microcebus_ravelobensis
PSIV1.9-Microcebus_murinus		PSIV1.9-Microcebus_murinus
PSIV1.17-Microcebus_mittermeieri		PSIV1.17-Microcebus_mittermeieri
PSIV1.18-Microcebus_ravelobensis		PSIV1.18-Microcebus_ravelobensis
PSIV1.19-Microcebus_mittermeieri		PSIV1.19-Microcebus_mittermeieri
PSIV1.18-Microcebus_mittermeieri		PSIV1.18-Microcebus_mittermeieri
RELIK.1-Oryctolagus_cuniculus		RELIK.1-Oryctolagus_cuniculus
RELIK.2-Oryctolagus_cuniculus		RELIK.2-Oryctolagus_cuniculus
RELIK.3-Lepus_timidus		RELIK.3-Lepus_timidus
RELIK.4-Oryctolagus_cuniculus		RELIK.4-Oryctolagus_cuniculus
RELIK.5-Oryctolagus_cuniculus		RELIK.5-Oryctolagus_cuniculus
RELIK.6-Oryctolagus_cuniculus		RELIK.6-Oryctolagus_cuniculus
RELIK.7-Lepus_timidus	RELIK.17-Lepus_timidus	RELIK.17-Lepus_timidus	RELIK.17-Leporidae
RELIK.8-Lepus_timidus		RELIK.8-Lepus_timidus
RELIK.9-Lepus_timidus		RELIK.9-Lepus_timidus
RELIK.10-Oryctolagus_cuniculus		RELIK.10-Oryctolagus_cuniculus
RELIK.11-Oryctolagus_cuniculus		RELIK.11-Oryctolagus_cuniculus
RELIK.12-Lepus_timidus		RELIK.12-Lepus_timidus
RELIK.13-Oryctolagus_cuniculus		RELIK.13-Oryctolagus_cuniculus
RELIK.14-Lepus_americanus		RELIK.14-Lepus_americanus
RELIK.15-Lepus_timidus	RELIK.15-Lepus_timidus	RELIK.15-Lepus_timidus	RELIK.15-Lepus
RELIK.16-Oryctolagus_cuniculus		RELIK.16-Oryctolagus_cuniculus
RELIK.17-Oryctolagus_cuniculus	RELIK.17-Oryctolagus_cuniculus	RELIK.17-Oryctolagus_cuniculus	RELIK.17-Leporidae
RELIK.18-Lepus_americanus		RELIK.18-Lepus_americanus
RELIK.19-Oryctolagus_cuniculus		RELIK.19-Oryctolagus_cuniculus
RELIK.20-Lepus_americanus		RELIK.20-Lepus_americanus
RELIK.21-Lepus_timidus		RELIK.21-Lepus_timidus
RELIK.22-Oryctolagus_cuniculus		RELIK.22-Oryctolagus_cuniculus
RELIK.23-Oryctolagus_cuniculus		RELIK.23-Oryctolagus_cuniculus
RELIK.24-Oryctolagus_cuniculus		RELIK.24-Oryctolagus_cuniculus
RELIK.25-Oryctolagus_cuniculus		RELIK.25-Oryctolagus_cuniculus
RELIK.26-Oryctolagus_cuniculus		RELIK.26-Oryctolagus_cuniculus
RELIK.27-Oryctolagus_cuniculus		RELIK.27-Oryctolagus_cuniculus
RELIK.28-Lepus_timidus		RELIK.28-Lepus_timidus
RELIK.29-Oryctolagus_cuniculus		RELIK.29-Oryctolagus_cuniculus
RELIK.30-Oryctolagus_cuniculus		RELIK.30-Oryctolagus_cuniculus
RELIK.31-Lepus_timidus		RELIK.31-Lepus_timidus
RELIK.32-Lepus_timidus		RELIK.32-Lepus_timidus
RELIK.33-Lepus_americanus		RELIK.33-Lepus_americanus
RELIK.34-Lepus_americanus		RELIK.34-Lepus_americanus
RELIK.35-Lepus_americanus		RELIK.35-Lepus_americanus
RELIK.36-Lepus_americanus		RELIK.36-Lepus_americanus
RELIK.37-Lepus_americanus		RELIK.37-Lepus_americanus
RELIK.38-Oryctolagus_cuniculus		RELIK.38-Oryctolagus_cuniculus
RELIK.39-Oryctolagus_cuniculus		RELIK.39-Oryctolagus_cuniculus
RELIK.40-Oryctolagus_cuniculus		RELIK.40-Oryctolagus_cuniculus
RELIK.41-Oryctolagus_cuniculus		RELIK.41-Oryctolagus_cuniculus
RELIK.42-Lepus_americanus		RELIK.42-Lepus_americanus
RELIK.43-Oryctolagus_cuniculus		RELIK.43-Oryctolagus_cuniculus
RELIK.44-Oryctolagus_cuniculus		RELIK.44-Oryctolagus_cuniculus
RELIK.45-Lepus_timidus	RELIK.76-Lepus_timidus	RELIK.76-Lepus_timidus	RELIK.76-Lepus
RELIK.46-Lepus_timidus		RELIK.46-Lepus_timidus
RELIK.47-Lepus_americanus		RELIK.47-Lepus_americanus
RELIK.48-Oryctolagus_cuniculus		RELIK.48-Oryctolagus_cuniculus
RELIK.49-Lepus_americanus		RELIK.49-Lepus_americanus
RELIK.50-Oryctolagus_cuniculus		RELIK.50-Oryctolagus_cuniculus
RELIK.51-Oryctolagus_cuniculus		RELIK.51-Oryctolagus_cuniculus
RELIK.52-Lepus_timidus		RELIK.52-Lepus_timidus
RELIK.53-Oryctolagus_cuniculus		RELIK.53-Oryctolagus_cuniculus
RELIK.54-Lepus_timidus		RELIK.54-Lepus_timidus
RELIK.55-Oryctolagus_cuniculus		RELIK.55-Oryctolagus_cuniculus
RELIK.56-Lepus_americanus		RELIK.56-Lepus_americanus
RELIK.57-Oryctolagus_cuniculus		RELIK.57-Oryctolagus_cuniculus
RELIK.58-Lepus_timidus		RELIK.58-Lepus_timidus
RELIK.59-Lepus_americanus		RELIK.59-Lepus_americanus
RELIK.60-Lepus_americanus		RELIK.60-Lepus_americanus
RELIK.61-Oryctolagus_cuniculus		RELIK.61-Oryctolagus_cuniculus
RELIK.62-Lepus_timidus		RELIK.62-Lepus_timidus
RELIK.63-Oryctolagus_cuniculus		RELIK.63-Oryctolagus_cuniculus
RELIK.64-Lepus_americanus		RELIK.64-Lepus_americanus
RELIK.65-Lepus_americanus		RELIK.65-Lepus_americanus
RELIK.66-Lepus_americanus		RELIK.66-Lepus_americanus
RELIK.67-Oryctolagus_cuniculus		RELIK.67-Oryctolagus_cuniculus
RELIK.68-Oryctolagus_cuniculus		RELIK.68-Oryctolagus_cuniculus
RELIK.69-Oryctolagus_cuniculus		RELIK.69-Oryctolagus_cuniculus
RELIK.70-Oryctolagus_cuniculus		RELIK.70-Oryctolagus_cuniculus
RELIK.71-Lepus_americanus		RELIK.71-Lepus_americanus
RELIK.72-Oryctolagus_cuniculus		RELIK.72-Oryctolagus_cuniculus
RELIK.73-Lepus_americanus		RELIK.73-Lepus_americanus
RELIK.74-Oryctolagus_cuniculus		RELIK.74-Oryctolagus_cuniculus
RELIK.75-Oryctolagus_cuniculus		RELIK.75-Oryctolagus_cuniculus
RELIK.76-Lepus_americanus	RELIK.76-Lepus_americanus	RELIK.76-Lepus_americanus	RELIK.76-Lepus
RELIK.77-Lepus_timidus		RELIK.77-Lepus_timidus
RELIK.78-Lepus_americanus		RELIK.78-Lepus_americanus
RELIK.79-Lepus_americanus		RELIK.79-Lepus_americanus
RELIK.80-Lepus_americanus		RELIK.80-Lepus_americanus
RELIK.81-Oryctolagus_cuniculus		RELIK.81-Oryctolagus_cuniculus
RELIK.82-Lepus_timidus		RELIK.82-Lepus_timidus
RELIK.83-Lepus_timidus		RELIK.83-Lepus_timidus
RELIK.84-Lepus_americanus		RELIK.84-Lepus_americanus
RELIK.85-Lepus_timidus		RELIK.85-Lepus_timidus
RELIK.86-Lepus_americanus	RELIK.406-Lepus_americanus	RELIK.406-Lepus_americanus	RELIK.406-Lepus
RELIK.87-Lepus_americanus		RELIK.87-Lepus_americanus
RELIK.88-Lepus_timidus		RELIK.88-Lepus_timidus
RELIK.89-Oryctolagus_cuniculus		RELIK.89-Oryctolagus_cuniculus
RELIK.90-Lepus_timidus		RELIK.90-Lepus_timidus
RELIK.91-Lepus_americanus		RELIK.91-Lepus_americanus
RELIK.92-Oryctolagus_cuniculus		RELIK.92-Oryctolagus_cuniculus
RELIK.93-Lepus_americanus		RELIK.93-Lepus_americanus
RELIK.94-Lepus_americanus		RELIK.94-Lepus_americanus
RELIK.95-Lepus_americanus		RELIK.95-Lepus_americanus
RELIK.96-Lepus_timidus		RELIK.96-Lepus_timidus
RELIK.97-Oryctolagus_cuniculus		RELIK.97-Oryctolagus_cuniculus
RELIK.98-Lepus_americanus		RELIK.98-Lepus_americanus
RELIK.99-Lepus_americanus		RELIK.99-Lepus_americanus
RELIK.100-Oryctolagus_cuniculus		RELIK.100-Oryctolagus_cuniculus
RELIK.101-Oryctolagus_cuniculus		RELIK.101-Oryctolagus_cuniculus
RELIK.102-Lepus_americanus		RELIK.102-Lepus_americanus
RELIK.103-Lepus_americanus	RELIK.103-Lepus_americanus	RELIK.103-Lepus_americanus	RELIK.103-Lepus
RELIK.104-Oryctolagus_cuniculus		RELIK.104-Oryctolagus_cuniculus
RELIK.105-Oryctolagus_cuniculus		RELIK.105-Oryctolagus_cuniculus
RELIK.106-Lepus_americanus	RELIK.109-Lepus_americanus_b	RELIK.109-Lepus_americanus_b	RELIK.109-Lepus-americanus
RELIK.107-Oryctolagus_cuniculus		RELIK.107-Oryctolagus_cuniculus
RELIK.108-Lepus_americanus		RELIK.108-Lepus_americanus
RELIK.109-Lepus_americanus	RELIK.109-Lepus_americanus_a	RELIK.109-Lepus_americanus_a	RELIK.109-Lepus-americanus
RELIK.110-Lepus_americanus	RELIK.110-Lepus_americanus	RELIK.110-Lepus_americanus	RELIK.110-Lepus
RELIK.111-Lepus_americanus		RELIK.111-Lepus_americanus
RELIK.112-Lepus_americanus		RELIK.112-Lepus_americanus
RELIK.113-Lepus_timidus		RELIK.113-Lepus_timidus
RELIK.114-Lepus_americanus		RELIK.114-Lepus_americanus
RELIK.115-Lepus_americanus		RELIK.115-Lepus_americanus
RELIK.116-Lepus_americanus	RELIK.116-Lepus_americanus	RELIK.116-Lepus_americanus	RELIK.116-Lepus
RELIK.117-Lepus_americanus		RELIK.117-Lepus_americanus
RELIK.118-Lepus_americanus		RELIK.118-Lepus_americanus
RELIK.119-Lepus_americanus		RELIK.119-Lepus_americanus
RELIK.120-Oryctolagus_cuniculus		RELIK.120-Oryctolagus_cuniculus
RELIK.121-Lepus_americanus		RELIK.121-Lepus_americanus
RELIK.122-Oryctolagus_cuniculus		RELIK.122-Oryctolagus_cuniculus
RELIK.123-Oryctolagus_cuniculus		RELIK.123-Oryctolagus_cuniculus
RELIK.124-Lepus_americanus		RELIK.124-Lepus_americanus
RELIK.125-Lepus_americanus		RELIK.125-Lepus_americanus
RELIK.126-Oryctolagus_cuniculus		RELIK.126-Oryctolagus_cuniculus
RELIK.127-Oryctolagus_cuniculus		RELIK.127-Oryctolagus_cuniculus
RELIK.128-Oryctolagus_cuniculus		RELIK.128-Oryctolagus_cuniculus
RELIK.129-Lepus_timidus		RELIK.129-Lepus_timidus
RELIK.130-Lepus_timidus		RELIK.130-Lepus_timidus
RELIK.131-Lepus_americanus		RELIK.131-Lepus_americanus
RELIK.132-Lepus_timidus	RELIK.132-Lepus_timidus	RELIK.132-Lepus_timidus	RELIK.132-Lepus
RELIK.133-Oryctolagus_cuniculus		RELIK.133-Oryctolagus_cuniculus
RELIK.134-Oryctolagus_cuniculus		RELIK.134-Oryctolagus_cuniculus
RELIK.135-Lepus_americanus	RELIK.15-Lepus_americanus	RELIK.15-Lepus_americanus	RELIK.15-Lepus
RELIK.136-Lepus_timidus		RELIK.136-Lepus_timidus
RELIK.137-Oryctolagus_cuniculus		RELIK.137-Oryctolagus_cuniculus
RELIK.138-Oryctolagus_cuniculus		RELIK.138-Oryctolagus_cuniculus
RELIK.139-Lepus_americanus		RELIK.139-Lepus_americanus
RELIK.140-Oryctolagus_cuniculus		RELIK.140-Oryctolagus_cuniculus
RELIK.141-Oryctolagus_cuniculus		RELIK.141-Oryctolagus_cuniculus
RELIK.142-Oryctolagus_cuniculus		RELIK.142-Oryctolagus_cuniculus
RELIK.143-Oryctolagus_cuniculus		RELIK.143-Oryctolagus_cuniculus
RELIK.144-Oryctolagus_cuniculus		RELIK.144-Oryctolagus_cuniculus
RELIK.145-Lepus_americanus		RELIK.145-Lepus_americanus
RELIK.146-Lepus_americanus		RELIK.146-Lepus_americanus
RELIK.147-Lepus_timidus		RELIK.147-Lepus_timidus
RELIK.148-Lepus_timidus		RELIK.148-Lepus_timidus
RELIK.149-Oryctolagus_cuniculus		RELIK.149-Oryctolagus_cuniculus
RELIK.150-Oryctolagus_cuniculus		RELIK.150-Oryctolagus_cuniculus
RELIK.151-Oryctolagus_cuniculus		RELIK.151-Oryctolagus_cuniculus
RELIK.152-Lepus_americanus	RELIK.424-Lepus_americanus_c	RELIK.424-Lepus_americanus_c	RELIK.424-Lepus_americanus
RELIK.153-Lepus_americanus		RELIK.153-Lepus_americanus
RELIK.154-Oryctolagus_cuniculus		RELIK.154-Oryctolagus_cuniculus
RELIK.155-Oryctolagus_cuniculus		RELIK.155-Oryctolagus_cuniculus
RELIK.156-Oryctolagus_cuniculus		RELIK.156-Oryctolagus_cuniculus
RELIK.157-Oryctolagus_cuniculus		RELIK.157-Oryctolagus_cuniculus
RELIK.158-Oryctolagus_cuniculus		RELIK.158-Oryctolagus_cuniculus
RELIK.159-Oryctolagus_cuniculus		RELIK.159-Oryctolagus_cuniculus
RELIK.160-Oryctolagus_cuniculus		RELIK.160-Oryctolagus_cuniculus
RELIK.161-Lepus_americanus		RELIK.161-Lepus_americanus
RELIK.162-Lepus_timidus		RELIK.162-Lepus_timidus
RELIK.163-Oryctolagus_cuniculus		RELIK.163-Oryctolagus_cuniculus
RELIK.164-Oryctolagus_cuniculus		RELIK.164-Oryctolagus_cuniculus
RELIK.165-Oryctolagus_cuniculus		RELIK.165-Oryctolagus_cuniculus
RELIK.166-Lepus_americanus	RELIK.169-Lepus_americanus	RELIK.169-Lepus_americanus	RELIK.169-Lepus
RELIK.167-Lepus_americanus		RELIK.167-Lepus_americanus
RELIK.168-Lepus_americanus		RELIK.168-Lepus_americanus
RELIK.169-Lepus_timidus	RELIK.169-Lepus_timidus	RELIK.169-Lepus_timidus	RELIK.169-Lepus
RELIK.170-Oryctolagus_cuniculus		RELIK.170-Oryctolagus_cuniculus
RELIK.171-Lepus_americanus		RELIK.171-Lepus_americanus
RELIK.172-Lepus_americanus		RELIK.172-Lepus_americanus
RELIK.173-Oryctolagus_cuniculus		RELIK.173-Oryctolagus_cuniculus
RELIK.174-Oryctolagus_cuniculus		RELIK.174-Oryctolagus_cuniculus
RELIK.175-Oryctolagus_cuniculus		RELIK.175-Oryctolagus_cuniculus
RELIK.176-Oryctolagus_cuniculus		RELIK.176-Oryctolagus_cuniculus
RELIK.177-Lepus_timidus	RELIK.336-Lepus_timidus	RELIK.336-Lepus_timidus	RELIK.336-Lepus
RELIK.178-Oryctolagus_cuniculus		RELIK.178-Oryctolagus_cuniculus
RELIK.179-Lepus_timidus	RELIK.103-Lepus_timidus	RELIK.103-Lepus_timidus	RELIK.103-Lepus
RELIK.180-Lepus_americanus		RELIK.180-Lepus_americanus
RELIK.181-Lepus_timidus		RELIK.181-Lepus_timidus
RELIK.182-Lepus_americanus	RELIK.110-Lepus_americanus	RELIK.110-Lepus_americanus	RELIK.110-Lepus
RELIK.183-Lepus_americanus		RELIK.183-Lepus_americanus
RELIK.184-Oryctolagus_cuniculus		RELIK.184-Oryctolagus_cuniculus
RELIK.185-Lepus_americanus	RELIK.185-Lepus_americanus	RELIK.185-Lepus_americanus	RELIK.185-Lepus
RELIK.186-Oryctolagus_cuniculus		RELIK.186-Oryctolagus_cuniculus
RELIK.187-Oryctolagus_cuniculus		RELIK.187-Oryctolagus_cuniculus
RELIK.188-Lepus_americanus		RELIK.188-Lepus_americanus
RELIK.189-Lepus_timidus		RELIK.189-Lepus_timidus
RELIK.190-Oryctolagus_cuniculus		RELIK.190-Oryctolagus_cuniculus
RELIK.191-Oryctolagus_cuniculus		RELIK.191-Oryctolagus_cuniculus
RELIK.192-Oryctolagus_cuniculus		RELIK.192-Oryctolagus_cuniculus
RELIK.193-Oryctolagus_cuniculus		RELIK.193-Oryctolagus_cuniculus
RELIK.194-Lepus_timidus		RELIK.194-Lepus_timidus
RELIK.195-Oryctolagus_cuniculus		RELIK.195-Oryctolagus_cuniculus
RELIK.196-Lepus_timidus		RELIK.196-Lepus_timidus
RELIK.197-Oryctolagus_cuniculus		RELIK.197-Oryctolagus_cuniculus
RELIK.198-Oryctolagus_cuniculus		RELIK.198-Oryctolagus_cuniculus
RELIK.199-Lepus_timidus		RELIK.199-Lepus_timidus
RELIK.200-Lepus_timidus		RELIK.200-Lepus_timidus
RELIK.201-Oryctolagus_cuniculus		RELIK.201-Oryctolagus_cuniculus
RELIK.202-Lepus_americanus		RELIK.202-Lepus_americanus
RELIK.203-Lepus_timidus		RELIK.203-Lepus_timidus
RELIK.204-Oryctolagus_cuniculus		RELIK.204-Oryctolagus_cuniculus
RELIK.205-Oryctolagus_cuniculus		RELIK.205-Oryctolagus_cuniculus
RELIK.206-Lepus_americanus		RELIK.206-Lepus_americanus
RELIK.207-Lepus_americanus		RELIK.207-Lepus_americanus
RELIK.208-Lepus_americanus		RELIK.208-Lepus_americanus
RELIK.209-Oryctolagus_cuniculus		RELIK.209-Oryctolagus_cuniculus
RELIK.210-Oryctolagus_cuniculus		RELIK.210-Oryctolagus_cuniculus
RELIK.211-Oryctolagus_cuniculus		RELIK.211-Oryctolagus_cuniculus
RELIK.212-Lepus_timidus		RELIK.212-Lepus_timidus
RELIK.213-Oryctolagus_cuniculus		RELIK.213-Oryctolagus_cuniculus
RELIK.214-Oryctolagus_cuniculus		RELIK.214-Oryctolagus_cuniculus
RELIK.215-Lepus_americanus		RELIK.215-Lepus_americanus
RELIK.216-Lepus_americanus		RELIK.216-Lepus_americanus
RELIK.217-Lepus_timidus		RELIK.217-Lepus_timidus
RELIK.218-Lepus_timidus		RELIK.218-Lepus_timidus
RELIK.219-Lepus_timidus		RELIK.219-Lepus_timidus
RELIK.220-Oryctolagus_cuniculus		RELIK.220-Oryctolagus_cuniculus
RELIK.221-Oryctolagus_cuniculus		RELIK.221-Oryctolagus_cuniculus
RELIK.222-Oryctolagus_cuniculus		RELIK.222-Oryctolagus_cuniculus
RELIK.223-Oryctolagus_cuniculus		RELIK.223-Oryctolagus_cuniculus
RELIK.224-Oryctolagus_cuniculus		RELIK.224-Oryctolagus_cuniculus
RELIK.225-Oryctolagus_cuniculus		RELIK.225-Oryctolagus_cuniculus
RELIK.226-Oryctolagus_cuniculus		RELIK.226-Oryctolagus_cuniculus
RELIK.227-Lepus_timidus		RELIK.227-Lepus_timidus
RELIK.228-Oryctolagus_cuniculus		RELIK.228-Oryctolagus_cuniculus
RELIK.229-Oryctolagus_cuniculus		RELIK.229-Oryctolagus_cuniculus
RELIK.230-Oryctolagus_cuniculus		RELIK.230-Oryctolagus_cuniculus
RELIK.231-Oryctolagus_cuniculus		RELIK.231-Oryctolagus_cuniculus
RELIK.232-Oryctolagus_cuniculus		RELIK.232-Oryctolagus_cuniculus
RELIK.233-Oryctolagus_cuniculus		RELIK.233-Oryctolagus_cuniculus
RELIK.234-Lepus_americanus		RELIK.234-Lepus_americanus
RELIK.235-Lepus_americanus	RELIK.235-Lepus_americanus	RELIK.235-Lepus_americanus	RELIK.235-Lepus
RELIK.236-Lepus_americanus		RELIK.236-Lepus_americanus
RELIK.237-Lepus_timidus		RELIK.237-Lepus_timidus
RELIK.238-Lepus_americanus	RELIK.238-Lepus_americanus	RELIK.238-Lepus_americanus	RELIK.238-Lepus
RELIK.239-Lepus_americanus		RELIK.239-Lepus_americanus
RELIK.240-Oryctolagus_cuniculus		RELIK.240-Oryctolagus_cuniculus
RELIK.241-Oryctolagus_cuniculus		RELIK.241-Oryctolagus_cuniculus
RELIK.242-Oryctolagus_cuniculus		RELIK.242-Oryctolagus_cuniculus
RELIK.243-Lepus_timidus		RELIK.243-Lepus_timidus
RELIK.244-Oryctolagus_cuniculus		RELIK.244-Oryctolagus_cuniculus
RELIK.245-Lepus_timidus		RELIK.245-Lepus_timidus
RELIK.246-Lepus_timidus		RELIK.246-Lepus_timidus
RELIK.247-Oryctolagus_cuniculus		RELIK.247-Oryctolagus_cuniculus
RELIK.248-Oryctolagus_cuniculus		RELIK.248-Oryctolagus_cuniculus
RELIK.249-Lepus_timidus		RELIK.249-Lepus_timidus
RELIK.250-Lepus_timidus		RELIK.250-Lepus_timidus
RELIK.251-Lepus_americanus		RELIK.251-Lepus_americanus
RELIK.252-Lepus_timidus		RELIK.252-Lepus_timidus
RELIK.253-Lepus_timidus		RELIK.253-Lepus_timidus
RELIK.254-Oryctolagus_cuniculus		RELIK.254-Oryctolagus_cuniculus
RELIK.255-Oryctolagus_cuniculus		RELIK.255-Oryctolagus_cuniculus
RELIK.256-Oryctolagus_cuniculus		RELIK.256-Oryctolagus_cuniculus
RELIK.257-Oryctolagus_cuniculus		RELIK.257-Oryctolagus_cuniculus
RELIK.258-Oryctolagus_cuniculus		RELIK.258-Oryctolagus_cuniculus
RELIK.259-Oryctolagus_cuniculus		RELIK.259-Oryctolagus_cuniculus
RELIK.260-Oryctolagus_cuniculus		RELIK.260-Oryctolagus_cuniculus
RELIK.261-Oryctolagus_cuniculus		RELIK.261-Oryctolagus_cuniculus
RELIK.262-Lepus_americanus		RELIK.262-Lepus_americanus
RELIK.263-Lepus_americanus		RELIK.263-Lepus_americanus
RELIK.264-Lepus_timidus		RELIK.264-Lepus_timidus
RELIK.265-Lepus_timidus		RELIK.265-Lepus_timidus
RELIK.266-Oryctolagus_cuniculus		RELIK.266-Oryctolagus_cuniculus
RELIK.267-Oryctolagus_cuniculus		RELIK.267-Oryctolagus_cuniculus
RELIK.268-Oryctolagus_cuniculus		RELIK.268-Oryctolagus_cuniculus
RELIK.269-Lepus_americanus		RELIK.269-Lepus_americanus
RELIK.270-Lepus_americanus		RELIK.270-Lepus_americanus
RELIK.271-Lepus_americanus	RELIK.288-Lepus_americanus	RELIK.288-Lepus_americanus	RELIK.288-Lepus
RELIK.272-Lepus_americanus		RELIK.272-Lepus_americanus
RELIK.273-Oryctolagus_cuniculus		RELIK.273-Oryctolagus_cuniculus
RELIK.274-Lepus_timidus		RELIK.274-Lepus_timidus
RELIK.275-Oryctolagus_cuniculus		RELIK.275-Oryctolagus_cuniculus
RELIK.276-Oryctolagus_cuniculus		RELIK.276-Oryctolagus_cuniculus
RELIK.277-Oryctolagus_cuniculus		RELIK.277-Oryctolagus_cuniculus
RELIK.278-Lepus_americanus	RELIK.426-Lepus_americanus	RELIK.426-Lepus_americanus	RELIK.426-Lepus
RELIK.279-Lepus_americanus	RELIK.285-Lepus_americanus	RELIK.285-Lepus_americanus	RELIK.285-Lepus
RELIK.280-Lepus_americanus		RELIK.280-Lepus_americanus
RELIK.281-Oryctolagus_cuniculus		RELIK.281-Oryctolagus_cuniculus
RELIK.282-Oryctolagus_cuniculus		RELIK.282-Oryctolagus_cuniculus
RELIK.283-Lepus_americanus		RELIK.283-Lepus_americanus
RELIK.284-Lepus_timidus	RELIK.185-Lepus_timidus	RELIK.185-Lepus_timidus	RELIK.185-Lepus
RELIK.285-Lepus_timidus	RELIK.285-Lepus_timidus	RELIK.285-Lepus_timidus	RELIK.285-Lepus
RELIK.286-Oryctolagus_cuniculus		RELIK.286-Oryctolagus_cuniculus
RELIK.287-Lepus_timidus		RELIK.287-Lepus_timidus
RELIK.288-Lepus_timidus	RELIK.288-Lepus_timidus	RELIK.288-Lepus_timidus	RELIK.288-Lepus
RELIK.289-Lepus_timidus	RELIK.289-Lepus_timidus	RELIK.289-Lepus_timidus	RELIK.289-Lepus
RELIK.290-Oryctolagus_cuniculus		RELIK.290-Oryctolagus_cuniculus
RELIK.291-Lepus_americanus	RELIK.307-Lepus_americanus	RELIK.307-Lepus_americanus	RELIK.307-Lepus
RELIK.292-Lepus_timidus	RELIK.292-Lepus_timidus	RELIK.292-Lepus_timidus	RELIK.292-Lepus
RELIK.293-Oryctolagus_cuniculus		RELIK.293-Oryctolagus_cuniculus
RELIK.294-Lepus_americanus	RELIK.289-Lepus_americanus	RELIK.289-Lepus_americanus	RELIK.289-Lepus
RELIK.295-Oryctolagus_cuniculus		RELIK.295-Oryctolagus_cuniculus
RELIK.296-Lepus_americanus	RELIK.296-Lepus_americanus	RELIK.296-Lepus_americanus	RELIK.296-Lepus
RELIK.297-Lepus_americanus		RELIK.297-Lepus_americanus
RELIK.298-Lepus_timidus	RELIK.296-Lepus_timidus	RELIK.296-Lepus_timidus	RELIK.296-Lepus
RELIK.299-Oryctolagus_cuniculus		RELIK.299-Oryctolagus_cuniculus
RELIK.300-Lepus_americanus		RELIK.300-Lepus_americanus
RELIK.301-Lepus_americanus	RELIK.301-Lepus_americanus	RELIK.301-Lepus_americanus	RELIK.301-Lepus
RELIK.302-Lepus_americanus		RELIK.302-Lepus_americanus
RELIK.303-Lepus_timidus	RELIK.303-Lepus_timidus	RELIK.303-Lepus_timidus	RELIK.303-Lepus
RELIK.304-Oryctolagus_cuniculus		RELIK.304-Oryctolagus_cuniculus
RELIK.305-Oryctolagus_cuniculus		RELIK.305-Oryctolagus_cuniculus
RELIK.306-Lepus_americanus	RELIK.303-Lepus_americanus	RELIK.303-Lepus_americanus	RELIK.303-Lepus
RELIK.307-Lepus_timidus	RELIK.307-Lepus_timidus	RELIK.307-Lepus_timidus	RELIK.307-Lepus
RELIK.308-Lepus_timidus	RELIK.301-Lepus_timidus	RELIK.301-Lepus_timidus	RELIK.301-Lepus
RELIK.309-Lepus_timidus		RELIK.309-Lepus_timidus
RELIK.310-Oryctolagus_cuniculus		RELIK.310-Oryctolagus_cuniculus
RELIK.311-Oryctolagus_cuniculus		RELIK.311-Oryctolagus_cuniculus
RELIK.312-Oryctolagus_cuniculus		RELIK.312-Oryctolagus_cuniculus
RELIK.313-Oryctolagus_cuniculus		RELIK.313-Oryctolagus_cuniculus
RELIK.314-Lepus_americanus		RELIK.314-Lepus_americanus
RELIK.315-Lepus_americanus		RELIK.315-Lepus_americanus
RELIK.316-Lepus_americanus		RELIK.316-Lepus_americanus
RELIK.317-Oryctolagus_cuniculus		RELIK.317-Oryctolagus_cuniculus
RELIK.318-Lepus_americanus		RELIK.318-Lepus_americanus
RELIK.319-Oryctolagus_cuniculus		RELIK.319-Oryctolagus_cuniculus
RELIK.320-Oryctolagus_cuniculus		RELIK.320-Oryctolagus_cuniculus
RELIK.321-Oryctolagus_cuniculus		RELIK.321-Oryctolagus_cuniculus
RELIK.322-Lepus_americanus		RELIK.322-Lepus_americanus
RELIK.323-Lepus_americanus	RELIK.323-Lepus_americanus_a	RELIK.323-Lepus_americanus_a	RELIK.323-Lepus_americanus
RELIK.324-Lepus_timidus		RELIK.324-Lepus_timidus
RELIK.325-Lepus_timidus	RELIK.116-Lepus_timidus	RELIK.116-Lepus_timidus	RELIK.116-Lepus
RELIK.326-Lepus_americanus	RELIK.323-Lepus_americanus_b	RELIK.323-Lepus_americanus_b	RELIK.323-Lepus_americanus
RELIK.327-Lepus_americanus		RELIK.327-Lepus_americanus
RELIK.328-Lepus_americanus	RELIK.330-Lepus_americanus	RELIK.330-Lepus_americanus	RELIK.330-Lepus
RELIK.329-Lepus_americanus		RELIK.329-Lepus_americanus
RELIK.330-Lepus_timidus	RELIK.330-Lepus_timidus	RELIK.330-Lepus_timidus	RELIK.330-Lepus
RELIK.331-Lepus_timidus		RELIK.331-Lepus_timidus
RELIK.332-Lepus_americanus	RELIK.333-Lepus_americanus	RELIK.333-Lepus_americanus	RELIK.333-Lepus
RELIK.333-Lepus_timidus	RELIK.333-Lepus_timidus	RELIK.333-Lepus_timidus	RELIK.333-Lepus
RELIK.334-Oryctolagus_cuniculus		RELIK.334-Oryctolagus_cuniculus
RELIK.335-Lepus_americanus	RELIK.336-Lepus_americanus	RELIK.336-Lepus_americanus	RELIK.336-Lepus
RELIK.336-Lepus_americanus	RELIK.336-Lepus_americanus	RELIK.336-Lepus_americanus	RELIK.336-Lepus
RELIK.337-Lepus_timidus		RELIK.337-Lepus_timidus
RELIK.338-Oryctolagus_cuniculus		RELIK.338-Oryctolagus_cuniculus
RELIK.339-Oryctolagus_cuniculus		RELIK.339-Oryctolagus_cuniculus
RELIK.340-Lepus_americanus	RELIK.340-Lepus_americanus	RELIK.340-Lepus_americanus	RELIK.340-Lepus
RELIK.341-Lepus_timidus	RELIK.340-Lepus_timidus	RELIK.340-Lepus_timidus	RELIK.340-Lepus
RELIK.342-Lepus_timidus		RELIK.342-Lepus_timidus
RELIK.343-Lepus_timidus		RELIK.343-Lepus_timidus
RELIK.344-Lepus_americanus		RELIK.344-Lepus_americanus
RELIK.345-Oryctolagus_cuniculus		RELIK.345-Oryctolagus_cuniculus
RELIK.346-Lepus_timidus	RELIK.235-Lepus_timidus	RELIK.235-Lepus_timidus	RELIK.235-Lepus
RELIK.347-Lepus_timidus		RELIK.347-Lepus_timidus
RELIK.348-Lepus_timidus		RELIK.348-Lepus_timidus
RELIK.349-Oryctolagus_cuniculus		RELIK.349-Oryctolagus_cuniculus
RELIK.350-Oryctolagus_cuniculus		RELIK.350-Oryctolagus_cuniculus
RELIK.351-Oryctolagus_cuniculus		RELIK.351-Oryctolagus_cuniculus
RELIK.352-Lepus_americanus	RELIK.352-Lepus_americanus	RELIK.352-Lepus_americanus	RELIK.352-Lepus
RELIK.353-Lepus_americanus	RELIK.353-Lepus_americanus	RELIK.353-Lepus_americanus	RELIK.353-Lepus
RELIK.354-Lepus_timidus	RELIK.352-Lepus_timidus	RELIK.352-Lepus_timidus	RELIK.352-Lepus
RELIK.355-Lepus_americanus	RELIK.355-Lepus_americanus	RELIK.355-Lepus_americanus	RELIK.355-Lepus
RELIK.356-Lepus_timidus	RELIK.355-Lepus_timidus	RELIK.355-Lepus_timidus	RELIK.355-Lepus
RELIK.357-Lepus_americanus		RELIK.357-Lepus_americanus
RELIK.358-Lepus_americanus	RELIK.292-Lepus_americanus	RELIK.292-Lepus_americanus	RELIK.292-Lepus
RELIK.359-Lepus_americanus		RELIK.359-Lepus_americanus
RELIK.360-Lepus_americanus		RELIK.360-Lepus_americanus
RELIK.361-Lepus_timidus	RELIK.426-Lepus_timidus	RELIK.426-Lepus_timidus	RELIK.426-Lepus
RELIK.362-Lepus_americanus	RELIK.363-Lepus_americanus	RELIK.363-Lepus_americanus	RELIK.363-Lepus
RELIK.363-Lepus_timidus	RELIK.363-Lepus_timidus	RELIK.363-Lepus_timidus	RELIK.363-Lepus
RELIK.364-Oryctolagus_cuniculus		RELIK.364-Oryctolagus_cuniculus
RELIK.365-Lepus_americanus		RELIK.365-Lepus_americanus
RELIK.366-Lepus_americanus		RELIK.366-Lepus_americanus
RELIK.367-Lepus_timidus	RELIK.238-Lepus_timidus	RELIK.238-Lepus_timidus	RELIK.238-Lepus
RELIK.368-Lepus_americanus		RELIK.368-Lepus_americanus
RELIK.369-Lepus_americanus	RELIK.336-Lepus_americanus	RELIK.336-Lepus_americanus	RELIK.336-Lepus
RELIK.370-Oryctolagus_cuniculus		RELIK.370-Oryctolagus_cuniculus
RELIK.371-Oryctolagus_cuniculus		RELIK.371-Oryctolagus_cuniculus
RELIK.372-Lepus_timidus	RELIK.353-Lepus_timidus	RELIK.353-Lepus_timidus	RELIK.353-Lepus
RELIK.373-Lepus_americanus	RELIK.373-Lepus_americanus	RELIK.373-Lepus_americanus	RELIK.373-Lepus
RELIK.374-Lepus_timidus	RELIK.373-Lepus_timidus	RELIK.373-Lepus_timidus	RELIK.373-Lepus
RELIK.375-Lepus_americanus	RELIK.238-Lepus_americanus	RELIK.238-Lepus_americanus	RELIK.238-Lepus
RELIK.376-Lepus_americanus		RELIK.376-Lepus_americanus
RELIK.377-Oryctolagus_cuniculus		RELIK.377-Oryctolagus_cuniculus
RELIK.378-Lepus_americanus		RELIK.378-Lepus_americanus
RELIK.379-Lepus_americanus		RELIK.379-Lepus_americanus
RELIK.380-Lepus_timidus		RELIK.380-Lepus_timidus
RELIK.381-Lepus_americanus		RELIK.381-Lepus_americanus
RELIK.382-Lepus_americanus		RELIK.382-Lepus_americanus
RELIK.383-Lepus_timidus		RELIK.383-Lepus_timidus
RELIK.384-Lepus_americanus	RELIK.424-Lepus_americanus_b	RELIK.424-Lepus_americanus_b	RELIK.424-Lepus_americanus
RELIK.385-Oryctolagus_cuniculus		RELIK.385-Oryctolagus_cuniculus
RELIK.386-Oryctolagus_cuniculus	RELIK.386-Oryctolagus_cuniculus	RELIK.386-Oryctolagus_cuniculus	RELIK.386-Leporidae
RELIK.387-Lepus_americanus		RELIK.387-Lepus_americanus
RELIK.388-Lepus_americanus		RELIK.388-Lepus_americanus
RELIK.389-Oryctolagus_cuniculus		RELIK.389-Oryctolagus_cuniculus
RELIK.390-Lepus_timidus		RELIK.390-Lepus_timidus
RELIK.391-Oryctolagus_cuniculus		RELIK.391-Oryctolagus_cuniculus
RELIK.392-Lepus_americanus		RELIK.392-Lepus_americanus
RELIK.393-Oryctolagus_cuniculus		RELIK.393-Oryctolagus_cuniculus
RELIK.394-Oryctolagus_cuniculus		RELIK.394-Oryctolagus_cuniculus
RELIK.395-Lepus_timidus		RELIK.395-Lepus_timidus
RELIK.396-Lepus_americanus		RELIK.396-Lepus_americanus
RELIK.397-Lepus_americanus		RELIK.397-Lepus_americanus
RELIK.398-Oryctolagus_cuniculus		RELIK.398-Oryctolagus_cuniculus
RELIK.399-Lepus_americanus	RELIK.399-Lepus_americanus	RELIK.399-Lepus_americanus	RELIK.399-Lepus
RELIK.400-Lepus_timidus		RELIK.400-Lepus_timidus
RELIK.401-Oryctolagus_cuniculus		RELIK.401-Oryctolagus_cuniculus
RELIK.402-Lepus_timidus	RELIK.406-Lepus_timidus	RELIK.406-Lepus_timidus	RELIK.406-Lepus
RELIK.403-Lepus_americanus		RELIK.403-Lepus_americanus
RELIK.404-Lepus_americanus	RELIK.404-Lepus_americanus	RELIK.404-Lepus_americanus	RELIK.404-Lepus
RELIK.405-Lepus_timidus	RELIK.404-Lepus_timidus	RELIK.404-Lepus_timidus	RELIK.404-Lepus
RELIK.406-Lepus_timidus	RELIK.406-Lepus_timidus	RELIK.406-Lepus_timidus	RELIK.406-Lepus
RELIK.407-Oryctolagus_cuniculus		RELIK.407-Oryctolagus_cuniculus
RELIK.408-Lepus_americanus	RELIK.235-Lepus_americanus	RELIK.235-Lepus_americanus	RELIK.235-Lepus
RELIK.409-Lepus_americanus	RELIK.409-Lepus_americanus	RELIK.409-Lepus_americanus	RELIK.409-Lepus
RELIK.410-Lepus_timidus	RELIK.409-Lepus_timidus	RELIK.409-Lepus_timidus	RELIK.409-Lepus
RELIK.411-Lepus_americanus		RELIK.411-Lepus_americanus
RELIK.412-Lepus_timidus	RELIK.399-Lepus_timidus	RELIK.399-Lepus_timidus	RELIK.399-Lepus
RELIK.413-Oryctolagus_cuniculus		RELIK.413-Oryctolagus_cuniculus
RELIK.414-Oryctolagus_cuniculus		RELIK.414-Oryctolagus_cuniculus
RELIK.415-Lepus_americanus	RELIK.416-Lepus_americanus_a	RELIK.416-Lepus_americanus_a	RELIK.416-Lepus_americanus
RELIK.416-Lepus_americanus	RELIK.416-Lepus_americanus_b	RELIK.416-Lepus_americanus_b	RELIK.416-Lepus_americanus
RELIK.417-Lepus_timidus		RELIK.417-Lepus_timidus
RELIK.418-Oryctolagus_cuniculus		RELIK.418-Oryctolagus_cuniculus
RELIK.419-Lepus_americanus		RELIK.419-Lepus_americanus
RELIK.420-Lepus_americanus		RELIK.420-Lepus_americanus
RELIK.421-Lepus_americanus		RELIK.421-Lepus_americanus
RELIK.422-Lepus_americanus	RELIK.132-Lepus_americanus	RELIK.132-Lepus_americanus	RELIK.132-Lepus
RELIK.423-Lepus_timidus		RELIK.423-Lepus_timidus
RELIK.424-Lepus_americanus	RELIK.424-Lepus_americanus_a	RELIK.424-Lepus_americanus_a	RELIK.424-Lepus_americanus
RELIK.425-Lepus_americanus		RELIK.425-Lepus_americanus
RELIK.426-Lepus_americanus	RELIK.426-Lepus_americanus	RELIK.426-Lepus_americanus	RELIK.426-Lepus
RELIK.427-Lepus_americanus		RELIK.427-Lepus_americanus
RELIK.428-Lepus_americanus	RELIK.386-Lepus_americanus	RELIK.386-Lepus_americanus	RELIK.386-Leporidae
RELIK.429-Lepus_americanus		RELIK.429-Lepus_americanus
RELIK.430-Lepus_timidus		RELIK.430-Lepus_timidus
RELIK.431-Oryctolagus_cuniculus		RELIK.431-Oryctolagus_cuniculus
RELIK.432-Lepus_americanus		RELIK.432-Lepus_americanus
RELIK.433-Oryctolagus_cuniculus		RELIK.433-Oryctolagus_cuniculus
RELIK.434-Oryctolagus_cuniculus		RELIK.434-Oryctolagus_cuniculus
RELIK.435-Lepus_timidus		RELIK.435-Lepus_timidus
RELIK.436-Lepus_americanus		RELIK.436-Lepus_americanus
RELIK.437-Lepus_americanus		RELIK.437-Lepus_americanus
RELIK.438-Lepus_americanus		RELIK.438-Lepus_americanus
RELIK.439-Lepus_timidus		RELIK.439-Lepus_timidus
RELIK.440-Lepus_americanus		RELIK.440-Lepus_americanus
RELIK.441-Oryctolagus_cuniculus		RELIK.441-Oryctolagus_cuniculus
RELIK.442-Lepus_americanus		RELIK.442-Lepus_americanus
RELIK.443-Lepus_americanus		RELIK.443-Lepus_americanus
RELIK.444-Lepus_americanus		RELIK.444-Lepus_americanus
RELIK.445-Lepus_americanus		RELIK.445-Lepus_americanus
RELIK.446-Lepus_timidus		RELIK.446-Lepus_timidus
RELIK.447-Lepus_americanus		RELIK.447-Lepus_americanus
RELIK.448-Lepus_americanus		RELIK.448-Lepus_americanus
RELIK.449-Lepus_americanus		RELIK.449-Lepus_americanus
RELIK.450-Oryctolagus_cuniculus		RELIK.450-Oryctolagus_cuniculus
RELIK.451-Lepus_americanus		RELIK.451-Lepus_americanus
RELIK.452-Lepus_americanus		RELIK.452-Lepus_americanus
RELIK.453-Oryctolagus_cuniculus		RELIK.453-Oryctolagus_cuniculus
RELIK.454-Oryctolagus_cuniculus		RELIK.454-Oryctolagus_cuniculus
RELIK.455-Oryctolagus_cuniculus		RELIK.455-Oryctolagus_cuniculus
RELIK.456-Lepus_americanus		RELIK.456-Lepus_americanus
RELIK.457-Oryctolagus_cuniculus		RELIK.457-Oryctolagus_cuniculus
RELIK.458-Lepus_americanus		RELIK.458-Lepus_americanus
RELIK.459-Oryctolagus_cuniculus		RELIK.459-Oryctolagus_cuniculus
RELIK.460-Lepus_timidus		RELIK.460-Lepus_timidus
SpELV.1-Pedetes_capensis		SpELV.1-Pedetes_capensis
SpELV.2-Pedetes_capensis		SpELV.2-Pedetes_capensis
SpELV.3-Pedetes_capensis		SpELV.3-Pedetes_capensis
SpELV.4-Pedetes_capensis		SpELV.4-Pedetes_capensis
SpELV.6-Pedetes_capensis		SpELV.6-Pedetes_capensis
SpELV.7-Pedetes_capensis		SpELV.7-Pedetes_capensis
SpELV.8-Pedetes_capensis		SpELV.8-Pedetes_capensis
SpELV.9-Pedetes_capensis		SpELV.9-Pedetes_capensis
SpELV.10-Pedetes_capensis		SpELV.10-Pedetes_capensis
SpELV.12-Pedetes_capensis		SpELV.12-Pedetes_capensis
SpELV.14-Pedetes_capensis		SpELV.14-Pedetes_capensis
SpELV.13-Pedetes_capensis		SpELV.13-Pedetes_capensis
SpELV.15-Pedetes_capensis		SpELV.15-Pedetes_capensis
SpELV.16-Pedetes_capensis		SpELV.16-Pedetes_capensis
SpELV.17-Pedetes_capensis		SpELV.17-Pedetes_capensis
SpELV.18-Pedetes_capensis		SpELV.18-Pedetes_capensis
SpELV.21-Pedetes_capensis		SpELV.21-Pedetes_capensis
SpELV.22-Pedetes_capensis		SpELV.22-Pedetes_capensis
SpELV.20-Pedetes_capensis		SpELV.20-Pedetes_capensis
SpELV.24-Pedetes_capensis		SpELV.24-Pedetes_capensis
SpELV.25-Pedetes_capensis		SpELV.25-Pedetes_capensis
SpELV.26-Pedetes_capensis		SpELV.26-Pedetes_capensis
SpELV.27-Pedetes_capensis		SpELV.27-Pedetes_capensis
SpELV.28-Pedetes_capensis		SpELV.28-Pedetes_capensis
SpELV.30-Pedetes_capensis		SpELV.30-Pedetes_capensis
SpELV.29-Pedetes_capensis		SpELV.29-Pedetes_capensis
SpELV.31-Pedetes_capensis		SpELV.31-Pedetes_capensis
SpELV.32-Pedetes_capensis		SpELV.32-Pedetes_capensis
SpELV.33-Pedetes_capensis		SpELV.33-Pedetes_capensis
SpELV.34-Pedetes_capensis		SpELV.34-Pedetes_capensis
SpELV.35-Pedetes_capensis		SpELV.35-Pedetes_capensis

## Sheet: sequences
sequenceID	sequence
DELV.1-Galeopterus_variegatus	TGGAGGAAAATGAAGGAGAACACCTGTTAAAGATGGAGGCACTCTTGCTCTCCAGGATTTAGACTGTCAGCAGAAATGCAAAAAGACTGGGTCAGCAAGAATTCGCAAAGCTTAATCGCAAACCACAGACTTCCTATTGAGTTACCTAGGAGACGGGGAGGTATGGGAGTGGTTTTCAGCTGGCTAAAACATATATGACATGCTTTTACCCAATAAAGTTGTTTAGTGCGTGCGCTAAGCCCCAGAACTTTGTGTCTGGTCTCTGGTTGACCACCTCCCCAGGTGGCAGCCCCTAGCTCAAGGCATGCTTTGAGCGACTCACCTTCCTGCACTCTTTTGGCAGGGCTGTGTGTGGCCCTGCTCCCTGAGGGACTCCTGGCAGAGGCTACCTGTAGTCCT…
DELV.2-Galeopterus_variegatus	TGGAGAAAAATGAAGGAGAACACCTTAAAGATGGAGGCGCTCTTGCTCTCCAGGACTTAGACGGTGTCAGGAGAAATGCATTTTAAACAACTTGTTCAGCAAGAATTCTCAAGGCTTAACTGCAAATGACAGACTTCCTATTGAGTTGCGTAGGAGTCAGGAAGGTATGGGAGGGGCTCACAGCTGGCTAAAACATATATAATACATGTCTGTAGACAATAAAGTTGCTTAGTGCATGTGCTATGTCCCAGAACTTTGTGTCTGGTTTCTGGTTGCCCACCTCCTTAGTTGGTAGCCCCTAGCTTAAGTCATGCCCTGAGAAACTTACCTCGCTGCACTCTCCTGGCAGAGCTACATGTGGCTCTGCTCCCTTGGGGACTCCTGGCAGAGGTTACATGT…
DELV.3-Galeopterus_variegatus	TGGAGGAAAATGAAAGAGAACACCTGTTAAAAATGGAGGCACTCTTGCTCTCCAGGATTTAGACTGTCAGCAGAAATGCAAAAAGCCTGGGTCAGCAAAAATTTGTGATGCTTAACTGCAAACCACAGACTTCCTACTGAGTTACCTAGGAGACAGGGAGGTGTGGGAGGAGTTTACAGCTGGCTAAAACATGTATAAGACATGCCAGTACCCAACAAAGTTGCTTAGTGCGTGCGCTAAGTCCCAGAACTTTGTGTCTGGTTTCTGGTTGCCCACCTCCCTAGGCGGCAGCCCCTAGCTCAAGGTGTGCCCTGAGCAACTCACCTCGCTGCACTCTCTTGGCAGAGCTGTACGTGGCCCTGCTCCCTAGGGGACTCCTGGCAGAGGCTACATGTAGTC…
DELV.4-Galeopterus_variegatus	TGGAGGAAAATGAAGGAGAACACCTGTTAAAGATGGAGGCACTCTTGCACTCCAGGATTTAGACTGTCAGCAGAAATGCAAAAAGACTGACTGGGTCAGCAAAAATTCTCAAAGCTTAACCACAAACCACAGACTTCCTCTTCAGTTACCTAGGACATGGGGAGGTATGGGAGGGGTTTACACCTGGCTAAAACATATATAAGACATGCTTTTACCCAATAAAGTTGCTTAGTGCATGCACTAAGTCCCAGAACTTTGTGTCTGGTTTCTGGTTGCCTACCTCCCCAAGCAGCAGCCCCTAGGCTCAAGGCATGACCTGAGCAACTCACCTCTCTGCACTCTCTTGTCAGGGCTGCATGCGGCCCTGCTCCCTGGGGGACTCCTGGCAGAGGCTATGTG…
DELV.5-Galeopterus_variegatus	TGGAGGAAAATGAAGGAGAGCACCTGTTAAAGATGGAGGCACTCTTGCTCTCCAGGATTTGACTGTCAGCAGAAATGCAAAAAGACTTGGTCAGCAAAAATTCACAAAGCTTAACGACAAACCACAGACTTCCTATTGAGTTACCTAGGAGATGGGGAGGTATGGGAGGCGCTTACAGCTGGCTAAAACATATATAAGACATGCCAGTACCCAATAAAGTTGCTTAGTGCATGCGCTAAGCCCCAAAACTTTGTGTCTGGTTTCTGGTTGACCACCTCCCCAGGTGGCAGCCCCTAGCTCAAGGTGTGCTCTGAGCAACTCACCTTGTTGCACTCTCTTGGCAGGGCTGTGTGTGGCCCTGCTCCCTGAGGGACTCCTGGCAGAGGCTACATGCCTCTT…
DELV.6-Galeopterus_variegatus	CCTCTGGAAGTCAGTAGATATTTACAAGATAAATTGGCTCTTGAAAATGCAAATGAAGATTGTAAAAAGATGATGGCACACTTGCCTCCTGATGTAGCAATTGCCAATAGGATACATTGCTGCAGATCGGTGGGTACAATGACATATAAAGAAGCCATGATGGCAAGGGCTTTTGCAGCAGCTCTGTTGAAAGGAAAAGGGGACCAACAGGGGCTTAGATGTTTGAATTCTAAAAAACTAGGCCATAGAAAGAAAGATTGTAAACAGCAAAGAAAGGGTACCATTAACAAAGACCTCACATGTTTTAAATTAGGGAAAAAAGGACACATTGCTAGAGTATGCAGAACAATAAATGGGAAATTGGACTCAGAACAGGGAGCCCAGGCATTAGTATCACAG…
DELV.7-Galeopterus_variegatus	TGGAGGAAAATGAAGGAGAACACATGTTAAAGATGGAGGCACTCTTGCTCTCCAGGATTTAGACTGTCAGCAGAAATGCAAAAAGACTGGGTCAGCAAAAATTTGCAAAGCTTAACTGCAAACCACAGACTTCCTATTGAGTTACCTAGGAGACGGGGAGATGTGGGAGGGGGTTACAACTGGCTAAAACATATATAATACATGCCTGTACCCAGTAAAGTTGCTTAGTGTGTGCGCTAAGCCCCAGAACTTTGTGTCTGGTTTCTGGTTGACCACCTCCCCAGGCGGCAGCCCCTAGCTCAAGGCGTTCCTTGAGCAACTCACCTTGTTGCACTCTTTTGGCAGGGCTGCATGCAGCCCTGCTCCCTGAGGGACTCCTGGCAGAGGCTAGGTGCAGTC…
DELV.8-Galeopterus_variegatus	GAATTGTCTGTAGCTGTGTAAGCCCTGCAGGTATTTCTGTGTAGGGGAGTGTTGGGAGTGGCGGTAAGGACCACTGAGGAAGTTGAAAAGGTATATTTCGAGTTTCGAGATGCTGGACAGATCTCAGACTCAAGAAATACACAAGGAGAAGGTAAGCAGGTGTACCCAGTAGTCCAAGGTCCAGGAAGAACTATGTGCTCTTCTCTGCACCCTTGAGTTATGGCAGATTTCTTTGTCATCTTTACTCACCATGGATTACTGAGCTCAGAAACTATCACTCGAATGCAAGTTTTATGTATGCAGGATTTATGCCAGGTAGAAGTGAAAGGCTTGATTGCTCAAGCGCCTGGAAATGCTGCACAAAAATCAATTCTAAAAGAATTGTTAGCAAAATATAAA…
DELV.9-Galeopterus_variegatus	GAGGAAAATGAAGGAGAACACCTGTTAAAGATGGAGGCACTCTTGCTCTCCAGGACTTAGANNNNNNNNNNNNNNNNNNNNNNNNNNNNNNNNNNNNNNNNNNNNNNNNNNNNNNNNNNNNNNNNNNNNNNNNNNNNNNNNNNNNNNNNNNNNNNNNNNNNNNNNNNNNNNNNNNNNNNNNNNNNNNNNNNNNNNNNNNNNNNNNNNNNNNNNNNNNNNNNNNNNNNNNNNNNNNNNNNNNNNNNNNNNNNNNNNNNNNNNNNNNNNNNNNNNNNNNNNNNNNNNNNNNNNNNNNNNNNNNNNNNNNNNNNNNNNNNNNNNNNNNNNNNNNNNNNNNNNNNNNNNNNNNNNNNNNNNNNNNNNNNNNNNNNNNNNNNNNNNNNNNNNNNNNNNNNNNNN…
DELV.10-Galeopterus_variegatus	TGGAGGAAAATGAAGGAGAACACATGTTAAAGATGGAGGGACTCTTGCTTTCCAGGATTTAGACTGTATCAGCAGAAATGCAAATAGACTGGGTCAGCAAAAATTTGCAAAGCTTAACCGCAAACCACAGACTTCCTATTGAGTTACCTAGGAGACAGGGAGGTGTGGGAGAGGCTTACAGCTGGCTAAAACATATATAATACATACTTGGAAGACAATAAAGTTGCTTAGTGCAAGCGCTAAGCCCCAGAATTTTGTGTCTGATTTCTGGTTGCTGACTTCCCTAGGCGGCAGCCCCTAGCTCAAGGTGTGCCCTGGGCAACTCACCTCCCTGCACTCTCTTGGCAGGGCTGCTTGCAGCCCTGCTCCCTGGGGGACTCCTGGCAGGGGCTAGGTGTA…
DELV.11-Galeopterus_variegatus	TTTTTGGATAGGCTATTTGAAGCATTGGAAAAGGATTTTCTAACATTAGAATTTAGTAGATTCTTACAGGATAAATTGGCTTTTGAAAATGCAAATGAAGATTGTAAAAAGATGATGGTTCACTTTCCTCCGGATGCAGCAATTGCTGACAGGATACGTTGCTGCAGATCCATGGGTACAGTGATACACAAACAAACCATGATGGCAGAGGCTTTTGCAGCAGCTCTCTTTAAAGGAGAAGGGAACCAGCAAGGGCTTAGATGTTTTAATTGCAATAAACTAGGCCATATGAAAAAAGATTGTAAGCAGCAAAGAAAGACTATAGCTAATAAAGATGTTACATGTTTCCAATGTGGAAAATAGGGATACATTGCCAGGTTATGCAGAACAAAAAACGGG…
DELV.12-Galeopterus_variegatus	TGGAGGAAAATGAAGGAGGACACATATTAAAGATGGAGGCACTCTCCAGGATTTAGACTGTGTCCGCAGAAATGCAAATAGACTGGGTCAGCAAGAATTCGCAAGCCTTAACCGCAAACCACAGATGTCCTATTGAGTTGCCTAGGACACAGGGAGGTATGGGAGGGGCTCACAGCTGACAAAAACATATATAATACATGCCTGCAGACAATAAAGTTGCCTAGTGCATGCTCTAAGTCCCAGAACTTTGTGTCTGGTTTCTGGTTGCCCACCTCCCTAGGTGGCAGCCCCTAGCTCAAGGTGTGCCCTGAGCAACTCACCTTGCTGCACTCCCTTGGGAGACTCCTGGCAGAGGCTACATGTCCTGCCTCCTGAGACCCCCAGGACCAAAATGTGTAG…
DELV.13-Galeopterus_variegatus	TGGAGGAAAATGAAGGAGAACACATATTAAAGATGGAGGCACTCTTGCTCTCCAGGATTTAGACCGTGTCAGCAGAAATGCAAATAGACTGGGTCAGCAAGAATTCACAAGGCTTAACGCAAACCACAGACTTCCTATTGAGTTACCTAGGAGATGGGGAGGTGCGGGAGGGGCTTGCAGCTGGCTAAAACATATATAACACATGCTTGTAGACAATAAAGTTGCTTGGTGCATGCGCTAAGCCTCAGAACTTTGTGTCTGGTTTCTGGTTGCCCACCTCTCTAGGCGGCAGCCCCCTAGCTCAAGGTGTGCCCTAAGCAACTCACCTTGCTACACTCTCTTGGCAGGGCTGCATGCAGCCCTCCTCCTCCCTGCGGGACTCCTGGCAGAGGCTAAGTG…
DELV.16-Galeopterus_variegatus	TGGAGGAAACTGAAGGAAAACACCTGTTAAAGATGGAGGTACTCTTGCTCTCCTATATTTTAACCATCTCAGCAGGATGTGAACATACTGTGTCAGCAAGATTTTGCAAGGCTTAACTGCAAACCACAGACTTCCTATTGAGTTACCCAGGAGATGGGGAGGTGAAGGGAAGGGTTTGCAGCTGGCTGAAACATATATAATACCTGCTTTTTCCCCCAATAAATTTGCTTAGGGCATGTGCTAAGTCCCAGAACTTTGTGTCTGGTCTGTGGATGACCACCTCCCCAGGCAGCGACCCCTAGCTCAAAGTGTGCTTTGAGCAATTCACCTTCCTGCACTCTCTTGGCAGGGTTGCATGTGGCCCTGCTCCCTGAGGGACTCCTGGCAAAGACTACACGT…
DELV.14-Galeopterus_variegatus	TGGAGGAAAATGAAGGAGAACACCTGTTAAAGCTGGAGGCACTCTTGCTCTCCTGTATTTTGCTTGTCTCAGCAGGATGCAAATACACTGTGCCAGCAAGATTTTGCAAGGCTTAACCACAAACCGCAGACTTCCTGTTGAGTTACCTAGGAAATGGGGAGGTGATGGGAGGGGTTTGCAGCTGGCTGAAACATATACAATACCTGCTTTGTCCCAATAAAGTTGCTTAGTGCATGCACTAAGCCTCAGAACTTTGTGTCTGGTCTGTGGTTGACCACCTCCCCAGGCGGCAGCCCCTAGCTCAAGGCGTGCTTTGAGCAACTCACCTTCCTGCACTCTCTCTTGGCAGGGCTGCATGTGGCCCTGCTCCCTGGGGGACTCCTGGCAGAGGCTACGTGT…
DELV.15-Galeopterus_variegatus	TGGATGAAAATGAAGGAGAACACATGTTAAAGATGGAGGCACTCTTGCTCTCCAGGACTTAGACTGTGTCAGCAGAAATGCAAAATGCAAAAAGACTAGGTCAGCAAGAATTCGCAAGGCTTAACCACAAACCACAGACTTCCTATTGAGTTGCCTAGGACACAGGGAGGTATGGGAAGGGCTCACAGCTGGCTAAAACATCTATAATACATGCCTGTAGACAATAAAGTTGCTTAGTGCATGTGCTAAGTCCCAGAACTTTGTGTCTGGTTTCTGGTTGCCCCCCTCCCTAAGAGGCAGCCCCTAGCTCAGGGCATGCCCTGAGCAACTCACCTCGCTGCACTCTCTTGGCAGGGCTATGTGTGGCCCTGCTCCCTGGACTCCTGGCAGAAGCTATGT…
DELV.18-Galeopterus_variegatus	TGGAGGAAAATGAAGGAAAACACCTGTTAAAGATGGAGGCACTCTTGCTCTCCTGTATTTTGCCTGTCTCAGCAGGATATGAATGCACTGTGTCAGCAAGATTTTGCAAGGCTTAACCAAAACCACAGACTTCCTATTGAGTTACCTAGGAGACAAGGAGGTGATGGAAGGGGTTTGCAGCTGGCAACCCCCTTCCATATATAATACCTGCTTTTTCCCCAATAAATTTGCTTAGTGCATGTGCTAAGCCACAGAACTTTGTATCTGGTCTGTGGTTGACCACCTCCCCAGGAGGCAGCCCCTAGCTCAAGGCATGCTTTGAGCAAGTCACCTTCCTGCACTTTCTTTGCAGGGCTTCATGCGGCCCTGCTCCCTGAGGGACTCCAGGCAGAGACTATG…
DELV.17-Galeopterus_variegatus	TGGAGGAAAACAAAGGAGAACACCTGTTAAAGATGGAGGCACTCTTGCTCTCCTGTATTTTGCTTGTCTCAACTGTATTTTGCCTGAATATACTGTGTCAGCAAGATTTTGCAAGGCTTAACCTCAAACCACAGACTTCCTATTGAGTTATTTAGGAGATGGGGAAGTGATGGGAGGGGTTTGCGGCTGGCTGAAACGTATATAATACCTGCTTTTTCCCAATAAATTTGCTTAGTGTGTGCACTAAGCCCCAGAACTTTGTGTCTGGTCTGTGGTTGACCACCTCCCCAGGTGGCAGTCTCTAGCTCAGGTGTGCTTTGAGCAACTCACTTTCCTGCACTCTCTTGGCAGGGCTGCATGTGGTCCTGCTCCCTGAGAGACTCCTGGCAGAGACTATGT…
DELV.19-Galeopterus_variegatus	TGGAGAAAAATGAAGGAGAACACATTTTAAAGATGGAGGCACTCTTGCTCTCCAGGATTTAGACTGTGTCAGCAGAAATGCAAATAGACCAGGTCAGCCAGAATTCTCAAGGCTTAACCGCAAACCACAGACTTCCTATTGAGTTACCTAGGAGATGGGGAGGTATGTGAGGGGCTTACAGCTGGCTAAAACATATGTAATACATGCTTGTAGACAATAAAGTTGCTTGGTGCATGCATTAAGTCCCAGAACTTTGTGTCTGGTTTCTGGTTGCCCACCTCCCTAGGCGGCAGCCCCTAGCTCAAGGCATGCCCTGAGCAACTCACCTCACTGCAGTCTCTTGGCAGGGCTGCCTGCAGCCCTGCTCCCTGAGGGACTCCTGGCAGAGGCTACACGTAG…
DELV.27-Galeopterus_variegatus	TGGAGGAAAATGAACAAGAGCACATATTAAAGATGGAGGCACCCTTGCTCTCCAGGACTCAGACTGTGTCAGCAGAAATGCAAAAAGACTGGGTCAGCAAGAATTTGCAAGGCTTAAGCACAAACCACAGACTTCCTATTGAGTTGCCTAGGAGACAGGGAGGTATGGGAGGGGCTCACAGCTGGCTAAAACATATATAATACATGCCTGTAGACAATAAAGTTGCTTAGTGCGTGCGCTAAGTCCCAGAACTTTGTGTCTGGTTTCTGGTTGCCTACATCCCTAGGTGGCAGCTCCTAGCTCAAGGCGTGCTCTGAGCAACTCACCTCGCTGCACTCTCTTGACAGGGCTACGTGTGGCCCTGCTCCCTGGAGGACTCCTGGCAGAGGCTACATGTAG…
DELV.21-Galeopterus_variegatus	TGGAGGAAAATGAAGGAGAACCCATATTAAAGATGGAGGCACTTTTGCTCTCCAGGACTTAGACTGTGTCAGCAGAAATGCAAAAAGACTGGGTCAGCAAGAATTTGCAAGACTTAACTACAAACCACAGACTTCCTATTGAGTTGCCTGGGAGATGAGGAGGTATGGAAAGGGCTCACAGCTGGCTAAAACATATACAATACATGCCTATAGACAATTAAGTTGCTTAGTGTGTGCCCTGAGTCCCAGAACTTTGTGTCTGGTTTCTGGTTGCCCACCTCCCCAGGCGGCAGCCCCTAGCTCAAGGCGTGCCCTGAGCAACTCACCTCACTGCACTCTCTGGGCAGGGCTATGTGTGGCCCTGCTCCCTGGGGGACTCCTGGCAGAGGCTACGTGTAG…
DELV.22-Galeopterus_variegatus	TGGAGGAAAATGAAGGAGAACACATATTAAAGATGGAGGCACTCTTGCTCTCCAGGACTTAGACTGTGTCAGCAGAAATGCAAAAAGACTGGGCCAGCAAGAATTTGCAAGGCTTAACCACAAACCACAGACTTCCTATTGAGTTGCCTAGCAGATGTGGAGGTACAGGAGGGGCTCAAAGATGGCTAAAACATATATAATACATGCCTGTAGACAATAAAGTTGCTTAGTGCATGCACTAAGTCCCAGAACTTTGTGTCTGGTTTCTGGTTGCCCACCTCCCTAGGCGGCAGCCCCTAGCTCAAGGTGTGCCCTGAGCAACTCACCTCGCTGCACTCTCTTGGCAGGGCTATATGTGGCCCTGCTCCCTGGGGGACTCCTGGCAGAGGCTATGTGTAG…
DELV.20-Galeopterus_variegatus	TGGAGGAAAATGAAGGAGAACACCTGTTAAAGATGGAGGCACTCTTGCTGTCCAGGATGTAGACTGTCAGCAGTAATGCAAAAAGACTGGGTCAGCAAAAATTCGCAAGGCTTAACCACAAACCACAGACTTCCTATTGAGTTACCTAGAAGACAGGGAGGTAGGGGAGGAGTTTACAGCTGGCTAAAACATATATAAGACATGTTTTTATCCAATAAATTTGCTTAGTGTGTGCGCTAAGCCCCAGAACTTTGTGTCAGGTCTGTGGTTGACCACCTCCCCAGGCAGCAGCCCCTAGAGTTCAAGGCGTGCTTTGAGCAAGTCACCTTACTGCACTCTTTTGGCAGGGCTGTGTGCAGCCCTGCTCCCTGAGGGACTCCTGGCAGAGGCTATGCATAG…
DELV.25-Galeopterus_variegatus	TGGAGGAAAATGAAGGAGAACACATGTTAAAGATGGAGGCACTCTTGCTCTCCAGGATTTAGACAGTATCAGCAGAAATGCAAATATACTGGGTCAGCAGGAATTCACAAGGCTTAACCACAAACTGTAGACTTCCTATTGAGTTACCTAGGAGATGGGGAGGCCTGGGAGGGGCTTACAGCTGGCTAAAACATATATAATACATGCCTGTAGACAATAAAGTTGCTTAGTGCGTGCCCTAAGTCCCAGAACTTGGTGTCTGGTTTCTGGTTGCCCACCTCCCTAGGCAGCAGCCCCTAGCTCAAGGCGCGCCCTGAGCAACTCATCTCGCTGCACTCCCTTGGCAGGGCTGTGTGCGGCCCTGCTCCCTGGGGGACTCCTGGCAGAGGCTACGTGTAG…
DELV.28-Galeopterus_variegatus	TGGAGGAAAATGAAGGAGAACACCTGTTAAAGATGGAGGCACTCTTGCTCTCCAGGATTTAGACTGTGTCAGCAGAAATGCAAAAGGACTGGGTCAGCAAAAATTTGCAAAGCTCAACCGCAAACCACAGACTTCCTCTCGAGTTACCTTGGAGACAGGGAGGTATGGGAGGGGTTTACAGCTGGCTAAAACATGTATAAGGCATGCTTTTACCCAATAAAGTTGCTTAGTGTGTGCACTAAGCCCCAGAACTTTGTGTCTGGTCTGTGGTTGACCACCTCCCCAGGCGGCAGCCCCTAGCTCAAGGCGTGCCTTGATCAGCTCACCTTACTGCAGTCTCTTGGCAGGGCTGCATGCAGCCCTGCTCCCTGAGGGACTCCTGGCAGAGGCTACATGTAG…
DELV.23-Galeopterus_variegatus	TGGAGGAAAATGAAGGAGAACACATGTTAAAGATGGAGACACTCTTGCTCTCGAGAATTTAGACTGTGTCAGCAGAAATGCAAATAGACTGGGCCAGCAAGAATTTGCAAGACTTAGCCACAAAGCACCGACTTCCTACTGCATTACCCAGGAGCTGGGAAGGTATAGGAGGGGTTTACAGCTGGCTAAAACATATATAATACATGCCTGTAGACAATAAAGTTGCTTAGTGCATGTGCTAAGTCCCAGAACCTTGTGTCTGGTTTCTGGTTGCCCACCTCTCTAGGCAGCAGCCCCTAACTCAAGGCGTGCCCTGAGCAACTCACCTCGCTGCACTCTCTTGACAGGGCTGCGTGTGGCCCTGCTCCCTGGGGGACTCCTGGCACAGACTATGTCTAG…
DELV.26-Galeopterus_variegatus	TGGAGGAAAACGAAGGCGAATGCCTGTTAAAGATGGAGGCATCTTGCTCTCCTGGACTTAGACTGTCTCAGCAGGATGTGAAAACACTGTGTCAGCAAGACTCTGCAAGGCTCAACCGCAAACCATAGACTCCCTGTTGAGTTACCTAGGAGACGGGGAGGTGATGGGAGGGGTTTACAGCTGGCTAAAACAAGTATAACACCTGCTTGAGTCCAATAAAGTTGCTTAGTGCATGCACTAAGCCCCAGAACTTTGTGTCTGGTTCCTGGTTGCCCACCTCCCTAGGCGACTGCCCCTAGCTCAAGGCATGCCCTGAGCAATTCACCTCACTGCACTCTCTTGGCTGGTCTGCATGCGGCCCTGCTCCCTGGAGGGGCTCCTGGCAGAGGCTACTTGTAG…
DELV.29-Galeopterus_variegatus	TGGACGAAAATGAAGGCAAAGACCTGTTAAAGATGGAGGCATCTTGCTGTCCAGGACTTAGACGGTCTCAGCAGGATGTGAAAACAGTATGTCAGCCAGACTGTGCGAGGCTCAACTGCAATCCACAGACTCCCTACTGAGTTACCTAGGAGATGCGGAGGTGATGGGAGGGGCTTACAGCGGGCTAAAACATATATAATACCTGCTTGAATCCAATAAAGTTGCTTACTGCGTTCGCTAAGCCCCAGAACTTTGTGTCTGGTTCCTGGTTGCCCACCTCCCTAGGCAGCAGCCCCTCGCTCAAGGCATGTCCTGAGCAACTCACTTCACTGCACTCTCTTGGCCGGGCTGTGTGTGGCCCTGCTCCCTGGAGGGGCTCCTGGCAGAGGCTACGTGTAG…
DELV.24-Galeopterus_variegatus	TGGAGGAAAATGAAGGAGAGCACCTGTTAAAGATGGAGGCACTCTTGCTCTCCAGGGTTTAGACTGTGTCAGCAGAAATGCAAAAAGACTGGGTCAGCAAAAATTCGCAAAGCTTAACTGCTAACCACAGACTTTCTATTGAGTTACCTAGGAGATGGGGAGGTGTGGGAGGGGTTTACAGCTGGCTAAAACATATATAATACATGCCTGTACCCAATAAAGTTGCTTAGTGTGTGCACTAAGTCCCAGAACTTTGTGTCTGGTTTCTGATTGATCACTTCCCCAGGCGGCAGCCCGTAGCTCAAAGGGTGCCTTGAGCAACTCACCTTGCTGCACTCTCTTGGCAGGGCTGTGTGCAGCCCTACTCCCTGAGGGACTCCTGGCAGAGACTACATGTAG…
DELV.35-Galeopterus_variegatus	TGGAGGAAAATGAAGGAGAACACATGTTAAAGATGGAGGCACTTTTGCTCTCCAGGATTTAGACCGTCTCAGCAGAAATGCAAATAGACTGGGTCAGCAAGAATTTGCAAGGCTTAACCACAAACCACAGACTTCCTATTGAGTTACCTAGGAGATGAGGAGGTGTGGGAAGCGTTTATAGCTGGCTAAAACATATATAATACCTGTTTGGAGACAATAAAGTTGCTTAGTGCATGTGCTAAGCCCCAAACTTTGTGTCTGGTTTCTGGTTGCCCACCTCCCTAGGCGACAGCCCCTAGCTCAAGGAGTGGCCTGAGCAACTCACCTTGCTCCACCCTCTTGGCAGGGCTGCGTGCAGCCCTGCTCCCTGGGGGACTCCTGGCAGAGGCTATGTGTAGT…
DELV.36-Galeopterus_variegatus	TGGAGGAAAATGAAGAAGAAAACATGTTAAAGATGGAGGGACTCTTGCTCTCCAGGATTTAGACTGTGTTAGCAGAAGTGCAAATAGACTGGGTCAGCAAGAATTCACAGGCTTAACCACAAATCACAAACTTCCTATTGAGTTACCTAGGAGATGGGGAGGTATGGGAGGGGCTTACAGCTGGCTAAAACGTATATAATACATGCTTGTAGACAAAAAAGTTACTTAGTGCATGTGCTAAGCCCCAGAACTTTCTGTCTGGTTTCTGGTTGCCCACCTCCCTAGGCGGCAGCCCCTAGGTCAAGGCGTGCCTTGAACAATTCACCTTGCTGCACTCTCTTGGCAGGGCTGCATGCGGCCCTGCTCCCTGGGAGACTCCTGGCAGAGGCTACCTGTAGT…
DELV.32-Galeopterus_variegatus	TGGAGGAAAATGAAGGAAAACACCTGTTAAAGATGGAGGGACTCTTGCTCTCCAGGATTTAGACTGTCAGCAGAAATGCAAATAGACTGGATCAGAAAAAATTTGCAAAGTTTAACCGCAAACCACAGACTTCCTATTGAGTTGCCTAGGAGATGGGGAGGTGTGGGAGGGGCTTACAGCTGGCTAAAATATATATAACACATGCTTAGAAGACAATAAAGTTGCTTAGTGCCAGCACTAAGCCCCAGAACTTTGTGTCTGGTTTCTGGTTGCCCACCTCCCTAGGTGGCAGCCCCTAGCTCAAGGCATGCCTCGAGCAATACACCTCGCTGCACTCTCTTGGCAGGGCTGCATGTGGCCCTGCTCCCTGGGGGACTCCCGGCAGAGGCTATGTGTAGT…
DELV.33-Galeopterus_variegatus	TGGAGGAAAATGAAGGAGAACACCTGTTAACGATGGATGTACTCTTGCTCTCCAGGATTTAGACTATCAGCAGAAATGCAAATAGACGGGGTCAGCAAGAATTCACAAAGCTCAACCGCAAACCACAGACTTCCCATTGAGTTATCTAGGAGACGGGGAGGTGTGGGAGGGGCTTACAGCTGGCTAAAACATATATAATACATGCTTGGAAGACAATAAAGTTGCTTAGTGTGTGCGCTAAGCCCCAGAACTTTGTGTCTGGTTTCTGGTTGCCCACCTCCCTAGGCAGCAGCCCCTAGCTCAAGGTGTGCCCTAAGCAACTCACCTCGCTGCACTCTCTTGGCAGGGCTGCGTGCGGCCCTGCTCCCTGGGGGACTCCTGGCAGAGGCTACTTGTAGT…
DELV.34-Galeopterus_variegatus	TGGAGGAAAATGAAGGAGGACACCTGTTAAAGATGGAGGCACTCTTGCTCTCCAGGATATAGACTTGTTAGCAGAAATGCAAAAAGACTAGGTCAACAAAAATGAGCAAAGCTTAACTGCAAACCACAGACTTCCTATTGAGTTACCTAGGAGACGCGGAGGTATACGAGGGGTTTACAGCTGGGTAAAACATATATAAGACATGCTTTTACCCAATAAAGTTGCTTAGTGCATGTGCTACGCCCCCGAACTTTGTGTCTGGTCTCTGGTTGATCACCTCCCCAGGCAGCAGTCCCTAGCTCAAGGCGTGCCTTGAGCAACTCACCTTGCTGCACTCTCTTGGCAGGGTTGCGTGTGGCTCTACTCCCTGAGGGACTCCTAGCAGAGGCTACATGTAGT…
DELV.30-Galeopterus_variegatus	TGGAGGAAAATGAAGGAGAACACCTGTTAAAGATGGAGGCACTCTTGCTCTCCAGGATTTAGACTGTGTCAGCAGAAATGCAAAGAGACTGGGTCAGCGAAATTTCACAAAGCTTAACCGCAAACCACAGACTTCCTATTGAGTTACCTAGGAGACGGGGAGGTGTGGGAGGGTTTACAGCTGGCTAAAACATATATAATAAATGCTTGTACCCAATAAAGTTGCTTAGTGCATGCGCTAAGCCCCAGAACTTTGTGTCTGGTTTCTGGTTGCCCGCCTCCCTAGGCAGCAGCCCCTAGCTCAAGGCATGCCTTGAGCAGCTCACCTCGCTGCACTCTCTTGGCAGGGCTGCATGCGGCCCTGCTCCCTGGGGCATTCCTGGCAGAGGCTATGTATAGT…
DELV.31-Galeopterus_variegatus	TGAAGGAAAATGAAGGAGAACACCTGTTAAAGTTGGAGGCACTCTTGCTCTCCTGTATTTTGCCTGTCTCAGCAAGATGCGCATATACTGTGTCAGCAAGATTTTGCAAGGCTTAACCACAAACCACAGACTTCCTATTGAGTTACCTAGGAGACGGGGAGGTGATGGGAGGGGTTTACAGCTGGTTGAAACATATACAATACCTGCTTTTCCCAGTAAATTTGCTTAGTGTGTGCGCTAATCCCCAGAACTTTGTGTCTGGTCTCTGGTTGACCACCTCCCCAGGCGGCAGCCCCTAGCTCAAGGCATGCTTTGAGCAACTCACCTTTCTGCACTCTCTTGGCAGGGCTGCATGTGGCCTTGCTCCCTGAGGGACTCCTGGCAGAGGCTGCGTGTAGT…
DELV.49-Galeopterus_variegatus	TGGAGGAAAATGAAGGAGAATGCCTGTTAAAGATGGAAGCACTCTTGCTCTCCAGAATGTAGACTGTCAGCAGAAATGCAAAAAGACTGGGTTGGCAAAAATTTGCAAGGCTTAACCACAAACCACAGACTTCCTATTGAGTTGCCTAGGAGATGGGGAGGTGGGGGCGGGGTTTACAGCTGGCTAAAACATATATAAGGCACACTTTTACCCAATAAAGTTGCTTAGTGCGTGCACTAAGCCCTAGAACTTTGTGTCTGGTCTGTGGTTGACCACCTCCCCAGGTGGCAGCCCCTAGCTCAAGGGATGCTTTGAGCAACTCACCTTACTGCACTCTCTTGGCAGGGCTGTGTGAGGCCCTGCTCCCTGAGGGACTCCTGGCAGAGGCTGCATGTAGTC…
DELV.43-Galeopterus_variegatus	TGGAGGAAAATGAAGGAAAAAGCCTGTTAAAGATGGAGGCACTCTTGCTCTCCAGAATGTAGACTGTCAGCAGAAATGCAAAAAGACTGGGTTGGCAAAAATTTGCAAGGCTTAACCACAAACCACAGACTTCCTATTGAGTTGCCTAGGAGATGGGGAGGTAGGGGCGGGGTTTACAGCTGCCTAAAACATATATAAGGCATGCTTTTACCCAATAAAGTTGCTTAGTGCATGCACTAAGCCCTAGAACTTTGTGTCTGGTCTGTGGTTGACCACCTCCCCAGGTGGCAGCCCCTAGCTCAAGGGATGCTTTGAGCAACTCACCCTACTGCACTCTCTTGGCAGGGCTGCATGAGGCCCTGCTCCCTGAGGGACTCCTGGCAGAGGCTGCATGTAGTC…
DELV.44-Galeopterus_variegatus	TGGAGGAAAATGAAGGAAAACATCTGTTAAAGATGGAGGTACTCTTGCTCTCCTGTATTTTGCCCCTCAGCAGGATGTGAATACACTGTGTCAGCAAGATTTTGCAAGGCTTAACTGCAAACCACAGACTTTCTGTTGAGTTGCCTAGAAGATGAAGAGGTGATGGGAGGGGTTTGCAGCTGGCTGAAACATATATAATACCTGCTTTTTCCCCAATATATTTGCTTAGTGCATGCGCTAAGTCCCAGAACTTTGTGTCTGGTCTGCGGTTGACCACCTCCCCAAGTGGCGACCCCTAGTTCAAGGCGTGCTTTGAGCAACTCACCTTCCTGCACTCTCTTGGCAGGACTGCATGTGGCCTGCTCCCTGAGGGACTCCTGGCAGAGACTACTTGTAGTG…
DELV.41-Galeopterus_variegatus	TGGAGGAAAATGAAGGAGAACACCTGTAAAAGATGGAGGCATTCTTGCTCTCCAGGATGTAGACTGTCAGCAGAAATGCAAAAGGACTGGGTCAGCAAAACTTCGCAAAGCTTAATCGCAAACGAAAGACTTCCTATTGAGTTGCCTTGGAGACGGGGAGGTATGGGAGGGGTTTATAACTGGCTGAAACATATATAAGACATGCTTTTATCCAATAAAGTTGCTTAGTGTGTGCGCTAAGCCCCAGAACTTTGTGTCTCATCTGTGGTTGACTACCTCCCCAGGTAGCAGCCCCTAGCTCAAGGTGTGCTTTGAGCAACTCACCTTACTGCACTCTCTTGGCAGGGCTGCATGTGGCCCTGCTCCCTGAGGGACTCCTGGCAGAGGCTACATGTAGTC…
DELV.48-Galeopterus_variegatus	TGGAGGAAAATGAAGGAAAACACCTGTTAAAGATGGAGGCACTCTTGCTCTCCATGACGTAGACTGTCAGCAGAAATGCAAAAAGATGGGGTCAGCAAAAATTTGCAAAACTTAACTGCAAACCACAGACTTCCTCTTGAGTTACCTAGGAGACGGGGAGGTATGGGAGGGGTTTACAGCTGGCAAAAACATATATAAGACATGCCTTTACCCAATAAAGTTGCTTAGCGTGTGCGCTAAGCCCCAGAACTTTGTGTGTGGTTTCTGGTTGACCACCTCCCCAGGCGGCAGCCCCTAGCTCAAGGTGTGCCTTGAGCAACTGACCTTGCTGCACTCTCTTGGCAGAGCTGTGTGCAGCCCCGCTCCCTGAGGGACTCCTGGCAGAGGCTATGTGTAGTC…
DELV.47-Galeopterus_variegatus	TGGAGGAAAATGAAGGAAAACACCTGTCAAAGATGGAGACACTCTTGCTCTCCTGTATTTTGCCTGTCTCAGCAGGATGCGAATACGCTGTGTCAGCAAGGTTTTGCAAGGCTTAACCGCAAACCACAGACTTCCTATTGAGCTACCTAGGAGATGGGGAGGTGATGGGAGGGGTTTGCAGCTGGCTGAAACATATATAATACCTGCTTCTCCCCAATAAATTTGCTTAGTGCATGCACTAAGTCCCAGAACTTTGTGTCTGGTCTGTGGCTGACCACCTCCCCAGGCAGCAGCCCCTATCTCAAGGTGTGCTTTGAGCAACTCACCTTCCTACACTCTTTTGCAGGGCTGCATGTGGCCTTGCTCCCTGAGGGACTCCTGGCAGAGGCTACGTGTAGT…
DELV.45-Galeopterus_variegatus	TGGAGGAAAATGAAGGAGAACACCTGTTAAAGATGGAGACACTCTTGTTCTCCAGGATTTAGACTGTCAGCAGAAATGCAAAAAGACTGGGTCAGCAAAAATTCGCAAAGCTTAACCACAAACCACAGACCTCCTATTGAGTTACCTAGGAGATGGGGAGGTATGGGAGGGGCTTACTGCTGGCTAAAACATATATAAGACATGCCTGTACCCAATAAAGTTGCTTAGTGCATGTGCTAAGCCCCAGAACTTTGTGTCTGGTTTCTGGTTGATCACCTCCCCAGGTGGCAGCTCCTAGCTCAACGCATGCTTTGAGCAACTCACCTTCCTGCACTCTCTTGGCAGGGCTGCATGCGGCTCTGCTCCCTGGGGGACTCCTGGCAGAGACTACGTGTAGTC…
DELV.50-Galeopterus_variegatus	TGGAGGAAAATGAAAGAGAACACCTATTAAAAATGGAGGCACTCTTGCTCTCCAGGATTTAGACTGTCAGCAGAAATGCAAATAGACTGGGTCAGCAAAAATTAGCAAAGCTTAACCACAAACCACAGACTTCCTATTGAGTTACCTAGGAGATGGGGAGGTATGAGAGCGGTTTACAGCTGGCTAAAACATATATAATATATGCCTATACCCAATAAAGTTGCTTAGTGAATGCACTAAGCCCCAGCACTTTGTGTCTGGTTTCTGGTTGCCCATCTCCCTAGGTGGCAGCCCCTAGCTCAAGGCATGCCTTGAGCAACTCTCCTTGCTGCACTGTGTTGGCAGAGCTGCATGTGGCTCTGCTCCCTGGGGGACACCTGGCAGAAGCTACATGTAGTC…
DELV.40-Galeopterus_variegatus	TGGAGGAAAATGAAGGAGAACACCTGTTAAAGATGGAGGCACTCTTGCTCTCCAGGATTTAGACTGTCAGCAGAAATGCAAAAAGACCAAGCCAGCAAAAATTCGTAAAGCTTAACTGCAAACCACAGATTTCCTATTGAGTTACCTAGGAGATGGGGAAGTATGGGAGGGGTTTACAACTGGCTAAAACATATATAAGACATGTCTTTACCCAATAAAGTTGCTTAGTGCATGCGCTAAGCCCCAGAACTTTGTGTCTGGTCTCTGGTTGACCACCTCACCAGGTGGCAGCCCCTAGCTCAAGATGTGCCTTGAGCAACTCACCTTGCTGCACTCTCTTGGCAGGGCTACGTGCGGCCCTGTTCTCTGAGGGACTTCTGGCAGAGGCTATGTGTAGTC…
DELV.42-Galeopterus_variegatus	TGGAGGAAAATGAAGGAGAGCACCTGTTAAAGATGGAGGCACTCTTGCTCTCCAGGATTTAGACTGTCAACAGAAATGCAAAAAGACTGGGTCAGCAAAAATTTTCAAAGCTTAGCTGCAAACCACAGACTTTCTATTGAGTTAGCTAGGAGATGGGGAGGTATGGGAGGGGTTTACAGCTGGCTAAAACATATATAAGACATGCTTTTACCCAATAAAGTTGCTTAGTGCGTGCGCTAAGGCCCAGAACTTTGTGTCTGGTCTCTGGTTGACCACCTCCCCAGGTGGCAGCCCCTAGCTCAAGGCGTTCCCTGAGCAACTCACCTCATTGCACTCTCTTGGCAGGGCTGTGTGCGGCCCTGCTCCCTGGGGGACTCCTGGCAGACGCTACGTGTAGTC…
DELV.39-Galeopterus_variegatus	TGGAGGAAAATGAAAGCGATCACCTGTTAAAGATGGAAGCACTCTTGCTCTCCAGGATGTAGACTGACAGCAGAAATGCAAAAAGACTGGGTCAGCAAAAATTCACAAGGCTTAATGGCAAACCACAGACTTCCTTTTGAGTTGCCTTGGAGACAGGGAGGTATGGGAGAGGTTTACAGCTGGCTAAAACAGATATAAGGCACGCTTTTACCCAATAAAGTTGCTTAGTGCATGCGCTAAGCCCCAGAACTTTGTGTCTGGTCTCTGGTTGACCACCTCCCCAGGCGCCAGCCCCTAGCTCAAGGCATGCTTTGAGCAATTCGCCTTACTGCACTCTCTTGGCAGGGCTGCATGCAGCCCTGCTCCCTTAGAGACTCCTGGCAGAGGCTATGTGTAGTC…
DELV.38-Galeopterus_variegatus	TGGAGGAAAATGAAGGAGAACACCTGTTAAAGATGGAGGCACTCTTGCTCTCCAGGACTTAGACTGTCAGCAGAAATGCAAAAAGACTAGGTCAGCAAAAATTCACAAACCTTAACCATAAACCACAGACTTCCTATTGAATTACCTAGGAGACAAGGAAGTTTGGGACGGGTTTACAGCTGGCTAAAACATATATAAGACATGCCTTTACCCAATAAAGTTGCTTAGTGTGTGCGCTAAGCCCCAGAACTTTGTGTCTGGTCTCTGGTTGACCACTTCCTCAGGTGGCAGCCCCTAGCTCAAGGCGTGCCTTGAGCAACTCACCTCGCTGCACTCTCTTGGCAGGGCTGCATGTGGCCCTGCTCCCTGAGGGACTCCTGGCAGAGGCTACATGTAGTC…
DELV.46-Galeopterus_variegatus	TGGAGGAAAATGAAGGAGAACACCTGTTAAAGATGGAGGCACCCTTGCTCTCCAGGATTTAGACTGTCAGCAGAAATGTAAAAAGACTGGGTCAGAAAAAATTTGCAAAGCTTAACCACAAACCACAGACTTTCTATTGAGTTACCTAGGAGATGGAGAGGTATGGGAGGGGTTTACAGCTGGCTAAAACATATTTAAGACATGCTTTTACCCAATAAAGTTGCTTAGTGCATGCACTAAGCCCTGGAACTTTGTGTCTGGTCTCTGGTTGACCACCTCCCAAGGTGGCAGCCCCTAGCTCAAGGTGTGCCTTTAGCAACTCACCTTGCTGCACTCTCTTGGTAGGGCTGCATGTGGCCCTGCTCCATGAGGGACTCCTGGCAGAGGCTATGTGTAGTC…
DELV.53-Galeopterus_variegatus	TGGAGGAAAATGAAGGAGAATACTTGTTAAAGATGGAGGTGCTCTTGCTCTCCAGGATGTAGACTGTCAGCAGAAATGCAAAAAGACAGGGTCAGCAAAAATTCGCAAAGCTTAACCACAAACCACAGACTTCCTATTGAGTTACCTGGGACACAGGGAGGTATGGGAGGGGTTTACAGCTGGCTAAAACATGTATAAGATATGCCTTTACCCAATAAAGTTGCTTAGTGCATGCGCTAAACCCCAGAACTTTGTGTCCGGTCTCTGGTTGACCACCTCCCCAGGCGGCTGCCCCTAGCTCAAGGCGTGCCTTGAGCAACTCACCTTTCTGCACTCTCTTGGCAGGGCTGCGTGCGGCCCTGCTCCCTGAGGGACTCCTGGCAGAGGCTACGTGTCATC…
DELV.51-Galeopterus_variegatus	TGGAGGGAAATGAAGGAGAACACCTGTTAAAGACAGAGGCACTCTTGCTCTCTAGGATTTAGACTGTGTCAGCAGAAATGCAAATAGACTGAGTCAGCAAAAATTCTCAAAGCTTAACCACAAACCAGACTTCCTACTGAGTTACCTAGGAGATGGGGAGGCATGGAAGGGGTTTACAGTTGGATAGAACATATATAATACATGCCTGTACCCAATAAAGTTGCTTAGTGCATGTGCTAAGCCACTGAACTTTGTGTCTGGTTTCTGGCTGCCCACCTCCCCAGGAGGCAGCCCCTAGCTCAAGGCGTGCCTTGAGCAACTCACCTTGCTGTACTCTCTTGGCATGGCTTCCTGTGGCCCTGCTCCCTGAGGGACTCCTGACAGAGGCTGCGTGTAGTC…
DELV.37-Galeopterus_variegatus	TGGAGGAAAATGAAGGAGAGCACCTGTTAAAGATGGAGGCACTCTTGCTCTCCAGGATTTAGACTGTCAACAGAAATGCAAAAAGACTGGGTCAGCAAAAATTTTCAAAGCTTAGCTGCAAACCACAGACTTTCTATTGAGTTAGCTAGGAGATGGGGAGGTATGGGAGGGGTTTACAGCTGGCTAAAACATATATAAGACATGCTTTTACCCAATAAAGTTGCTTAGTGCGTGCGCTAAGGCCCAGAACTTTGTGTCTGGTCTCTGGTTGACCACCTCCCCAGGTGGCAGCCCCTAGCTCAAGGCGTTCCCTGAGCAACTCACCTCATTGCACTCTCTTGGCAGGGCTGTGTGCGGCCCTGCTCCCTGGGGGACTCCTGGCAGACGCTACGTGTAGTC…
DELV.52-Galeopterus_variegatus	TGGAGGAAAATGAAGGAGAATGCCTGTTAAAAATGGAAGCACTCTTGCTCTCCAGAATGTAGACTGTCAGCAGAAATGCAAAAAGACTGGGTTGGCAAAAATTTGCAAGGCTTAACCACAAACCACAGACTTCCTATTGAGTTGCCTAGGAGATGGGGAGGTAGGGGCGCAGTTTACAGCTGCCTAAAACATATATAAGGCACTCTTTTACCCAATAAATTTGCTTAGTGCATGCACTAAGCCCTAGAACTTTGTGTCTGGTCTGTGGTTGACCACCTCCCCAGGTGGCAGCCCCTAGCTCAAGGGATGCTTTGAGCAACTCACCTTACTGCACTCTCTTGGCAGGGCTGCATGAGGCCCTGCTCCCTGAGGGACTCCTGGCAGAGGCTGCATGTAGTC…
DELV.58-Galeopterus_variegatus	TGGAGGAAAATGAAGGAGAACACCTGTTAAAAATGGAGGCACTCTTGCTCTCCAGGATGTAAACTGTCAGCAGAAATGCAAAAAGACTAGGTCAGCAAAACTTCGCAAAGCTTAACTGTAAACCACAGACTTCCTATTGAGTTGCCTTGGAGACGGACAGGTATGGGAGGGGTTTACAGCTGGCTAAAATGTATATAAGACATGCTTTTACCCAATAAAGTTGCTTAGTGCATGTGCTAAGCCCCAGAACTTTGTATCTGGTCTGTGGTTGACCACCTTCCCAGGTGGCATCCCCTAGCTCAAGGTGTGCTTTGAGCAACTCACCTTGCTGCACTCTCTTGGCAGGGCTGTGTGCGGCCCTGCTCCCTGAGGGACTCCTGGCATAGGCTACGTGTAGTC…
DELV.56-Galeopterus_variegatus	TGGAGGAAAATGAAGGAAAACACCTGTTAAAGATGGAGGCACTCTTGCTCTCCTGTATTTTGCCTATCTCAGCAGGATGTGAAAACACTGTGTCAGCAAGATTTTGCAAGGCTTAACCGCAAACCACAGACTTCCTATTGAGTTACCTAGGAGATGAGGAGGTGATGGGAGGGGTCTGCAACTGGCTGAAACATATATAATACCTGCTTTTTCCCCAATAAATTTGCTTAGTGCGCTAAGTCCCAGAACTTTGTGTCTGGTCTGTGGTTGACCACCTCCCCAGGTGGTGGCCCCTAGCTCAAGGTGTGCTTTGAGCAACTCACCTTGCTGCACTCTCTTGGCAGGGCTGCATGTGGCCCTGCTCCCTGAGCGACTCCTGGCAGAGGCTACGTGTAGTCC…
DELV.57-Galeopterus_variegatus	TGTAGGAAAATGAAGGAGAACACCTGGTAAAGATGGAGGTACTCTTGCTCTCCAGGATTTAGACTGTCAGCAGAAATGCAAAAAGACTGGATCAGCAAAAATTCGCAAAGCTTAACTGCAAACCACAGACTTCCTATTGAGTTACCTAGGAGACGGGGAGGTGTAGGAGGGGTTTACAGCTGGCTAAAATATATATAAGACATGCCTGTACCCAATAAAGTTGCTTAGTGCATGCACTAAGCCCCAGAACTTTGTGTCTGGTTTCTGGGTGACCACCTCCCTAGGCGGCAGCCCCTAGCCCAAGGTGTGCCTTGAGCAACTCACCTCGCTGCACTCTCTTGGCAGGGCTGCCTGTGGCTGTGCTCCCTGAGGGACTCCTGGCAGAGGCTAGTGTAGTCT…
DELV.60-Galeopterus_variegatus	AGGAAAATAAAGGAGAACCCATGTTAACGGTGGAGGGACTCTTGCTCTCCAGGATTTAGACTGTGTCAGCAGAAATGCAAATAGACTGGGTCAGCAAGAATTTGCAAGGTTTAACCACAAACCACAAACTTCCTATTGAGTTACCTAGGAGACGGGGAGGCATGGGAGGGGCTTACAGCTCACTAAAACATATATAATACATGCTTGTAGACAATAAAGTTGCTTAGTGCGTGCACTAAGTCTCAGAACTTTGTGTCTGGTTTCTGGTTGCCCACCTCCCTAGGTGGCAGCCCCTAGCTCCAAGCATGCCCTGAGCAACTCACCTCACTGCACTCTCTTGGCAGGGCTCTATGTGGCCCTGCTCCCTGGGGAACTCCTGGCAGAGGCTATGTGTAGTCC…
DELV.54-Galeopterus_variegatus	TGGAGGAAAATGAAGAACACATATTAAGGATGGAGGCACTCTTGCTCTCCAGGACTTAGACTGTGTCAGCAGAACTGCAAAAAGACTGGGTCAGCAAGAATTCGCAAGGCTTAACCACAAATCACAGACTTCCTATTGAGTTGCCTAGGAGATAGGTAGGTATGGGAGGGGCTCACAGCTGGGTAAAACATATATAATACATGCCTGCAGACAATAAAGTTGCTTAGTGCATGCACTAAGTCCCAGAACTTTGTGTCTGGTTTCTGGTTGCCCACCTCCCTAGGCGGCAGCCCCTAGCTCAAGGTGTGCCCTGAGCAACTCACCTCACTGCACTCTCTTGGCAGGGCTACATGAGCCCCTGCTCCCTGGGGGACTCCTGGCAGAGGCTATGTGTAGTCC…
DELV.55-Galeopterus_variegatus	TGGAGGAAAATGAAGGAGAACACCTGTTAAAGATGGAGGCACTCTTGCTCTCCAGGATGTAGACTGTCAGCAGAAATGCAAAAAGACTGGGTCAGCAAAAATTCACAAAGCTTAACCACAAACCACAGACTTCCTATTGAGTTACTTAGGAGATGGGGAAGTATGGGAGGTGTTTACAGCTGGCTAAAACATATATAAGACATGCTTTTACCCTATAAATTTGCTTAGTGCATGTGCTAAGCCCCAGAACTTTGTGTCTGGTCTCTGGTTGACCACCTCCCCAGGTGGCAGCCCCTATCTCAAGGCATGCCTTGAGCAACCCACCTTGCTGCACTCTCTTGGCAAGGCTGCATCTGGCTCTGCTCCCTGAGGGACTCCTGGCAGAGGCTACATGTAGTC…
DELV.59-Galeopterus_variegatus	TGGAGGAAAATGAAGGAGAACACCTGTTAAAGATGGAGGACTCTTGCTCTCCAGGACTTAGACTGTGCCAGCAGAAATGCAAAAAGACTAGGTCAGCAAATATTTGCAAAGCTTAACTGCAAACCAGACTTGCTATTGAGTTACCCAGGACATAGGGAGGTATGGGAAGGATTTACAGCTGGCTAAAACACATATAAGACATGCTTTTACCCAATAAAGTTGCTTAGTGTGTGCACTAAGCCCCAGAACTTTGTGTCTGGTCTCTGGTTGACCACCTCCTCAGGTGGCAGCCCCTAGCTCAAGGCATGCCTTGAGCAATTCACCTTGCTGTACTCTCTTGGCAGGGCTGCGTGTGGCCCTACTCCCTGAGGGACTCCTGGCAGAGGCTGCGTGTAGTCC…
DELV.70-Galeopterus_variegatus	GAGGAAAATGAAGGAGAACACCTGTTAAAGATGGAGGCACTCTTGCTCTCCAGGATTTAGACTGTCAGCAGAAATGCAAATAGACTGGGTCAGCAAAAATTCGCAAAGCTTAACCACAAACCACAGACTTCTTATTGAGTTACCTAGGAGACGGGGAGGGGTGGGAGGGGTTTACAGCTGGCTAAAACATATACAATACATGCCTGTACCCAATAAATTTGCTTAGTGTGTGCACTAAGCCCCAGAACTTCGTGTCTGGTTTCTGGTTGCCCACCTCCCTAGGTGGCAGCTCCTAGCTCAAGGCATGCCTTGAGCAACTCACCTCACTGCACTCTCTTGGCAGGGCTGTGTGGGGCCCTGCTCCCTGGGGAACTCCTAGCAGAGGCTACGTATAGTCCT…
DELV.63-Galeopterus_variegatus	TGGAGGAAAATGAAGGAAAACACCTGTTAAAGATGGAGGCACTCTTGCTCTCCTGTATTTTACCTGTCTCAGCAGGATGTGAATACACTGTCAAGATTTTACAAGGCTTAACCACAAACCACAGACTTCCTATTGAGTTACCTAGGAGACGGGGAGGTGATGGGAGGGGTTTTTAGCTGGCTGAAACATATATAATGCCTGCTTTTTCCCCAATAAATTTGTTTAGCTCATGTGCTATGTCCCAGAACTTTGTGTCTGGTCTGTGGTTGACCACCTCCCCAGGCGGCAGCCCCTAGCTCAAGGCATGCTTTGAGCAAGTCACCTGCCTGCATTCTCTTGGCGGGGCTGCATGCGGCCCTGCTCCCTGAGGGACTCCTGACAGAGGCTATGTGTAGTCTT…
DELV.64-Galeopterus_variegatus	TGGAGGAAAATGAAAGAGAACACATATTAAAGATGGAGGCACTCTTGCTCTCTAGGACTTGGACTGTGTCAGCAGAAATGCAAAAAGACTGGGTCAGCAAGAATTTGCAAGGCTTAACCACAAATCACAGACTTCCTATCTAGTTGCCTAGGAGATGGGGAGGTATGGGAAGGGTTCACAGCTGGCTAAAACATATATAATACATGCCCGTAGACAATAAAGTTGCTTAGCGTGTGTGCTAAGTCCCAGAACTTTGTGTCTGGTTTCTGGTTGCCCACCTCGGTGGCAGCCCCTAGCTCAAGGTGTGCCCTCAGCAGCTCACTTCGCTGCACTCTCTTGGCAGGACTACATGTGGCCCTGCTCCCTGGGGGACTCCTGGCAGAGGCTACATGTAGTCCT…
DELV.65-Galeopterus_variegatus	TGGAGGAAAATGAAGGAGAACACATATTAAAGATGGAGGCACTCTTGCTCTCCAGGACTTAGACTGTGTCAGCAGAAATGCAAACAGACTGGGTCAGCAAGAATTTGCAAGGCTTACCTGCAAACCACAGACATCCTATTGAGTTCCCTAGGAGATGGGGAGGTATGGGAGGTGCTCACAGCTGGCTAAAATATATATAATACATGGCTTTAGACAATAAATTTCTTTAGGGCATGTGCTAAGTGCCAGAGCTTTGTGTCTGGTTTCTGGTTGCCCACCTCCCTACACAGCAGCCCCTAGCTCAAGGCGTGCCCTGAGCAACTCACCTTGCTGCACTCTCTTGGCAGGGCTGTGTGTGGCCCTGCTCCCTGGGGGACTCCTGGCAGAGGCTACGCGTAG…
DELV.69-Galeopterus_variegatus	TGGAGGAAAATGAAGGAGAACACATGTTAAAAATGGAGGCACTCTTGCTCTCCAGGCTTTAGACTGTGTCAGCAGAAACGCAAAAAGACTGGGTCAGCAGGAATTCACAAGGCTTATCCGCAAACCACAGACTTCCTATTGAGTTGCCTAGGAGATGGGGAGGTATGGGAGGGGCTCACAGCTGGCTAAAACATATATAATACATGCCTGTAGACAAAAAAGTTGCTTAGTACGTGCATTAAGTCCCAGAACTTTGTGTCTGGTTTATAGTTGCCCACCTCCCTAGGTGGCAGTCCCTAGCTCAAGGCATGCCCTGAGCAACTCACCTCACTGCACTCTCTTGGCAGGGCTATGTGTGGCCCTGCTCCCTGAGGAACTCCTGGCAGAGGCTACGTGTAG…
DELV.62-Galeopterus_variegatus	TGGGGGTAAATGCAGGAGAACACATACTAAAGATGGAAGCACTCTTGCTCTCCAGGATTTAGACTGTGTCAGCAGGTATGAAAATAGACTGGGTCAGCAAGAATTTTCAAGGCTTAACTGCAAACCACAGACTTCTTATTGAGTTGCCTAGGAGATGGGGAGGTAAAGAAGGGGCTCACAGCTGCCTAAAACATATATAATACATACCTGTAGACAATAAAGTTGCTTAGTGCATGCGCTAAGTCCCAGAACTTTGTGTCTGGTTTCTGGTTGCCCACCTCCCTAGGTGGCAGCCCCTAGCTCAAGGCATGCCCTGAGCAACTCACCTCACTGCACTCTCTTGGCAGGGCTATGTGTGGCCCTGCTCCCTGGGGGACTCCTGGCAGAGGCCATGTGTAG…
DELV.61-Galeopterus_variegatus	TGGAGGAAAATGAAGGAGAACACCTGTTAAAGATGGAGACACTCTTGTTCTCCTGTATTTTGCCCGTCTCAGCAGGATGTGAATACACTGTGTCAGCAAGATTTTGCAAGGCTTAACCGCAAACCACAGATTTCCTATTGAGTTACCTAGGAGATGGACAGGTGATGGGAGGGGTTTGCAGCTGGCTGAAAAATATATAATACCTGCTTTCTCCCAATAAATTTGCTTAGTGCGTGCACTAAGCCCCAGAACTTTGTGTCTGGCCTGTGGTTGACCACCTCCCCGGGCGGCAGCCCCTAGCTCAAGGTGTGCTTTGAGCAACTCACCTTCCTGCACTCTCTTGGCAGGGCTGCGTGTGGCCCTGCTCCCTGAGGGACTCCTGGCAGAGGCTACGTGTAG…
DELV.67-Galeopterus_variegatus	TGGAGGAAAATGAAGGAGAACACATATTAAAGATGGAGGCACTCTTGCTCTCCAGGATTTAGACTGTGTCAGCAGAAATGCAAATAGACTGGGTCAGTAAGAATTTTCAAGGTTTAACCGCAAACCACAGACTTCCTATTGAGTTGCCTAGGAGACGGGGAGGTATGGAAGGGGCTCACAGCTGGCTAAAACATATATAATACCTGCCTGTAGACAATAAAGTTGCTTAGTGCATGTGCTAAGTCCCAGAACTTTGTGTCTAGTTTCTGGTTGCCCACCTCCCTAGGTGGCAGCCTCTAGCTCAAGGTGTGCCCTGAGCAACTCACCTCACTGCACACTCTTGGCAGGGCTACGTGTGGCCCTGCTCCCTGGGGGACTCCTGGCAGAGGCTACGTGTAG…
DELV.66-Galeopterus_variegatus	TGGAGGAAAATGGAGGAGAACACCTGTTAAAGATGGAGGCACTCTTGCTCTCCAGGATTTAGACCGTCAGCAGAAATGCAAAAAGACTGGGTCAGCAAAAATTCACGAAGCTTAACCGCAAGCCACAGACTTCCTATTGAGTTACCTAGGAGATGGGGAGGTGTGGGAGGGGTTTTACAGCTGGCAAAAACATATATAGGACATGCCTGTGCCCAATAAAGTTGCTTAGTGCATGTGCTAAGCCCCAGAACTTTGTGTCTGGATTCTGGTTGACCACATCCCCAGGTGGCAGCCCCTAGCTCAAGGTGTGCCTTGAGCAACTCACCTTGCTGCACTCTCTTGGCAGGGCTGCATGTGGCCCTGCTCCCTGAGGGACTCCTGGCAAAGGCTACGTGTAGT…
DELV.68-Galeopterus_variegatus	TGGAGGAAAATGAAGGAGAACACATATTAAAGATGGAGGCACTCTTGCTCTCCAGGACTTAGACTGTGTCACTAGAAATGCAAAAAGACTGGGTCAGCAAGAATTAGCAAGGCTTAACCACAAACCACGGACTTCCTACTGAGTTGCCTAGGAGATGGGGAGGGGTGGGAGGGGCTCACATCTGTCTAAAAATCATATAATACATGCCTGTAGACAATAAAGTTGCTTAGTGTGTGCACTAAGTCCCAGAACTTTGTGTCTGGTTTCTGGTTGCCCACCACCCTAGGTGGCAGCCCCTAGCTCAAGGTGTACCCTGAGAAACTCACCTCATTGCACACTCTTGGCAGGGGTACATGTGGCCCTGATCCCCGGGAGACTCCTGGCAGAGTTTACGTATAG…
DELV.73-Galeopterus_variegatus	TGGAGGAAAATGAAGAACACATATGTATTAAAGATGGAGGCACTCTTGCTCTCCGGGATTTAGACTGTGTCAGCAGAAACGCAAATAGACTGGGTCAGCAAGAATTCACAAGGCTTAACCGCAAACTACAGACTTCTTATTGAGTTACCTAGGAGATGGGGACGTATGGGAGAGGCTTACAGCTGGCTAAAACATATATAACACATGCTTGTAGACAATAAAGTTGCTTAGTGCATGAGCTAAGTCCCAGAACTTTGTGTCTGGGTTTGATTGCCCACCTCCCTAGGCAGCAGCCCCTAGCTCAAGGCGTGCCCTGAGCAACTCACCTTGCTGCACTCTCTTGACAAGGATGCATGCGGCCCTGCTCCCTGGGAAACTCCTGGCAGAAGCTACATGTAG…
DELV.75-Galeopterus_variegatus	GGTGGAAAATGAAGGAGAACACGTTAAAGATGGAGGCACTCCTGCTCTCCAGGATTTAGACTGTGTCAGCAGAAATGCAAATAGACCAGGTCAGCAAGGATTCGCAAGGCTTAACTGCAAAACAGACTTCCTATTGAGTCACCTAGGAGATGGGGAGGTGTGAGAGGGGCTTACAGCTGGCTAAAACGTATATAAGACATGCTTGTAGACAATAAAGTTGCTTAGTGCATACACTAAGCCCCAGAACTTTGTGTCTGGTTTCTGGTTGCCCACCTCCCTAGGCAGCAGCCCCTAGCTCAAGGCGTGCCCTGAGCAACTCACCTCGCTGCACTCTCTTGGCAGGGCTGCATGCGGCCCTGCTCCCTGGGGGACTCCTGGCAGAGGCTATGTGTAGTCCTG…
DELV.71-Galeopterus_variegatus	TGGAGGAAAATGAAGGAGAACACATATTAAAGATGGAGGCACTCTTGCTCTCCAGGACTTACACTGTGTCAGCAGAAATGCAAAAAGACTGGGTTGGCAAGAATTCCCAAGGCTTAACTGCAAATTACAGACTTTTATTGAGTTGCCTAGGAGACGGGGAGGTACGGGAGGGGCTCACAGCTGGCTAAAACATATATAATACATGCCTGTAGACAATAAAGTTGCTTAGTGCAGGCCCCAAGTCCCAGTACTTTGTGTCTGGTTTCTGGTTGCCCACCTCCTTAGGCAGCAGCCCCTAGCTCAAGGTGTGCCTTGAGTAACTCACCTCACTGCACTCTCTTGTCAGGGCTATGTGCGGCCCTGCTCCCTGGGGGACTCCTGGCAGAGGCTACGTGTGGT…
DELV.76-Galeopterus_variegatus	TGGAGGAAAATGAAGAACACCTGTTAAAGATGGAGGCACTCTTGCTTTCCAGGATTTAGACTGTCAGCAAAAATGCAAAAAGACTGGGTCAGCAAAAATTTGCAAAGCTTAACCGCAAACCACAGACTTCCTATTGAGTTACCTTGGAGATGGGGAAGTATGGGAGGGGTTTACAGCTGGCTACAACATATGTAAGACATGCCTGTACCCAATAAAGTTGCTTAGTGCGTGCGCTAAGCCCCAGAACTTTATGTCTGGTCTCTGGTTGACAACCTCCCCAAGCGGCAGCCCCTAGCTCAAGGCATGCCTTGAGCAACTCACCTTGCTGCACTCTCTTGGCAGGACTGCATGTGGCCCTGCTCCCCGAGGGACTTCTGGCAGAGGCTACGTGTAGTCCTG…
DELV.72-Galeopterus_variegatus	GAGGAAAATGAAGAACATATTAAAGATGGAGGGACTCTTGCTCTCTAGGATTTAGACTGTATCAGCAGAAATTCAAATAGACTGGGTCAGCAAGAATTTGCAAAGCTTAACCACAAACCACAGACTTCCTATTGAGTTACCTAGGAGATGGGGAGGTGTGAGAGGGGCTTACAGCTGGCTAAAACATATATAATACACGTTTGCAGACAATAAATTTGCTTAGTGCGTGCACTAAGCCTCAGAACTTTGTGTCTGGTTTCTGGTTGCCCACCTCCCTAGGTGGCAGCCCCTAGCTCAAGGCGTGCCCTGAGCAACTCACCTCACTGCACTCTTTTGGCAGGGCTGCATGCGGCCCTGCTCCCTGGGAGTTTCCTGGCAGAGGCTACATATAGTCCTGCC…
DELV.74-Galeopterus_variegatus	TGGAGGAAAATGAAGGAGAACACCTGTTAAAGATGGAGGCACTCTTGTTCTCCTGTATTTTGCCCGTCTCAGCAGGATGAGAATACACTGTGTCAGCAAGATTTTGCAAGGCTTAACCGCAAACCACAGATTTCCTATTGAGTTACCTAGGAGATGGACAGGTGATGGGAGGGGGTTGCAGCTGGCTGAAAAATATATAATACCTGCTTTCTCCCAATAAATTTGCTTAGTGCGTGCACTAAGCCCCAGAACTTTGTGTCTGGCCTGTGGTTGACCACCTCCCCGGGCGGCAGCCCCTAGCTCAAGGCGTGCTTTGAGCAACTCACCTTCCTGCACTCTCTTGGCAGGGCTGCGTGTGGCCCTGCTCCCTGAGGGACTCCTGGCAGAGGCTACGTGTAG…
DELV.77-Galeopterus_variegatus	TGGAGGAAAATGTAGGAGAACACCTGTTAAAGATGGAGGCACTCTTGCTCTCCAGGATCTAGACTGTCAGCAGAAATGCAAAAAGTCTGGGTCAGCAAAAATTCAGGAAGCTTAATCACAAACCACAGACTTCCTATTGAGTTACCTAGGAGACGGGGAGGTGTGAGAGGGGTTTACAGCTGGCTAAAACATATATAAGACATGCCTGTGCCCAATAAAGTTGCTTAGTGCATGTGCTAAGCCCCGGAACTTTGTGTCTGGTTTCTGGTTGACCACCTCCCCAGGTGGCAGCCCCTAGTTCAAGGTGTGCCTTGAGCAACTCACCTTGCTGCACTCTCTTGGCAGGGTTGTGTGCAGCCCTGCTCCCTGAGGGACTCCTGGCAGAGGCTACATTTTGTC…
DELV.78-Galeopterus_variegatus	TGGAGGAAAATGAAGGAGGACACATGTTAAAGATGGAGACACTCTTGCTCTCCAGGATTTAGACTGTCAGCAGAAATGCAGATAGACTGGGCCAACAAGAATTCACAAGGCTTAACCGCTAGCCACAGACTTCCTATTGAGTTGCCTAAGAGACAGGAAGGTATGGAAGGGGCTCACAGCTGGCTAAAACATATATAATACATGCCTGTAGACAATAAAGTTATTTAGTGCATGCACTAAGTCCCAAAACTTTGTGTCTGGTTTCTGGCTGCCCATCTCCCTAGGCGGTAGCCCCTAGCTCAAGGCATGCCCTGAACAACTCACCTTGCTGCACTCTCTTGGCAGGGCTACATGTGGCCCTGCTCCCTGGGGGACTCCTGACAAAGGTTACGTGTAGTC…
DELV.79-Galeopterus_variegatus	TGGAGGAAAACGAAGGAGAACATACATTAAAGATGGAGGCACTCTTGCTCTCCAGGACTTAGACTGTGTCAGCAGAAATGCAAAGAGACTGGGTCAGCAAGAATTTGCAAGGCTTAACCACAAACCACAGACTTCCTATTGAGTTGCCTAGGAGATGGGGAGGTGTGGGAGGGGCTCACAGCTGGCTAAAACATATCCAATACATACCTGTAGACAATAAAGTTGCTTTGTGCAGGCACTAAGTCCCAGAACTTTGTCTGGTTTCTGGTTGCCCACCTCCCTAGGCAGCAGCCCCTAGTTCAAGGCATGCCCTGAGTAACTCACCTGGCTGCACTCTCTCGGCAGGGCTACATGTGGCTATGCTCCCTGGGGGACTCCTGGCAGAGGCTACGTGAAGTC…
DELV.83-Galeopterus_variegatus	TGGAGGAAATTGATGGAGAACACAATGTAAAGATGGAGGGACTCTTGCTCTCCAGGATATATCAGCAGAAATGCACATAGACTGGGTCAGCAAGAATTCACAAGGCTTAACCATAAACCACAAACTTGCTATTGAGTTACCTAGGAGATGGGGAGGTGTGGGAGGGGCTTACAGCTGCTTAAAAGATATATAATATATGCTGGTAAACCATAAAGTTGCTTAGTGCATGCGCTAAGCCCCAGAACTTTGTGTCTGTTTTCTAGTTGCCCACCTCCCTAGGCGGCAGCCCCTAACTCAAGGCATGCCCTAAGCAACTCACCTCACTGCACTCTCTTGGCAGGTCTGCATGTGGCCCTGCTCCCTGGGGAACTCCTTGCAGAGGCTACATGTGGTCCTGCC…
DELV.84-Galeopterus_variegatus	AGGAAAATGAAGGAGAACACCTGGTAAAGATGGAGGCACTCTTGCTCTCCAGGATTTAGACTGTCAGCAGAAATGCAAAAAGACTGGGTCAGCAAAAATTCGCAAAGCTTAACTGCAAACCACAGACTTCCTATTGAGTTACCTAGGAGACGGGGAGGTGTGCGAGGGGTTTACAGCTGGCTAAACATATATAAGACATGCCTGTACCCAATAAAGTTGCTTAGTGCATGCACTAAGCCCCAGAACTTTGTGTCTGGTTTCTGGGTGACCACCTCCCTAGGCGGCAGCCCCTAGCCCCAGGTGTGCCTTGAGCAACTCACCTCGCTGCACTCTCTTGGCAGGGCTGCCTGCGGCTGTGCTCCCTGAGGGACTCCTGGCAGAGGCTAGTGTAGTCTTGCC…
DELV.86-Galeopterus_variegatus	TGGAGGAAAATGAAGGAGAGCACCTGTTAAAGATGGAGGTACTCTGCTCTCCAGGATTTAGACTGTCAGCAGAAATGCAAAAAGACTGGGTCAGCAAAAATTTGCAAAGCTTAACCGCAAACCACAGACTTCCTATTGAGTTACCTAGGAGACAGAGAGGTATGGGAGGGGTTAACAGCTGGCTAAAATATATATAAGACATGCTTTTACCCAATAAAGTTGCTTAGTGCGTGTGCTAAGCCCCAGAACTTTGTGTCTGGTCTCTGGTTGTCCATCTCCCCAGGCGGCAGTCCCTAGCTCAAGGCATGCCTTGAGCAACTCACCTTGCTGCACTCTCTTGGCAGGGCTATGTGTGGCCCTGCTCCCTGGGGGACTCCTGGCAGAGGCTATGTGTAGTCC…
DELV.80-Galeopterus_variegatus	TGGAGGAAAATGAAGGAGAACACCTGTTAAAGATGGAGGCACTCTTGCTCTCCAGGATTTAGACTGTCAGCAGAAATGCAAAAAGAGACTGGGTCAGCAAAAATTTGAAAAGCTTAACCACAAACCACAGACTTCCTCTTGAGTTACGTAGGAGACAGGGAGGTATGGGAGGGGTTTACAGCTGGCTAAAACATATATAAGACATGCCTTTACCCAGTAAAGTTGCTTAGTGCATGCACTAAGCCCCAGAACTTTGTGTCTGGTCTCTGGTTGACCACCTCCCCAGGCAGCAGCCCCTAGCTCAAGGTATGCCTTGAGCAACTCACCTTGCTGCACTCTCTTGGCAGGGCTTTGTGTGGCACTGCTCCCTGAGGGACTCCTGGCAGAGATTAAGTGTAC…
DELV.85-Galeopterus_variegatus	TGGAGGGAAATGAACGAGAACACCTGTTAAAGATGGGACACTCTTGCTCTCCAGGACATAGACTGTCACCAGAAATGCAAAAAGACTGGGTCAGCAAAAATTCACAAGGTTTAACCACAAACCACAGACTTCCTATTGAGTTGCCTTGGAGACAGGGAGGTATGGCAGGGGTTTATAGCTGGCTAAAACATATATAAGGCATGCTTTTACCCAATAAAGTTGCTTAGTGCATGCGCTAAGCCCCAGAACTTTGTGTCTGATCTGTGGTTGACCACCTCCCCAGGCAGCAGCCCGTAGCTCAAGGCGTGATTTGAGCAACTCACTTTCCTGCACTCTCTTGGCAGGGCTGCATGTGGCCCTGCTCCCTGAGGGACTCCTGGCAGAGACTACATGTAGTCC…
DELV.81-Galeopterus_variegatus	TGGAGGAAAATGAAGGGGAACACATGTTAAAGATGGAGGGACTCTTGCTCTCCAGGATTTAGACTGTATCAGCAGAAATGTAAATAGACTGGGTCAGCAAAAATTTGCAAAGCTTAACCGCAAACCGCTGACTTCTTATTGAGTTACCTAGGAGACGGGGAGGTGTGGGAGGGGCTTAAAGCTGGCTAAAACATATATGATACATGCTTGGAAGACAATAAATTTGCTCAGTGCATGCCCAGAACTTTGTGTCTGGTTCCTGGTTGTCCACCTCCCTTGGCGACTGCCCCTAGCTCAAGGTGTGCTCTGAGCAACTCACCTCGCTGCACTCTCTTGGCTGGGCTGCATGCGGCCCTACTGCCCGGAGGACTCCTGGCAGAGGCTACAAGTGGTCCTGCC…
DELV.82-Galeopterus_variegatus	TGGAGGAAAGTGAAGGAGAACACATGTTAAAGATGGAGGCACTCTTGCTCTCCAGGATTTAGACCGTGTCAGCAGAAATGCAAAAAGACTGGGTCAGCAAAAATTCACAAGGCTTAATCGCAAACTACAGACTTCCTATTGAGTTGCCTTGGAGACAGGGAGGTATGGGAGGCATTTAAAGCTGGCTAAAACGTATATAAGACATGCACTTACCCAATAAAGTTGCTTAGTGCATGAGCTAAGCCTCAGAACTTTGTGTCTGGCTTCTCATTGCCCACCTCCCTAGGCAGCAGCCCCAACGTGTGCTTTGAATAACTCACCTCGCTGCACTCTCTTGGCAGGGCTGCGCACAGCCCTCTCCCTGGGGGACTCCTGGCAGAGGCTACGTGTGGTTCTTCC…
DELV.87-Galeopterus_variegatus	GAAAATGAAGAACACATGTTAAAGATGAAGGCACTCTTGCTCTCCAGGATTTAGACTGTGTCAGCAGAAATGCAAATAGACTGGGTCAGCAAGAATTCACAAGGCTTAACCGCAAACCACAGACTTCCTATTGAGTTGCCTAGGAGATGGGGAGGTTTGGGAGGGGCTCACAGCTGGTTAAAACATATATAATACATGCCTGTAGGCAATAAAGTTACTTAGTGTGTGCACTGAGTCCCAGAACTTTGTGTCTGGTTTCTGGTTGCCCACCTCCCTAAGCGGCAGCCCCTAGCTCAAGGCGTGCCCTGAGTAACTCACTTCGCTGCACTCTCTTGTCAGGGCTCTGTGTGGCGCTGCTCCCTGGGGGACTCCTGGCGGAGGCTACATGTAGTCTTGCCT…
DELV.88-Galeopterus_variegatus	TGGAGGAAAATGAAAGCGATCACCTGTTAAAGATGGAGGCACTCTTGCTCTCCAGGATGTAGACTGACAGCAGAAATGCAAAAAGACTGGGTCAGCAAAAATTCGCAAGCTTAACCGCAAACCACAGAGTTCCTATTGAGTTGCCTTGGAGATGAGGAGGTAGGGGAGGGGGTTACAGCTGGCTAAAACATATATAAGACATGCATTTACCCAATAAAGTTGCTTAGTGTGTGCGCTAAGCCCCAGAACTTTGTGTCTGGTCTCTGGTTGACCACCTCCCCAGGTGGCAGCCCCTAGCTCAAGGCATGCTTTGAGCAACTCACCTTACTGCACTCTCTTGGCAGGGCTGCGTGAGGCCCTGCTCCCTGAGGGACTCCTGGCAGAGGCTGCTACTGCCTT…
DELV.89-Galeopterus_variegatus	TGGAGGAAAATGAAGGAGAACACATGTTAAAGATGGAGGCACTCTTGCTCTCTGGGATTTAGACCGTCTCAGCAGAAATGCAAATAGACTGGTTCGCAAGGCTTAACCGCAAACCACAGACTTCCCATTGAGTTACCTAGGAGATGGGGAGGTTTGAGAGGGGTTTACAGCTGGCTAAAACATATATAATACATGTTTGGAGACAATAAAGTTGCTTAGTGCGTGCGCTAAGCCCCAGAACTTTGTGTCTGGTTTCTGGTTGCCCACCACCCTAGGCAGCAGCCCCTAGCTCAAGGCATGCCCTGAGCAACTCACCTCGCTGCACTCTCTTGGCAGGGCTTCGTGCGGCCCTGCTCCCTGGGGAACTCCTGGCAGAGGCTATGTGTAGTCCTGCCTCCT…
DELV.90-Galeopterus_variegatus	TGGAGGAAAATGAAGGAAAACACCTGTTAAAGATGGAGGCACTCTTGCTCTCCAGGATTTCGACTCTGAGCAGGATGCAAATACACTGTGTCAGCAAGATGTTGCAAGGCTTAACCGCAAACCACAGACTTCCTATTGAGTCTAGGAAACGGGGAGGTGATGGGAGGGGTTTACAGCTGGCTGAAACACATATAATACCTGCTTTTTCCCAATAAATTTGCTTAGTGCATGAGCTAAGCCCCAGAACTTTGTGTCTGGTCTGTGACAACCTCCCCAGGCTGCAGCCCCTAGCTTAAGGCGTGCAGCAACTCACCTTCCTGCACTCTCTTGGCAGGGCTGCGTGTGGCACTGCTTCCTGAGGGACTCTTGGCAGATGCTGCATGTAGTCCTGCCTCCTGA…
DELV.91-Galeopterus_variegatus	TGGAGGGAAATGAAGGAAAACACATGTTAAAGATGGAGGGACTCTTGCTCTCCAGGATTGAGACTGTATCTGCAGTCTCAAAGAAAATAGACTGGGTCAGCAAGAATTTGCAAGGCTTAACTGCAAACCACAAACTTCCTTTTGAGTTACCTAGGAGACAGGGAGGTGTGGGAGGGGCTTACAGCTGGCTGAAACATATATAATACATGCTTGTGGACAATAAAATTGCTTAGTGCATGCACTAAGCCCCAGAACTTTGTGTCTGGTCTCTGGTTGCCCACCTCCCTGGGTGGCATGCCCTGAGCAACTCACCTTGCTGCACTCTCTTGGCAGGGCTGCTTGGGGCCCTGCTCCCTGGGGGACTCCTGGCAGAAGCAATGTGTAGTTCTGCCTCCTGAG…
DELV.92-Galeopterus_variegatus	TGGAGGAAAACGAAGGAGAACACCTGTTAAAGATGGAGGCACTCCAGGATTTATACTGTAAGCAGAAATGCAAAAAGACTGGGTCAGCAAAAATTCGCAGAGCTTAACTGCAAACCACAGACTTCCTATTGAGTTACTTAGGAGACAGAGAGGTGTGGGAGGCGTTTACAGCTGGCTAAAACATATATAAGACATGCCTGTACCCAATAAATTGGCTTAGTGTGTGCACTAAGCCCCAGAACTTTGTGTCTGGCCTGTGGCTGACCACCTCCCCAGGCGGCAGCCCCTAGCTCAAGGTGTGCTTTGAGCAATTCACCTTCCTGCACTCTCTTGTCAGGGCTGCATGTGGCCCTGCTCCCTGAGGGACTCCTGGCAGAGGCTACGTGTAGTCCTGCCTCC…
DELV.93-Galeopterus_variegatus	TGGAGGAAAATGAAGAACACATATTAAAGATGGAGGCACTCTTGCTCTCCAGGATTTAAAATGTGTCAGTAGAAATGCATATAGACTGGGTCAGCAAGAATTCACAAGGTTTAACCGCAAACCACAGACTTCCTATTGAGTTGCCTAGGAGACATGGGAGGGGCTCACAGCTGGCTAAAACATATATAATACATGCCTGTAGACAATAAAGTTGCTTAGTGCGTGCTTTAAGTCCCAGAACTTTGTGTCTGGTTTCTGGTTGCCCACCTCCCTACGCAGCAGCCCCTAGCTCAAGGCGTGCCCTGAGCAACTCACCTCACTGCACTCTCTTGGCAGGGCTACGTGTGGCCCTGCTCCCTGGGGGACTGCTGGCAGAGGCTACGTGTAGTCCTGCCTCCT…
DELV.94-Galeopterus_variegatus	GAACACATATTAAAGAAGGAGGCACTCTTGCTCTCCAGGACTTAGACTGTGTCAGCAGAAATGCAGAAAGAGTGGGTCAGCAAGAATTGGCAAGGCTTAACCGCAAACCACAGACTTCCTATTGAGTTGCCTAGGAGATGGGGAGGTATGGGAGGGGCTCACAGCTGGCTAAAACATATATAATACATGCCTGTAGACAATAAAGTTGCTTTGTGTGTGGTAAGTCCCAGAACTTTGTGTCTGGTTTCTGGTTGCCCACCTCCTGAGGCGGCAGCCCCTAGCTCAAGGCGTGCCCTGAGCAACTCACATTGCTGCACTCTCTTGGCAGGGCTACATGTGGCCCTGCTCCCTGGGGGACTCCTGGCAGAGGCTACGTGTAGTCCTGCCTCCTGAGACCCC…
DELV.95-Galeopterus_variegatus	TGGAGGAAAATGAAAGAGAACACCTGTTAAGGATGGAGACACTCTTGCTCTCCAGGACTTAGACCGTGTCAGCAGAAATGCAAAAAGACTGGGTCAGCAAGTATTAGCAAGGCTCAACCACAAATCACAGAGTTTCTATTGAGTTACCTAGCAGATGGGGAGGTATGTGAGGGGCTCACAGCTGCTTTTACCCAATAAAGTTGCTTAGTGCTTGCGCTAAGCCCCAGAGCTTTGTGTCTGGTCTCTGGTTGCCCACCTCCCCAGGTGGCAGCCTCTAGCTCAAGGTGTGCCCTGAGCAACTCACCTCGCTGCACTGTCTTGGCAGGGCTGCGTGTGGCCCTACTCCCTGAGGGACTCCTGGCAGAGGCTACGTGTAATTCTGCCTCCTGAAACCCCCAG…
DELV.96-Galeopterus_variegatus	TGGAGGAAAATGAAGGAAAAAGCCTGATAAAGATGGAGGCACTCTTGCTCTCCAGAATGTAGACTGTCAGCAGAAATGCAAAAAGACTGGGTTGGCAAAAATTTGCAAGGCTTAACCACAAACCACAGACTTCCTATTGAGTTGCCTAGGAGATGGGGAGGTAGGGGCGCAGTTTACAGCTGCCTAAAACATATATAAGGCACTCTTTTACCCAATAAATTTGCTTAGTGCATGCACTAAGCCCTAGAACTTTGTGTCTGGTCTGTGGTTGACCACCTCCCCAGGTGGCAGCCCCTAGCTCAAGGGATGCTTTGAGCAACTCACCCTACTGCACTCTCTTGGCAGGGCTGCATGAGGCCCTGCTCCCTGAGGGACTCCTGGCAGAGGCTGCATGTAGTC…
DELV.97-Galeopterus_variegatus	TGGAGGGAAATGAAGGAGAACACATGTTAAAGATGGAGGGACTCTTGCTCTCCAGGATTTAGACTGTATTAGCAGAAATGCAAATAGAATGGGTCAGGAAGAATTTGCAAGGCTTAACAACAAGCCACAAACTTCCTATTGAGTTACCTAAGAGACGGGGTGGGGGTGATGGGAGGGGCTTACAGCTGGCTGAAACATATACAATACATGCTTGTAGACAATGAAGTTACTTAGTGCGTGCGTTAAGCCCCAGAACTTTGTGTCTGGTTTCTCATTGCCCACTCCCCCAGGCGGCAGCCCCTAGGTCAAGGCGTGCCCTGAGCAACTCACCTCGCTGCACTCTCTTGGCAGGGCTGCGTGCGACCCTGCTCCCTGGGGGACTCCTGGCAGAGGCTACGT…
DELV.98-Galeopterus_variegatus	TGGAGGAAAATGAAGGAGAACACCTGTTGAAGACGGAGGCACTCTTGCTCTCCAGGATTTAGACTATCAGCAGAAATGCAAAAAGACTGGGTCAGCAAAAATTCACAAAGCTTAACCACAAACCACAGACCTCCTATTGAGTTACCTAGGAGACAGAGAGGTGTGGGAGGGGTTTATAGCTGACTAAAACATATATAAGACATGCCTGTGCTCAATAAAGTTGCTTAATGCGTGCGCTAAGCCCCAGAACTTTGTGTCTGGTTTCTGGTTGACCACCTCCCCAGGCGGCAGCCCCTAGCCCAAGGTGTGCCTTGAGTAACTCACCTCACTGTACTCTCTTGGCAGGGCTGTGTGTGGCCCTGCTCCCTGGGGGACTCCTGGCAGAGGCTATGT
DELV.99-Galeopterus_variegatus	AAGATGGAGGTGCTTTTGCTCTCCAGGATGTAGACTGTCAGCAGAAATGCAAAAAGACTGGGTCAGCAAAAATTGGCAAGGCTTAACCACAAAGCACAGACTTCCTATTGAGTTACCTAGGAGACTGGGAGGTTTGGGAGGGGTTTACAGCTGGCTAAAACATATATAAGACACACTTTTACCCAATGAAGTTGCTTAGTGCATGCGCTAAGCCCCAGAACTTTGTGTCTGGTCTCTGGTTGGTCTCCTCCCCAGGCGGCAGCCCCTAGCTCAAGGCATGCCTTGAGCAACTCACCTTGCTGCACTCTCTCGGCAGGGCTGCATGTGGCTTTACTCCCTGAGGGACTCTTGGCAGAGGCTACATGTAGTCCTGCCTCCTGAGACCCCCA
DELV.100-Galeopterus_variegatus	TGGAGAAAAATGAAGAACACCTATTAAAGATGGAGGCACTCTTGCTCTCCAGAATTTAGACTGTCAGCAGAAATGCAAAAAGACTGGGTCAGCAAAAATTCGCAAAGCTTAACCGCAAACCACAGACTTCCTATTGAGTTACGTAGGAGAAGGGGAGGTATGGGAGCAGTTTACAGTTGCTCAGTGCGTGTGCTAAGCCCCAGAACTTTGTGTCTGGTCTCTGGTTGACCACCTCCCCAGGCGGCAGCCCTTAGCTCAAGGTGTGCCTTGAGCAACTCACCTTGCTGCATTCTCTTGGCAGGGTTCGGCCCTGCTCCCTGAGGGACTCCCGGCAGAGGCTACGTGTAGTCCTGCCTCCTGAGACCCCCAGGACCAAGAGAAAGGTG
DELV.101-Galeopterus_variegatus	TGGAGGAAAATGAAGAACACATGTTAAAAATGGAGGCACTCTTTCTCTCCAGGATTTAGACTGTGTCCACAGAAATGCAAATAGACTGGGTCAGCAAGAACTGGCAAGCCTTACCTGCAAACCAGACTTCCTATTGAGTAGCCTAGGAGATGGGGAGGGATGGGAGGGAATCACAGCTGGCTAAAACACATATAATACATGCCTGTAGATAATAAAGTTGCTTGTGCATGCACTAGATCCCAGAACTTTGTTTCTGGTTTCTGGTTGCCCACCTCTGTAGGCAGCAGCCCCTAGCTCAAGGCATGACCTGAGCAACTCACCTCGCTGCACTCTCTTGGCAGAGCGATGTATGGTCCTGCTCCCTGGGGGATTCCTG
DELV.102-Galeopterus_variegatus	GAGGAAAATGAAGGAGGACACATATTAAAGATGGAGTCACTGCTGCTATACAGAACTGAGACTGTGTCAGCAAGAGTGCAAAAGACTGTGTCAGCAAGAATTTGCAAGGCTTTACCGCAAACCACAGACTTCCTATGGGGTTGCCTAGGAAATGGGGAGGTATGGGAGCGGTTTACAGCTGGCTCAAACATATGTAACGCATGCTTGCAGAGAATAAAGTTGCAGAGTACATGTACTAAGTCCCAGAACTTTGTGTCTGGTTTCTGGTTGCCCACCTCCCTAGGTGGCAGCCCCAATCTCAGGTGCATCCTGAGCAACTCACCTTGCTGCACTCCCTTGGCAGGGCTACATGTAGCCCTGCTTCCTGAGGGACTC
DELV.103-Galeopterus_variegatus	TCAGCAGAAATGCAAAAAGACTGGGTCAGCAAAAATTCTCAAAGCTTAACCACAAACCACGTACTTCCTATTGAGATACCTAGGAGACGGGGAGGTATGGGAGGGGTTTACAGCTGGCTAAAACATATATAAGACACGCTTTTACCCAATAAAGTTGCTTAGTGCATGCTCTAAGGCCCGGAACTTTGTGTCTGGTCTCTGGTTGCCCACCTCCCCAGGCGGCAGCCCCTAGCTCTCAGCATGCCTTGAGCAACCCACCTTGCTGCACTCTCTTGGCAGGGCTGCATGCGGCCCCTGCTCCCTGAGGGACTCCTGGCAGAAGCTACATGTAGTGCTGCCTCCTGAGACCCCCAGGCCCAAGAGAAAGGTG
DELV.104-Galeopterus_variegatus	GTCAGCAAGAATGCAAAAGACTGTGTCAGCAAGAATTCGCAAGGCTTTACCACAAACCACCGACTTCCTATGGGGTTGCCTAGGAGATGGGGAGGTAATGAGCAGGATTTACAGCTAGCTAAGACATATATAATACATGCTTTCAGAGAATAAAGTTGCTTAGTGCATGCACTAAGTCCCAGATCTTTGTGTCTGGTTTCTGGTTGCCCACCTCCCTAGGTGGCAGCCCCAATCTCAGGTATGTCTGAGCAACTCACCTTGCTGCACTCTCTTAGCAGGGCTACATGTGGCCCTGCTTCCTGAGGGACTCCTGGCAGAGGCTACGTGTAGTCCTGCCTCCTGAAACCCTCCAGGCCAAGAGAAATGTG
DELV.105-Galeopterus_variegatus	CAGCAGAAATGCAAATAGACTGGGTCAGCAAGAATTTGCAAGTCTTAACCACAAACCACAGATTTCCTATGGAGTTGCCTAGGAGATGGGGAGGTTTGGGAGGGGCTCACAGCTGGCTAAAACATATATAATACATGCATGTAGACAATAAATTGCTTAGTGTGTGCACTAAGTCCCAGAACTTTGTTTCTCATTTCTGGTTGCCCACTTCCCTAGGTGGCAGCCCCTAAGTTGAGGTGTGCCCTGAGAAGCTTACCTCACTGCACTCTCTTGGGAGGGCTATGTGTGGCCCTGCTCCCTGGGGGACTCCTGGCAGAGGCTATGTGTAGTCCTGCCTCCTGAGACCCCCCAGGACCAAAAGAAATGTG
DELV.106-Galeopterus_variegatus	TGGAGGAAAATGAAGGAGAACACCTGTTAAAGATGGAGGCACTCTTGCTCTCCAGGATTTAGACTGTCAGCAGAAATGCAAAAAGACTGGGTCAGCAAAAATTTGCAAAGCTTAACCGCAAACCACAGACTTCCTATTGAGTTGCCTAGGAGACAGGGAGGTATGGGAAGGGTTTACAGCTGGCTAAAACATATATAAGACATGCCTGTACCCAATAAAGTGGCTTAGTGTGTGCGCTAAGCCCCAGAACATTGTGTCTGGTCTGTGGTTGCCCACCTCCCCAGGAGGCAGCCCCTAGCTCAAGCTCAAGGCGTGCCTTGAGCAACTCACCTCACTGCACTCTTTTGGCAGGGCTGATGC
DELV.107-Galeopterus_variegatus	TGGAGGAAAATGAAGGAGAACACATGTTAAAGATGGAGGGACTCTTGCTCGCCAATATTTAGACTGTGTCAGCAGAAATGCAAATAGACTGGGTCAGCAAGAATTCGCAAGGCTTAACCGCAAGCCAAGAACGTCCTATTGAGTTACCTGGGAGATGGGGAGATATGGGAGGGGCTTACAGCTGGCTAAAACATATAATTCATGCTTGTAGACAGTAAAGTTGCTTAGTGCATGCGCTAAGCCCAAGAACTTTGTGTCTGGTTTCTGGTTGCCCACCTCCCTAGGCGGCAGCCCCTAGCTTAAGGCATGCCCTGAGCAACTCACCTCACTGTACTCTTGGCAGAGGCTACATG
DELV.108-Galeopterus_variegatus	TGGAGGAAAATGAAGAACACCCATTAAAGATGGAGACACTCTTGCTCTCCAGAGTTAGACTGTCAGCAGAAATGCAAAAAGACTGGGTCAGCAAAAATTCACAAAACTTAACTGCAAACCATAGACTTCCTATTGATTACCTAGGAGACAGGGCGGTATGGGAAGGGTTTACAGCTGGCTAAAACATATGTTAGACATGCTTTTACCCAGTGAAGTTGCTCAGTGCATGCGCTAAGCCCCAGAACTTTGTGTCTGGTCTCTGGTTGACCACCTCCCCAGGTGGCAGCCCGTAGCTCAAGGCACGCCTTGAGCAACTCACCTCGGTGCACTCCCTTGGCAGGGCTGCATG
DELV.109-Galeopterus_variegatus	TGGAAGAAAATGAGGGAGAACACCTGTTAAAGATGGAGGCACTTTTGCTCTCCGAGATTTAGACTGTCAGCAGAAATGCAAAAATTCACAAAGCTTAACCACAAACCACAGACTTCCTATTGAGTTACCTAGGAGATGGGAGGTGTGTGGGGGGGTTTACAGCTGGCTAAAACATATATAATACATGCCTATACCCAATAAAGTTGCTTAGTGCGTGCGCCAAGCCCCAGAACTTTGTGTCCGTTTTCTGGCTGACCACCTCCCCAGGCGGCAGCCCCTAGCTCACGGCATGCCTTGAGCAACTCACCTTGCTGCACTCTCTTGGCAGGGCTGTGTGTGGCCCTGCT
DELV.110-Galeopterus_variegatus	GACTGGGTCAGAAAGAATTCGCAAGGCTTAACCACAGACCACAGACTTCCTACTGAGGTGCCTAGGAGACAGGGAGGTATGGGAGGGGCTCACGGCTGGCTAAAACATATATAATACATGCCTGTAGACAATAAAGTTGCTTAGTGCGGGCACTAAGTCCCAGAACTTTGTGTCTGGTTTCTGGTTGCCCACATCCCTAGGCAGCAGCCCCTAGCTCAAGGCATGCCCTGAGCAACTCACCTCGCTGCACTCTCTTGGCAGGGCTATGTGTGGCCCTGCTCCCTGGGGTACTCCTGGCAGAGGCTACCTGTAGTTCTGCCTCCTGAGGCCCCCAGGACCAAGAGAAA
DELV.111-Galeopterus_variegatus	TGTGTCAGCAAAATTTTGCAAGGCTTAACTGCAAACCACAGACTTCCTGTTGAGTTACCTATTAGATGGGGAGGTGATAGGAGGGGTCTGCAGCTGGCTGAAACGTATATAATACCTGCTTTTCCCCAATAAATTTGCTTAGTGCGTGCACTAAGCCCCAGAACTTTGTGTCTGGTCTGTGGTTGACCACCTCCCCAGGCAGCAGCCCCTAGCTCAAGGCGTGCTTTGAGCAACTCACCTTACTGCACTCTTGGCAGGGCTGCGTGTGGACCTGCTCCCTGTGGGACTCTGGCAGAGGCTACATATAGTCCTGCCTCCTGAGACCCCCAGGACCAAGAGAAAGGTG
DELV.112-Galeopterus_variegatus	TGGAGGAAAATGAAGGAGAACACATATTAAAGATGGAGGCACTCTTGCTCTCCAGGATTTAGACTGTGTCAGCAGTAATGCAAATAGATTGGGTCAGCAAGAATTCACAAGGCTTAACCACAGACTTCCCATTGAGTTGCCTAGGAGACAGGGAGGTATGGTAGGGGCTCACAGCTGTCTACACCATATATAACACATGCCCTAGACAATAAAATTGCTTAGTGCATGCGCTAAGTCCCAGAACTTTGTGTCTGGTTTCTGGTTGCCCAACTCCCTAGGCGGCAGCCCCTAGCTCAAAGCGTGCCCTGAGCAACTCACCTCACTGCACTCTCTTGGCAGGGCT
DELV.113-Galeopterus_variegatus	AGGAAAATGAAGGAGAATGCATATTAAAGATAGAGGCACTCTTGCTCTCCATGACTTTGACTGTGTCAGCAGAAATGCAAAAAGACTGGGTCAGCAAGAATTTGCAAGGCTTAACCACAAACCAAGACTTCCTATTGAGTTGCCTAGGAGACAGGGAGGTATGGGAAGGGCTCACAGTGGGCTAAAACATATATAATACATGCCTGTAGATAATAAAGTTGCTTGGTGCATACGCTAAGTCCCAGAACTTTGTGTCTGGTTTCTGGTTGCCCACCTCCCTAGGTGGCAGCCCCTAGCTCAAGGCGTGCCCTGAGCAACTCACCTTGCTGCACTCTCTTGGCA
DELV.114-Galeopterus_variegatus	AAAGAATTTGCAAGGCTTAACTGCAACACAGACTTCCTATTGAGTTGCCTAGGAGACGGGGAGGTATGGGAGGGGCTCACAGCTGGCTAAAACATATATAATATATGCCTGTAGACAATAAAGTTGCTTAGTGAATGTGCTAAGTCCCAGAACTTTATGTCTGGTTTCTGGTTGCCCACCTCCCTAGGTGGCAGCCCCTAGCTCAAGGCGTGCCCTGAGCAACTCACCTCGCTGTACTCTCTTGGCAGGGCTACATGTGGCCCTGCTCCCTGGGGGACTTCCGTCAGAGGCTACGTGTAGTCCTGCCTCCTGAGACCCCCAGGACCAAGAGAAA
DELV.116-Galeopterus_variegatus	CTTAACCACAAACCACAGACTTCCTATTGAGTTACCTAGGAGATGGGGAGGTATGGGAGGCACTTACAGCTGGCTAAAACATATATAAGACATGCCCGTACCCAATAAAGTTGCTTAGTGCATGCACTAAGCCGCAGAACTTTGTGTCTGGTTTCTGGTAGACCACCTCCCCAGGTGGCAGCCCCTAGCTCAAGGTGTGCTTTGAGCAACTCACCTTGTTGCACTCTCTTGGCAGGGCTGTGTGTGGCCCTGCTCCCTGAGCGACTCCTGGCAGAGGCTACGTGTAGTCCTGCCTTCTGAGACCCCCAGGACCAAGAGAA
DELV.115-Galeopterus_variegatus	AGGAAAATGGAGGAGAACACCTGTTAAAGATGGAGGCACTCTTGCTCTCCAGGATCTAGACCGTCAGCAGAAATGCAGAAAGACTGGGTCAGCAAAAATGCACGAAGCTTAACTGCAAACCACAGACTTCCTATTGAGTTACCTAGGAGATGGGGAGGTGTGGGAGGGGTTTACAGCTGGCTAAAACATATATAAGACATGCCTGTGCCCAATAAAGTTGCTTAGTGCATGTGCTAAGCCCCAGAACTTTGTGTCTGGTTTCTGGTTGACCACCTCCCCAGGTGGCAGCCCCTAGCTCAAGGCATGCCTTGAGCAACTCA
DELV.117-Galeopterus_variegatus	ACTTCCTATTGAGTTACCTAGGAGACGGGGAGGTATGGGAGGGGCTTACAGCTGGCTAAAACATAGATAATACATGCCTGTAGACAATAAAGTTGCTTAGTGTGTGTGCTAAGCCCCAGAACTTTGTCCGGTTTCTGGTTGCCCACCTCCCTAGGTGGCAGCCCCTAGCTCAAGGCATGCCCTGAGCAACTCACCTCACTGCACTCTCTTGGCAGGGCTGAGTGTGGCCCTGCTCCCGGGGGACTCCTGGCAGAGGCTACTTGTAGCCCTGCCTCCTGAGACCCCCAGGACCAAGAGAAAAGTG
DELV.118-Galeopterus_variegatus	GAGGAAAATGAAGAACATATTAAAGATGGAGGGACTCTTGCTCTCTAGGATTTAGACTGTATCAGCAGAAATTCAAATAGACTGGGTCAGCAAGAATTTGCAAAGCTTAACCACAAACCACAGACTTCCTATTGAGTTACCTAGGAGATGGGGAGGTGTGAGAGGGGCTTACAGCTGGCTAAAACATATATAATACACGTTTGCAGACAATAAATTTGCTTAGTGCGTGCACTAAGCCTCAGAACTTTGTGTCTGGTTTCTGGTTGCCCACCTCCCTAGGTGGCAGCCCCTAGCTCAAGG
DELV.119-Galeopterus_variegatus	AGTTACCTGGAAGATGGGGAGGTATGGGAGGGGTTTACCGCTGCCTAAAACATATATAGGACATGCCTGTACCCAATAAAGTTGCTTAGTGTGTGTGCTAAGCCCCAGAACTTTGTGTCTGGTTTCTGGTTGAGCACCTCCCCAGGTGGCAGCCCCTAGCTGAAGGCATGCCTTGAGCAACTCACCTTGCTGTACTCTTGGCAGAGCTGTGTGTGGCCCTGCTCCCTGATGGACTCCAGGCAGAGGCTATGTGTAGTCCTGCCTCCTGAGACCCCCAGGACCAAGAGTAAGGTG
DELV.120-Galeopterus_variegatus	TAGTGCGTGCACTAAGCCCCAGAACTTTGTGTCTGGCCTGTGGTTGACCACCTCCCCGGGCAGCAGCCCCTAGCTCAAGGCATGCTTTGAGCAACTCACCTTCCTGCACTCTCTTGTCAGGGCTGCGTGTGGCCCTGCTCCCTGAGGGACTCCTGGCAGAGGCTAGTGTAGTCCTGCCTCCTGAGACCCCCAGGACCAAGAGAAA
DELV.121-Galeopterus_variegatus	TGCACTAAGTCTCAGAACCTTGTGTCTGGTTTCTGGTTGCCCACCTCCCTAGGCGGCAGCCCCTAGCTCAAGGCATGCCCTGAGCAACTCACCTCTCTGCACTCTCTTGGCAGGGCTACGTGTGGCCCTGCTCCCTGGGGGACTCCTGGCAGAGGCTACGTGTAGTTCTGCCTCCTGAGACCCCCAGGACCAAGAGAAATGTG
DELV.122-Galeopterus_variegatus	AAGCCCCAGAACTTTGTGTCTGGTTTCTGGTTGACCACCTCCCCAGGCGGCAGCCCCTAGCCCAAGGTGTGCCTTGAGTAACTCACCTCACTGCACTCTCTTGGCAGGGCTGTGTGTGGCCCTGCTCCCTGGGGGACTCCTGGCAGAGGCTATGTGTTGTCCTGCCTCCTGAGACCCCCAGGACCAAGAGAAAGGTG
DELV.123-Galeopterus_variegatus	CAGAACTTTGTGTCTGGTCTCTGGTTGACCACCTCCCCAGGCAGCAGCCCCTAGCTCAAGGCATGCCCTGAGCAACTCACCTTGCTGCACTCTCTTGGCAGGACTGCATGCGGCCCTGCTCCCCGAGGGACTCCTGGCAGAGGCTACGTGTAGTCCTGCCTCCTGAGACCCCCAGGACCAAGAGAAA
DELV.124-Galeopterus_variegatus	TCTGGTCTCTGTTTGCCCACCTCCCTAGGCGGCAGCCCCTAGCTCAAGGCGTGCCCTGAGCAACTCACCTCGCTGCACTCTCTTGGCACAGCTGCATGTGGCCCTGCTCCCTGGGGGACTCCTGGCAGAGGCTACATGTGGTCCTGCCTCCTGAGACCCCCAGGACCAAGAGAAA
MELV.1-Mustela_erminea	GAGGGAGTCCTGTGAGCATGAACCCCACTGTTGCAGAACTTCCCAGCAGACAAAGGGCTTCCGAGAACTGTTATGAACTAGGAGATGTTATGCAGGATGTTACAGCCGACCACAGATTGACCACCAGGATGTGTTGTACGTGCTACAAGCAACCAGGCAGTGTTAGCATCGCATCTGCAGCAGACCGCAGAATAACCACAAGCGCCTTTGATGTAGAGGACTGAACTGGCATATAAGGAGCACTGGCCCTCTGCTTGTCAGAGTGTGCTCTTGGGACACTCTCGCTCAGATCATCCTCCCGGTCGATGCACCCAAAAGGTGTGCTCCAGGGAGGGGATCGGTCACCTACTCGGTCGATGCACCCAAACAGTGTGCTCCAGAGAAGGGGATAGAGCGGGA…
MELV.1-Neovison_vison	GAGGGAGTCCTGTGAGCATGAACCCCACTGTTGTAGAGTTTCCAAGCAGAGAGCTTCCAAGAACTGTTATGAACTAGGAGGTGTTACACAGGATGTTATAGCTGACCGCAGATTAGCCACCGGGACATGGTGTACATGCTACAAGCAACATTGCACGAACAGCAGACAAGCAGCATCGCACGTACAACAAACCGCAGTTTAACCGCAAGTGCCTTTGACGTAGAAAGTGAACTTGCATATAAGCAGCACTGGCCCTCTGCTTGTCAGAGTGTGCTCTTGGACACTCTCGCTCAGATCATCCTCTCGGTCGATGCACCCAAAATGTGTGCTCCAGGGAGGGGATCGGTCACCTTCTCGGTGGATGCACCCAAACGGTGTGCTCCAGAGAAGGGGATCAAG…
MELV.5-Mustela_putorius_furo	TGGAAGCAAACGGATCACACACAATAACTGAAAGCGAAAGCTGTTTATTAGCACGTACCACACAATAGTGAAGACAAGACAGACAACTCTAGCCCTGGGGGATAGGGAAAGGGCCCAGGGTACTCCGCCCGATCCCCTTCTCTGGAGCACACCTTTTGGGTGCATCGACCGAGAAGGTGACCGATCCCCTCCCTGGAGCACACTGTAATGGGTGCATGGACCAGGAGGATGATCTGAGCGAGAGTGCAAATGTTTATCCACATTCCTTATTCCTTTTCATATGCTTCCTCTTCATTTCCAAGCCAGCAAGAGCAAGTCAAATCCTCTTGTGTTTCAAATCTCTGAATTCCTTTTTTGCTGCCAACCAGAAAAAAATTCTGCTTTCAAAGGGCTCAGTCA…
MELV.2-Mustela_erminea	GAGGGAGTCCTGTGAGCATGAACCCCACTGTTGTAGAGCTTCCAAGCAGGCAAAGAGCTTCCAAGAACTGTTATGAACTAGGAGGTTTTATACAGGATATTATAGCTGACCGCAGATTGGCCACCGGGACATGGTGTACATGCTACAAGCAACATCGCATGAACAGCAGACGAGCAGCATCGCACGTACAACAAACCACAGCTTAACTGCTAGCGCCTTTGACCTAGTAACTGAACTTGCATATAAGCAGCACTGGCCCTCTTCTTGTCAGAGTGTGCTCTTGGGACACTCTCGCTCAGATCATCCTCTCGGTCGATGCACCCAAAAGGTGTGCTCCAGAGAAAGGGATCAAGCAGGAGTACCCTGGGCCCTCTCCCACGCGGCTAAAGTTGTCTGTCT…
MELV.2-Mustela_putorius_furo	GAGGGAGGCCTGTGAGCATGAGCCCCACTTTTGCAGACCTTCTCAGCAGACAAAAGGGCTTCCAAGAACTGTTATGAACTAGAAGGTGTTATGCAGGATGTTATAGCGAACCGCAGAAGACCCTCCGGACTTGGGGTACCTGTTTCAAGTTACATTAACAGCATCAGACGAGCAGCCTCGCACGTACAGCAGACCGCAGATTAACCGCAAGCGCCCTTGAGCAGTGACTGAACTGGCATATAAGCAATACTGGCCCTCTACTTGTCAGAGTGTGCTCTTGGGACACTCTCGCTCAGATCATCCTCCCGGTCGATGCACCCAAAAGGTGTGCTCCAGGGAGGGGATCGGTCACCTTCTCGGTCGATGCACCCAAACGGTGTGCTCCAGAGAAGGGGATCA…
MELV.2-Neovison_vison	GAGGGAGTCCTGTGAGCATGAACTCCACTGTTGTAGAGCTTCCAAGCAGAGAGCTTCCAAGAACTGTTATGAACTAGGAGGTGTTACACAGGATGTTATAGCTGACCGCAGATTGGCCACCAGGACATGGTGTACATGCTACAAGCAACATCACACGAACAGCAGACGAGCAGCATCGCACGTACAACAAACCGCAGTTTAACCACAAGCGCCTTTGACGTAGAAACTGAACTTGCATATAAGCAGCACTGGCCCTCTGCTTGTCAGAGTGTGCTCTTGGGACACTCTCGCTCAGATCATCCTCCCGGTCGATGCACCCAAAAGGTGTGCTCCAGGGAGGGGATCGGTCACCTTCTCGGTCGATGCACCCAAATGGTGTGCTCCAGAGAAGGGATCAAG…
MELV.3-Neovison_vison	GAGGGAGTCCTGTGAGCATGAACCCCACTGTTGTAGAGCTTCCAAGCAGAGAGCTTCTAAGAACTGTTATGAACTAGGAGGTGTTACACAGGATGTTATAGCTGACCGCAGATTGGCCACCAGGATATGGTGTACATGCTACAAGCAACATCGCACGAACAGCAGACGAGCAGCATCGCACGTACAACAAACAGCAATTTAACCACAAGCGCCTTTGACGTAGAAACTGAACTTGCATATAAGCAGCACTGGCCCTCTGCTTGTCAGAGTGTGCTCTTGGGACACTCTCGCTCAGATCATCCTCCCGGTCGATGCACCCAAAAGTTGTGCTCCAGGGAGGGGATCGGTCACCTTCTCGGTCAATGCACCCAAACGGTGTGCTCCAGAGAAGGGGATCAA…
MELV.4-Neovison_vison	GAGGGAGTCCTGTGAGCATGAACCCCACTGTTGTAGAGCTTCCAAGCAGAGAGCTTCCAAGAACTGTTATGAACTAGGAGGTGTTACACAGGATGTTATAGCTGACCGCAGATTGGCCACCAGGACATGGTGCACATGCTACAAGCAACATCGCACGAACAGCAGATGAGCAGCATCGCATGTACAACAAACCACAATTTAACTGCAAGCGACTTTGACGTAGAAACTGAACTTGCATATAAGCAGCACTGGCCCTCTGCTTGTCAGAGTGTGCTCTTGGGACACTCTCGCTCGGATCTTCCTCTCGGTCGATGCACCCAAATGGTGTGCTCCTGAGAAGGGGATCGAGCGGGAGTACTCTGGGCCCTCTCCCTAGCCTACGCGGCTAGAGTTGTCTGT…
MELV.5-Neovison_vison	CCTAGCCCACGCAGCTAGAGTTGTCAGTCTTGTATTAGCTATTGTGTGGGACGCGCTAATAAACAGCTTTCGCTTTCAGTTATCGTGTGTGACCCATTGGCTTCCACCCTCGAACCGGCTCACTCCCCTGGGAGCTCCGTGAGCAGCTGAGAGCTCCCAGTTGGCGAGCCAGCCAGGAGCACGACCTGATCTTCAGGAGCGATGCCCTCCAGCGAGGCTACATGAGCCTTGATCTGGGCGACCGTCTCCTGGCCGGTCACCTCGAGGGTGTGTAGCTCCTGGGCGCGGACGAAGAGCTGCATGTCGGCTACTGAACCGCGGGCACCGCAGCCGCTACCGCGAAGATGGAGTCGAGAAAGGAGCAACAAACAAAGGCAGGATATGTCACATCCATAGGGA…
MELV.3-Mustela_putorius_furo	TTACATAATTTAATGAGAGGCAATATGCAATTAGACTCCCATAGGGAATGGACGACAGAAGCTTTAGAGGAAGTAAAATATGCCCAACAAAAAATAACAGAAAATCAGGGATATCATTACTACATATCAGAAAAGGAGGTTTATTGCAAGATTGTAAAGGATTCTCAGGAAATAAATTATGGAATATATCAGGAAGAGCAAGGGAAAAAACAAATACTATGGGTTGGAAGACAATCATTAAAGAGGGATATTGGGAAATCTATCCTAGATAAATTGGCCATAGCTATTCAAAATATTTGCACAGAATGCAAAATCAGATTAGGGATAGAATCCATTATTCTACTCCCCATGGAAAAAAGGACCTTAGAAAATTGGTATAGCCAACAAAATTATCTTCGC…
MELV.1-Mustela_putorius_furo	GAGGGAGTCCTGTGGGCATGAACCCCACTGTTGCAGAACTTCCCAGCAGACAAAGGGCTTGAGAACTGTTATGAACTAGAGATGATATGCAGGATGTTATAGCCGACCACAGATTGACCACCAGGACGTGCTGTACGTGCTACAAGCAACCAGGCAGTGTTAGCATCGCATCTGCAGCAGACTGCAGATTAACCACAAGAGCCTTTGGCGCAGTGACTGAACTGGCATATAAGCAGCACTGGCCCTCTGCTTGTCAGAGTGTGCTCTTGGGACACTCTCGCTCAGATCATCCTCCCGGTCGATGCACCCAAAAGGTGTGCTCCAGGGAGGGGATCGGTCACCTTTTCGGTCGATGCACCCAAAAGGTGTGCTCCAGAGAAGGGGATCGAGCGGGAGTGC…
MELV.3-Mustela_erminea	AGAGACATGCTACTTCAATGGGGGTTTGAAACCCCAGAGGAGAAACTACAGGAAACTCCCCCATATGATTGGATAGGGTATGAATTAGAACCTAAAACCTGGAAATTGCAGAAATGGGAATTGGAAATCCCCGAAAAACCAACTTTAAACCAACTGCAGAAGATATTAGGAAGATCAGTTGGGCTAGCTCCACAATACCAGGACTAAAGATAAAAAACTTATGTAAGTTAATGAGAGGCAATATGCAATTAGACTTCCGTAGGGAATGGACGACAGAAGCTTTAGAGGAAGTAAAATATGCCCAACAAAAAATAACAGAAAATGAAGGATATCATTACTACATATCAGAAAAAGAGGTTTATTGCAAGATTGTTAAGGATTCTCAGGAAATAAATTATG…
MELV.4-Mustela_erminea	AGTGCTGTGAAGTGTGTAAACCTGGTGATTCACAGACCTGTACCCCTGGGGCTAAAAATATATGTTTATAAAAAATCAAAAATCAAAAAAAAAAAAAAAAACCAAAGGGGTGGAATAGGGGATGTCACACCTTGGGAACTAATGATATACCAGTTGAATATAGATAACCAAGAACAAATAAATATCTACAAAACTCAAAATAACAAAAAATTCTGTTATTACAGACCTCAGCAAGGAAAGCAAAAGGGGAATTGGCAAGGTCCTGCCTGTATCCTTTGGAAAGGGGAAGGTGCTATAGTTATACAAACACCTGATGGGCCAGTCCTCATCCCTAATAAGAACTTTAAGGAGGTACCTAACCCAGAGGATTAGGCCACAAAACCTATGGAGAACAACTTT…
MELV.4-Mustela_putorius_furo	GAGGGAGTCCTGTGAGCATGAACCCCACTGTTGTAGAGCTTCCAAACAGGCAAAGAGCTTCCAAGAACTGTTATGAACTAGGAGGTGTTACACAGGATGTTATAGCTGACCGCAGATTGACCACTGGGACATGGTGTACGTGCTACAAGCAACATCAGCAGCAGCAGATGAGCAGCCTTGCACGTACAGCAGACCACAGACTAACCACAAGCACCTTTGACGCAGTGACTGAACTGGCATATAAGCAGCACTGGCCCTCTGCTTGTCAGAGTGTGCTCTTGGGACACTCTCGTTCAGATCATCCTCCTGGTCAATGCACCCAAAAGGTGTGCTCCAGAGAAGGGGATCGGGCGGGAGTACCCTGGGCCCTCTTCCTAGCCCACGCGGCTAGAGTTGTCT…
MELV.5-Mustela_erminea	GAGGGAGTCCTGTGAGCATGAGCCCCACTGTTGCAGAACTTCCCAGCAGACAAAGGGCTTCCGAGAACTGTTATGAACTAGGAGATGTTATGCAGGATGTTATAGCCGACCACAGATAGACCACCAGGACGTGTTGTACGTGCTACAAGTAACCAGGAAGTGTCAGCATCGCATCTGCAGCAGACCGCAGATTAACCACAAGCGCCTTTGACGTAGTGACTGAACTGAATATAAGCAGCACTGGCCCTCTGCTTGTCAGAGTGTGCTCTTGGGGCACTCTCGCTCAGATCATCCTCCCAGTCGATGCACCCAAAAGGTGTGCTCCAGGGAGGGGATCGGTCACCTTCTCGGTCGATGCACCCAAACGGTGTGCTCCAGAGAAGGGGATCGGGCGGGAGT…
MELV.6-Mustela_putorius_furo	CTCCCCTGGGAGCTCCGTGAGCGGCAGAGAGCTCCCAGTTGGTGAGCCAGCCAGGAGCACACAGACGAAGTCGAGTGAGCCATCCTTCGAGCCTCTAAAGCCTCAGTGGTGAGTACTCCCCGAGATCTTGAAACAGAGATCTGAGACTGTCCCAAGAGGGGATAGGAAGAACAGCCATGGGGGCTGGTTAAGTAAGAGTGATGAGAAGCGGTTGCAACCGGTCTTCAAGGCGATGTCGAGAGTAAGGAAATGTTTGGGGAGTAAAGAGTAACTGTATCTGGGCCTTGGAGACAGCCATTGAGGCAACCGGGACGCCAGTTAAGGAGGTGACAGAGGAACCACTAGAGGACCTAATTCAGAGATGGGTGGAAGCAAAAGGAAACAAACCAGACGGGTTAT…
MELV.6-Mustela_erminea	GAGGGAGGCCTGTGAGCATGAGCCCCACTTTTGCAGACCTTCTCAGCAGACAAAAGGGCTTCCAAGAACTGTTATGAACTAGAAGGTGTTATGCAGGATGTTATAGCCGACCGCAGATAGACCACCGGGACATGGGGTCCATGCTACAAGCAACATCAACAGCAGCAGACGAGCAGCCTCGCACGTACAGCAGACCGCAGATTAACCGCAAGCGCCCTTGAGCAGTGACTGAACTGGCATATAAGCAACACTGGCGCTCTGCTTGTCAGAGTGTGCTCTTGGGACACGCTCGCTCATCCTCCCGGTCGGTGCACCCAACCGGTGTGCTCCAGGGAGGGGATCGGTCACCTTCTCGGTCGGTGCACCCAACCGGTGTGCTCCAGGGAGGGGATCGGTCAC…
MELV.6-Neovison_vison	GAGGGAGTCCTGTGAGCATGAACCCCACTGTTGTAGAGCTTCCAAGCAGAGAGCTTCCAAGAACTGTTATGAACTAGGAGGTGTTACACAGGATGTTATAGCTGACCGCAGATTGACCACCAGGACATGGTATACATGTTACAAACAACATCGCACGAACAGCAGACGAGCAGCATCGCACGTACAACAAACCGCAGATTAACCACAAGCGCCTTTGACGTAGTGATTGACCTAGTTAGCATCGCATATAAGCAGCACTGGCCCTCTGCTTGTCAGAGTGTGCTCTTGGGACACTCTCGCTCAGATCATCCTCTCGGTCGATGCACCCAAAAGGTGTGCTCCAGGGAGGGGATCGGTCACCTTCTCGGTCGATGCACCCAAACGGTGTGCTCCAGAGAA…
MELV.7-Mustela_erminea	GAGGGAGTCCTGTGAGCATGAACCCCACTGTTGTAGAGCTTCCAAGCAGGCAAAGAGCTTCCAAGAACTGTTATGAACTAGGAGGTGTTACACAGGATGTTATAGCTGACCGCAGATTGACCACCGGGACATGGGGTACGTGCTACAAGCAACATCAGCAGCAGCAGACGAGCAGCCTCGCACGTACAGCAGACTGCAGATTAACCGCAAGCGCCTTTGACGCAGTGACTGAACTGGCATATAAGCAGCACTGGCCCTCTGCTTGTCAGAGTGTGCTCTTGGGACACTCTCGCTCAGATCATCCTGTCGGTCGATGCACCCAAAAGGTGTGCTCCAGGGAGGGGATCGGTCACCTTTTCGGTCGATGCACCCAAACGGTGTGCTCCAGAGAAGGGGGTC…
MELV.7-Mustela_putorius_furo	GAGGGAGTCCTGTGAGCATGAACCCCACTGCTGTAGAGCTTCCAAGCAGGCAAAGAGCTTCCAAGAACTGTTATGAACTAGGAGGTGTTACACAGGATGTTATAGCTGACCGCAGATTGACCACTGGGACATGGGGTACGTGCTACAAGCAACATCAGCAGCAGCAGACGAGCAGCCTCGCACGTACAGCAGACCGCAGATTAACCGCAAGCGCCTTTGACGCAGTGACTGAACTGGCATATAAGCAGCACTGGCCCTCTGCTTGTCAGAGTGTGCTCTTGGGACACTCTTGCTCAGATCATCCTGCCCGTCGATGCACCCAAAAGGTGTGCTCCAGGGAGGGGATCAGTCACCTTTTCGGTCGATGCACCCAAACGGTGTGCTCCAGAGAAGGGGATC…
MELV.8-Mustela_erminea	GAGGGAGGCCTGTGAGCATGAGCCCCACTGTTGCAGACCTTCTCAGCAGACAAAAGGGCTTCTGAGAACTGTTATGAACTAGAAGGTGTTATGCAGGATGTTATAGCAGACCGCAGATAGACCACCGGGACATGGGGTACATGCTACAAGCAACATCAATAGCAGCAGACGAGCAGCCTCGCACGTACAGCAGACCGCAGATTAACTGCAAGCGCCCTTGACGCAGTGACTGAACTGGCATATAAGCAACACTGGCCCTCTGCTTGTCAGAGTGTGCTCTTGGGACACTCTCCCTCAGAGCATCCTCCCGGTCGATGCACCCAAAAGGTGTGCTCCAGGGAGGGGATCGGTCACCTTCTCGGTCGATGCACCCAAACGGTGTGCTCCAGAGAAGGGGAT…
MELV.10-Mustela_erminea	GAGGGAGGCCTGTGAGCATGAGCCCCACTTTTGCAGACCTTCTCAGCAGACAAAAGGGCTTCCAAGAACTGTTATGAACTAGAAGGTGTTATGCAGGATGTTATAGCTGACCACAGATAGACCACCGGGACATGGGGTACATGCTACAAGCAACATCAACAGCAGCAGACGAGCAGCCTCGCGCGTACAGCAGACCGCAGATTAACCGCAAGCGCCCTTGAGCAGTGACTGAACTGGCATATAAGCAACACTGGCCCTCTGCTTTTCAGAGTGTGCCCTTGGGACACTCTCGCTCAGATCATCCTCCCGGTCGATGCACCCAAAAGGTGTGCTCCAGGGAGGGGATCGGTCACCTTCTCGGTCGATGCACCCAAACGGTGTGCTCCAGAGAAGGGGATC…
MELV.8-Mustela_putorius_furo	GAGGGAGGCCTGTGAGCATGAGCCCCACTGTTGCAGACCTTCTCAGCAGACAAAAAGGGCTTCTGAGAACTGTTATGAACCAGAAGGTGTTATGCAGGATGTTATAGCCGACCGCAGATAGACCACCAGGACATGGGGTACATGCTACAAGCAACATCAACAGCAGCAGACGCGCAGCCTCGCACGTACAGCAGACCGCAGATTAACCGCAAGCGCCCTTGACGCAGTGACTGAACTGGCATATAAGCAACACTGGCCCTCTGCTTGTCAGAGTGTGCTCTTGGGACACTCTCGCTCAGATCATCCTCCCGGTCGATGCGCCCAAAAGGTGTGCTCCAGGGAGGGGATCGGTCACCTTCTCGGTCGATGCACCCAACCGGTGTGCTCCAGAGAAGGGGA…
MELV.9-Mustela_putorius_furo	GAGGGAGTCCTGTGAGCCTAAACCCCACTGTTGTAGAGCTTCCAAGCAGGCAAAGAGCTTCCAAGAACTGTTATGAACTAGCTGGTGTTACACAGGATGTTATAGCCGACCGCAGATAGACCACCGGGACATGAGGTACGTGCTACAAGCAACCTCAGCAGCAGCAGACGAGCAGCCTCGCACGTACAGCAGACCGCAGATTCACCGCAAGTGCCTTTGACGCAGTGACTGAACTGGCATATAAGCAACACTGGCCCTCTGCTTGTCAGAGTGTGCTCTTGGGACACTCTCGCTCAGATCATCCTCCCGGTCGATGCACCCAAACGGTGTGCTCCAGGGAGGGGATCGATCACCTTCTCGGTCGATGCACCCAAACGGTGTGCTCCCGAGAAGGGGATC…
MELV.9-Mustela_erminea	AGGGAGTCCTGTGAGCATAAACCCCACTGTTGTAGAGCTTCCAAGCAGGCAAAGAGCTTCCAAGAACTGTTATGAACTAGCAGGTGTTACACAGGATGTTATAGCCGACCGCAGGTAGACCACCGGGACATGGGGTACGTGCTACAAGCAACCTCAGCAGCAGCAGACGAGCAGCCTCGCACGTACAGCAGACCGCAGATTAACCGCAAGCGCCTTTGACGCAGTGACTGAACTGGCATATAAGCAACACTGGCCCTCTGCTTGTCAGAGTGTGCTCTTGGGACTCTCTCGCTCAGATCATCCTCCCGGTCGATGCACCCAAAAGGTGTGCTCCGGGGAGGGGATCCATCACCTTTCGGTTGATGCACCCAAACGGTGTGCTCCAGAGAAGGGGATGGG…
MELV.7-Neovison_vison	GAGGGAGTCCTGTGAGCATGAACCCCACTGTTGTAGATCTTCCAAGCAGAGAGCTTCTAAGAACTGTTATGAACTAGGAGGTGTTGCACAGGATGTTATAGCTGACCGCAGATTGGCCATCAGGACATGGTGTACATGCTACAAGCAACATCGCACGAACAGCAGACAAGCAGCATTGCACATACAACAAACCGCAGTTTAACCACAAGCGCCTTTGACGTAGAAACTGAACTTGCATATAAGCAGCACTGGCCCTCTGCTTGTCAGAGTGTGCTCTTGGGACACTCTCGCTCAGATCATCCTCCCGGTCGATGCACCCAAAAGGTGTGCTCCAGGGAGGGTATCAGTCACCTTCTTGGTGGATGCACCCAAACGGTGTGCTCCAGAGAAGGGGATCAA…
MELV.8-Neovison_vison	GAGGGAGTCCTGTGAGCATGAACCCCACTGTTGTAGAGGTTCCAAGCAGAGAGCTTCTAAGAACTGTTATGAACTAGGAGGTGTTACACAGGATGTTATAGCTGACCGCAGACTGGCCGCCAGGACATGGTATACATGCTACAAGCAACATCACACGAACAGCAGAGAGCAGCATCGCACGTACAACAAACCGCAATTTAACCGAAAGCGCCTTTGACATAGAAACTGAACTTGCATATAAGCAGCACTGGCCTTCTGCTTGTCAGAGTGTGCTCTTGGGACACTCTCGCTCAGATCATCCTCCCGGTCGATGCACCCAAAAGGTGTGCTCCACGGAGGGGATCGGTCACCTTCTCGGTCGATGCACCCAAACGGTGTGCTCCAGAGAAGGGGGTCAAG…
MELV.11-Mustela_erminea	GAGGGAGGCCTGTGAGCATGGGCCCCACTTTGCAGACCTTCTCAGCAGACAAAAGGGCTTCCAAGAACTGTTATGAACTAGAAGGTGTTCTGGAGGATGTTATAGCCGACCACAGATAGACCACCGGGACATGGGGTCCTTGCTACAAGCAACATCAACAGCAGCAGACGAGCAGCCTCGCACGTACAGCAGACCGCAGATTAACCGCAAGCGCCCTTGGCGCAGTGACTGAACTGGCATATAAGCAACACTGGCCCTCTGCTTGTCAGAGTGTGCTCTTGGGACACTCTCTCTCATCCTCCCGGTCGTTGCACCCAAAAGGTGTGCTCCAGGGAGGGGATCGGTCACCTTCTCGGTCGATGCACCCAAACGGTGTGCTCCAGAGAAGGGGATTGAGTG…
MELV.11-Mustela_putorius_furo	GAGGGAGGCCTGTGAGCATGGGCCCCACTTTTGCAGACCTTCTCAGCAGACAAAAGGGCTTCCAAGAACTGTTATGAACTAGAAGGTGTTATGCAGGATGTTATAGCCGACCACAGATAGACCACCCGGACATGGGGTACTTGCTACAAGCAACATCAACAGCAGCAGACGAGCAGCCTCGCACGTACAGCAGATTAACCGCAAGCGCCCTTGGCGCAGTGACTGAACTGGCATATAAGCAGCACTGGCCCTCTGCTTGTCAGAGTGTGCTCTTGGGACACTCTCGCTCATCCTACCGGTCGCTGCACCCAAAAGGTGTGCTCCAGGGAGGGGATCGGTCACCTTCTCGGTCGATGCACCCAAACGGTGTGCTCCAGAGAAGGGGATTGAGGGGGAGTG…
MELV.15-Mustela_putorius_furo	GAGGGAGTCCTGTGAGCATGAACCCCACTGTTGTAGAGCTTCCAAGCAGGCAACCAGAAACTGTTATGAACCAGGAAGTGTTATACAGGAAATGTTATGGCAGACCACAGATTGACCACCAGGACGTGTTGTACCTGCTACAAGCAACCAAGGAAGTGTTAGCATCGCATCTGCAGCAGACAGCAGATTAACCACAAGCACCTTTGACGTAGTGACTGAACTGAACATAAGCAGCACTGGCCCTCTGCTTGTCAGAGTGTGCTCTTGGGACACTCTCGCTCAGATCATCCTCCCGGTCGATGCGCCCAAAAGGTATGCTCCAGGGAGGGGATCGGTCACCTTCTCGGTCGATGCACCCAAACGGTGTGCTCCAGAGAAGGGGATCCAGCGGGAGTGCCC…
MELV.12-Mustela_erminea	GAGGGAGGCCTGTGAGCATGAGCCCCACTGTTGCAGAACTTCTCAGCAGACAAAAGGGCTTCCAAGAACTGTTATGAACTAGGAGGTGTTATGCAGGATGTTAGAGCCGACCGCAGATAGACCCCCGGGACATGGGGTACGTGCTACAAGCAACATGAACAGCAGCAGACGAGCAGCCTCACACGTACAGCAGACCGCAGATTAACCGCAAGCGCCCTTGACGCAGTGGCTGAACTTGCATATAAGCAGCACTGGCCCTCTGCTTGTCAGAGTGTGCTCTTGGGACACTCTCGCTCAGATCATCCTCCTGGTCGATGCACCCAAACGGTGTGCTCCAGAAAAGGGGATGGAGCGGGAGTACCCTGGGCCCTCTCCCTACCCCACGCGGCTAGAGTTGTC…
MELV.12-Mustela_putorius_furo	GAGGGAGGCCTGTGAGCATGAGCCCCACTGTTGCAGAACTTCTCAGCAGACAAAAGGGCTTCCAAGAACTGTTATGAACTAGGAGGTGTTATGCAGGATGTTATAGCCGACCGCAGATAGACCGCCGGGACATGGGGTACGTGCTACAAGCAACATCAACAGCAGCAGATGAGCAGCCTCGCACGTACAGCCGACCGCAGATTAACCGCCAGGGCCCTTGACGCCGTGACTGAACTTGCATATAAGCAGCACTGGCCCTCTGCTTGTCAGAGTGTGCTCTTGGGACACTCTCGCTCAGATCATCCTCCAGGTCCATGCACCCAAACGGTGTGCTCCAGAAAAGGGGATGGAGCGGGAGTACCCTGGGCCCTCTCCCTACCCCACGCGGCTAGAGTTGTC…
MELV.13-Mustela_erminea	GAGGGAGGCCTGTGAGCATGAGCCCCACTGTTGCAGAACTTCTCAGCAGACAAAAGGGCTTCCGAGAACTGTTATGAACTAGGAGGTGTTATGCAGGATGTTATAGCCGACAGCAGATAGACCACCGGGACATGGGGTACGTGCTAAAACTAACATCAGCAGCAGCAGACGAGCAGCCTCGCACGTACAGCAGACCACAGATTAACCGCAAGCGCCCTTGACGCAGTGACTGAACTGGCATACAAGCAACACTGGCCCTCTGCTTGTCAGAGTGTGCTCTTGGGACACTATCGCTCAGATCATCCTCCCGGTCGATGCACCCAAAAGGTGTGCTCCAGGGAGGGGATCGGTCACCTTCTCAGTCGATGCACCCAAATGGTGTGCTCCAGAGAAGGGGAT…
MELV.13-Mustela_putorius_furo	GAGGGAGGCCTGTGAACATGAGCCCCACTTTTGCAGACCTTCTCAGCAGACAAAAGGGCTTCCAAGAACTGTTATGAACTAGAAGGTGTCATGCAGGATGTTATAGCCGACCGCAGACAGACCACCCGGACATGGGGTACATGCTACAAGCAACATCAACAGCAGCAGACGCGCAGCCGCGCACGTACAACAGACCGCAGATTAACCGCAAGCGCCCTTGCCGCAGTGACTGAACCGGCATATAAGCAACACTGGCCCTCTGCTTGTCAGAGTGTGCTCTTGGGACACTCTCGCTCAGATCATCCTCCCGGTCGATGCACCCAAAAGGTGTGCTCCAGGGAGGGGATCGGTCACCTTCTCGGTCGATGCACCCAAACGGTGTGCTCCAGAGAAGGGGAT…
MELV.14-Mustela_putorius_furo	GAGGGAGGCCTGTGAGCATGAGCCCCACTTTTGCAGACCTTCTCAGCAGATAAAAGGGCTTCCAAGAACTGTTATGAACTAGAAGGTGTTATGCAGGATGTTATAGCTGACCGCAGATAGACCACCAGGACATGGGGTACATGCTACAAGCAACATCAACAGCAGCAGACGAGCAGCCTCGCACGTACAGCAGACCGCAGATTAACCGCAAGCGCCCTTGAGCAGTGACTGAACTGGCATATAAGCAACACTGGCCCTCTGCTTGTCAGAGTGTGCTCTTGGGACACTCTCGCTCAGATCATCCTCCCAGTCGATGCACCCAAACGGTGTGCTCCAGAGAAGGGGATCGGGTGGGAGTACCCTGGGTCCTCTCCCTAGCTCATGCGGCTAGAGTTGTCT…
MELV.9-Neovison_vison	GAGGGAGTCCTGTGAGCATGAACCCCACTGTTGTAGAGCTTCCAAGCAGAGAGCTTCCAAGAACTGTTATGAACTAGGAGGTGTTACACAGGATGTTATAGCCGACCGCAGATTGGCCACCAGGACATGGTGTACATGCTACAAGCAACATCGCACAAACAGCAGAGGAGCAGCATTGCACGTACATCAAACCGCAGTTTAACCGCAAGCGCCTTTGACGTAGAAACTGAACTTGCATATAAGCAGCACTGGCCCTCTGCTTGTCAGAGTGTGCTCTTGGGACACTTTCGCTCAGATCATCCTCTCGGTCGATGCACCCAAACGGTGTGCTCCAGAGAAGGGGATCAAGCGGGAGTACCCTGGGCCCTCTCCCTAGCCCTCGCGGCTAGAGTTGTCTGT…
MELV.10-Neovison_vison	GAGGGAGTCCTGTGAGCATGAACCCCACTGTTATAGAGCTTCCAAGCAGGCAACCAGGAACTGTTTTGAACCAGGAAGTTTTATCCAGGAAGTGTTATAGCAAACCACAGATTGACCACCAGGAAGTGTTATAACTGCTACAAGAACCAGGAAGTGTTAGCATCACATCTACAGCAGACCGCAGATTAACGACAAGCGCCTTTGACGTAGTGATTGACCTAGTTAGCACCGCATATAAGCAACACTGGCCCTCTGCTTGTCAGAGTGTGCTCTTGGGACACTCTCCTTGCTTAATCTCCCTCTCGGTTGATGCTCCCTTCGGGTGAGCTCCAGAGAGGGGATTGATCACATTCTCGGTTGATGCTCCCTTCGGGTGAGCTCCAGAGAGGGGATCGGGCG…
MELV.10-Mustela_putorius_furo	GAGGGAGTCCTGTGAGCATGAACCCCACTGTTGTAGAGCTTCCAAGCAGGCAACCAGGAACTGTTATGAACCAGGAAGTGTTATACAGGAAATGTTATAGCAGACCACAGATTGACCCCCAGGACGTGTTGTACGTGCTACAAGCAACCAGGAAGTATTAGCATCGCATCTGCAGCAGACCGCAGATTAACCACAAGCGCCTTTGACGTAGTGACTGAACTGAATATAAGCAGCACTGGCCCTCTACTTGTCAGAGTGTGCTCTTGGACACTCTCGCTCAGATCATCCTCCCGGTCAATGCACCCAAAAGGAGTGCTCCAGGGAGGGGATCAGTCACCTTCTCGGTCGATGCACCCAAACGGTGTGCTCCAGAGAAGGGGATCGAGCGGGAGTGCCCTG…
MELV.11-Neovison_vison	GAGGGAGTCCTGTGAGCATGAATCCCACTGTTACAGAGCTTCCAAGCAGGCAGCCAGGAGCTGTTTTGAACCAGGAAGTGTTATAGCGGACCACAGATTGGCCACCAGGACATGGTGTACATGCTATAAGCAACATCGCACGAACAGCAGACGAGCAGCATCGCACGTACAACAAACCACAGATTAACCGCAAGCGCCTTTGACGTAGTGACTGAACCTGCATATAAGCAGCACTGGCCCTCTGCTTGTCACAGGGTGCTCTTGGGACACTCTCGCTCAGATCTTCCTCTCGGTCGATGCACCCAACAGGTGTGCTCCTGGGAAGGGGTCGGTCACCTTCTCGGTCGATGCACCCAAATGGTGTGCTCCTGAGAAGGGGATCAAGCGGGAGTACTCTGG…
MELV.16-Mustela_putorius_furo	GAGGGAGGCCTGTGAGCATGAGCCCCATTGTTGCAGACCTTCTCAGCAGACAAAAGGGCTTCCGAGAACTGTTATGAACTAGGAGATGTTATGCAGGATGTTATAGCCGACCACAGATTGACCACCGGGACATGCGGTACATGCTACAAGCAACATCAGCAGCAGCAGACGAGCAGCCGCGCATGTGCAGCAGACCGCAGATTAACCGCAAGCGTCTTTGACTCAGTGACTGAACTGGCATATAAGCAACACTGGCCCTCTGCTTGTCAGAGTGTACTCTTGGGACACTCTCGCTCAGATCATCCTCCCGGTCGATGCACCCAAAAGGTGTGCTCCAGAGAAGGGGATCAGGCGGGAGTACCCTGGGCCCTCTCTCCCTAGCCCCCGCGGCTAGAGTTG…
MELV.14-Mustela_erminea	GAGGGAGTCCTGTGAGCATGAGCCCCACTGTTGCAGACCTTCTCAGCAGACAAAAGGGCTTCCGAGAACTGTTATGAACTAGGAGATGTTATGCAGGATGTTATAGCCGACCACAGATTGACCACCGGGACATGCGGTACGTGCTACAAGCAACAGCAGCAGCAGCAGACGAGCAGCCTCGCACGTGCAGCAGACCGCAGATTAACCGCAAGCGCCTTTGACGTAGTGACTGAACTGGCATATAAGCAACACTGACCCTCTGCTTGTCAGAGTGTGCTCTTGGGACACTCTCGCTCAGATCATCCTCCCGGTCGATGCACCCAAAAGGTGTGCTCCAGAGAAGGGGATCGGGCGGGAGTACCCTGGGCCCTCTCCCTAGCCCACGCGGCTAGAGCTGTC…
MELV.17-Mustela_putorius_furo	GAGGGAGGCCTGTGAGCATGAGCCCCATTGTTGCAGACCTTCTCAGCAGACCTTCTCAGCTTCCAAGAACTGTTATGAACTAGAAGGTGTTATGCAGGATGTTATAGCTGACCGCAGATAGACCACCGGGACATGGGGTACATGCTACAAGCAACATCAACAGCAGCAGACGAGCAGCCTCGCACGTACAGCAGATTAACTGCAAGCGCCCTTGACGCAGTGACTGAACTGGCATATAAGCAGCACTGGCCCTCTGCTTGTCAGAGTGTGCTCTTGGGACACTCTCGCTCAGATCATCCTCCCGGTCGATGCACCCAAATGGTGTGCTCCAGAGAAGGGGATCGGACGGGAGTACCCTGGGTCCTCTCCCTAGCCCGTGTGGCTAGAGTTGTCTGTCCT…
MELV.12-Neovison_vison	GCAGACTAGCCACCAGGACATGGTGTACATGCTACAAGCAATACCGCACGGGCAGCAGACGAGCAGCATCGCACGTACAACAAACCACAAGTGCTTTTGACATAGAGACTGAACTGGCATATAAGCAGCACTGGCCCTCTGCTTGTCAGAGTGTGCTCTTGGGACACACTTGCTCAGATCTTCCTCTCGGTCTATGCACCCAAAAGGTGTGCTCCTGGGAGGGAATCAGTCTCTTGAGAAGGGGATGGAGCGGGAGTACTCTGGGCCCTCTCCCTAGCCCACGCGGCTAGAGTTGTCTGTCTTGCATTAGCTATTGTGTGGAACGCGCTAATAAACAGCTTTCGCTTCCAGTTATCATGTGTGACCTGTTGGCTTCCA
PSIV1.1-Microcebus_griseorufus	CAGACTAGAGAGAAGGGACTTACTAGTCCAGAGACAATCACATATTGGGGTTTAATATCCCAAGATCTGTCCAGTAGGGAACAGGTCCAACTGCTGGAAGTCATTCCAGGACTTCAGGCAGACAAGGATATGCTGGGGGCATATCTAGGAGAAAGGGCACGTGAGTGGGATGCGCAACCACAACAGCCATTGCCCTATACTTCTGCTCATATTAGGGGATTGACAGGGTATCAGGCCTTTGCCATATCAGCGCAAGGGCGAGAAGCTGCGCAGGTCTTTAGGGCCTGGATAACGCAGGGCTTAATGAGCTTGGCCCAGTTGCGGGCGCCACGCCCAGGGTCAACAAAGATCTTGTAGGGACCAAAAGAGCCTTATGGGGAATTTATTAATAGACTGTTT…
PSIV1.1-Microcebus_murinus	TGGAAGGAGATTTTGGGTGCAGCTGAGCACCCTAGTGACTGTGTGGGTGCAGCTGAGCACCCAGGTGACTGTGTACCAACGAGGTGCGAAAAGCCAACGAGAGGTGCGAAAGGTGCTGTGTGAGCATACAGGAAACCACAACCGCAGACTGTCTTTCACACCTTTACAACTTACACAAGGACTTTGCTTTCTATTTGGGGAAGGGGGACTACTTCAGTACTTGGGGCTTGGGGAGGGCTTGGGGAGCATATATAAGCCTGAGGTTGCCTAACCTCGAGGCCCCCTCACACATCTCTGGGTCCGCCATCACCCAGACTCCAGAGTGTGGATCCACAATAAAGCTGTGGATCTTGGCCCAGAGCCGTGTGGGTATGCCAAGTCTTCNNNNNNNNNNNNNNN…
PSIV1.1-Microcebus_tavaratra	AAAGCAGAATGGGCAGCCTTATTGTATGCCTTACAGCAGGAAGACCAAGAATTAAACATTATCACTGATTCTCAATATGTAATGAAAGTGCTGAGACGCGAGCCATGGGTCAGTGATTCTCCCTTGGTTCAGAGCATCATACAAGCGGCAGAGAAAAAACAGGCTATCTATTTAGATTGGGTGCCAGGTCATAAGGGAATCCCAGGAAATCAGAAAATTGATGAAGAAATTTAAAATTGGCAAGGTTTGGTTATCCAAGGCACAGGTATCCTTCCTAAAAGAGAAGAGGATGTAGGCTATGATTTACAAATTCCAGAAGATGTGTACCTGCAGGGCTTGGAAAGGTGGTCTGTTCCGTTGAACTTGCGAGTTCAATGGGAAAAAGACCAATGGGGGTTA…
PSIV1.3-Microcebus_tavaratra	TGGAAGGAGATTTTGGGTGCAGCTGAGCACTCTAGTGACTGTGTGGGTGCAGCTGAGCACCCAGGTGACTGTGTACCAACAAGGTGCGAAAAGCCAACAAGAGGTGCGAAAGGTGCTGTGTGAGCATACAGGAAACCGCAACCGCAGACTGTCTTTCACACCTTTACAGCTTACACAAGGACTTTGCTTTCTATTTGGGGAAGGGGGGCTACTTCAGTACTTGGGGCTTAGGGAGGGCTTGGGGAGCATATATAAGCCTGAGGTTGCCTAACCTCGGGGCCCCCTCACGCATCTCTGGGTCTGCCATCACCCAGACTCCAGAGTGTGGATCCACAATAAAGTTGTGCATCTTGGCCCAGAGCCGTGTGGGTGTGCCGAGTCTTCTTGCCCTGGGGAAGG…
PSIV1.2-Microcebus_murinus	TACAGGAACCACAACCGCAGACTGTCTTTCACACCTTTACAACTTACACAAGGACTTTGCTTTCTATTTGGGGAAGGGGGACTACTTCAGTACTTGGGGCTTGGGGAGGGCTTGGGGAGCATATATAAGCCTGAGGTTGCCTAACCTCGAGGCCCCCTCACACATCTCTGGGTCCGCCATCACCCAGACTCCAGAGTGTGGATCCACAATAAAGCTGTGGATCTTGGCCCAGAGCCGTGTGGGTATGCCAAGTCTTCTTGCCCTGGGGAAGGCAATGCAAGTTGGCCCTTCCAGCTGGCGCCCAACGTGGGGCTGGACTTGATTTCTGCAAACGGTGAGTTTGTGGGAGTTGCAGGGCAAGATGGAAAAGGGGAAGATGGGTGATGGACAGTGTCTAGG…
PSIV1.2-Microcebus_griseorufus	TGGAAGGAGATTTTGGGTGCAGCTGAGCACCCTAGTGACTGTGTGGGTGCAGCTGAGCACCCAGGTGACTGTGTACCAACGAGGTGCGAAAAGCCAATGAGAGGTGCGAGAGGTGCTGTGTGAGCATACAGGAAACCACAACCACAGACTGTCTTTCACACCTTTACAACTTACACAAGGACTTTGCTTTCTATTTGGGGAAGGGGGGCTACTTCAGTACTTGGGGCTTGGGGAGGGCTTGGGGAGCATATATAAGCCTGAGGTTGCCTAACCTCGAGGCCCCCTCACACATCTCTGGGTCCGCCATCACCCAGACTCCAGAGTGTGGATCCACAATAAAGCTGTGGATCTTGGCCCAGAGCCGTGTGGGTATGCCGAGTCTTCTTGCCCTGGGGAAGG…
PSIV1.1-Microcebus_mittermeieri	ATCAAACTTTCACTGTTTGCTGATGATATGATAATGCATCAGGTGGGAACTGTGGCGACCGCAGTTGGGGTACTCGTGGACAACGAAGGGCTCCTATGGGAGTCACAGAGGCGCTTGGGCAACTTAGTGGATCACCTAGCATTCCAGGTACAGGTGTTACAAGCGAGAGTGCAGGCTATGGAGTATGTGTTGCAGGTTCAAGAATCTTGGTCTGAATTAGGCTGTGTTCCTTCACTGTGCCTTACGGACATCCCTTGGAACGATACATGGGGAGTTCCCAATATAACCCAGACTTGGAAGGAGTGGGATGATCAATTTTGGAAGAATTATGGTGAGGCTAGAGAGCTATGGCATAGACAGTTTTTAGAGGGATGAGATAAATTGGGAAAGATCCGCAAA…
PSIV1.3-Microcebus_murinus	ATAACCCAGACTTGGAAGGAGTGGGATGATCAATTTTGGAAGAATTATGGTGAGGCTAGAGAGCTATGGCATAGACAGTTTTTAGAGGGACGAGGTAAATTGGCAAAAATCCGCAAAGATTTAGCTCAAACTGCTCTAGCACAAAAAGTCAAGGATGCTCTCAATTCAATTCCTAAATGGTTGTGGACTGGCTTAGCAGTAATAATTGTACTCATTATCATAATTCAAGTTGCTTGCATGGGACTTAAAATGCTTACTAAGGCGATTGTAAGCTGGGCAGGCTTTCTTGCATTGCAGCCAGAGGCGCCTCGCGACGTAGAGCCCGACGCCGCCATTTACAAAAACAACGGCTACGCAAATGGATGGCGCGACTACTGGCAACTCTGGAGCGGTGGGACC…
PSIV1.1-Microcebus_ravelobensis	CCTGGAAGGAGGTTTTGGGTGCAGCTGAGCACCCTAGTGACTGTGTGGGTGCAGCTGAGCGCCCTGGTGACTGTGTACCAACGAGAGGTGCGAAAAGCCAATGAGAGGTGGGAAAAGCCAATTAGAGGTGCGAAAGGTGCAGTGGGAGCATACAGGAAACCCCAACCGCAGACTATCTCTCACCTTTGCAGCTTACACAAGGACTTTGCTTTCTATTTGGGGAAGGGGGGCTGCTTCAGTACTTGGGGCTTAGGGAGGGCTTGAGGAGCATATATAAGCCTGAAGTTGCCTAGCCTCGGGGCCCCCTCTCACATCTCTGGGTCCGCCATCACCCAGACTCCAGAGTGTGGATCCACAATAAAGCTGTGCATCTTGACCCGGAGCTGTATTTGTGTGCCG…
PSIV1.3-Microcebus_griseorufus	TGGAAGGAGATTTTGGGTGCAGCTGAGCACCCTAGTGACTGTGTGGGTGCAGCTGAGCACCAGGTGACTGTGTACCAATGAGAGGTGCGAAAAGCCAACGAGAGGTGCAAAAGGTGCTGTGTGAGCATACAGGAAACCGCAACCGCAGACTGTCTTTCACACCTTTGCAGCTTACACAAGGACTTTGCTTTCTATTTGGGGAAAGGGGGCTACTTCAGTACTTGGGGCTTATGGAGGGCTTGGGGAGCATATATAAGCCTGAGGTTTATATATGCCTAACCTTGGGGCCCCCTCACGCATCTCTGGGTCCGCCATCACCCAGACTCCAGAGTGTGGATCCACAATAAAGCTGTGCATCTTGGCCCAGAGCCCTGTGGGTGTGCCTAGTCTTCTTGCCCT…
PSIV1.4-Microcebus_griseorufus	TAACCTGGAAGGAGATTTTGGGTGCAGCTGGGCACCCTAGTGACTGTGTGGGTGCAGCTGAGCACCCAGGTGACTGTGTACCAACGAGAGGTGCGAAAAGCCAACGAGAGGTGCGAAAGGTGCTGTGTGAGCATACAGGAAACTGCAACCGCAGACTGTCTTTCACACCTTTGCAGCTTACACAAGGACTTTGCTTTCTATTTGGGGAAGGGGGGCTACTTCAGTACTTGGGGCTTAGGGAGGGCTTGGGGAGCATATATAAGCCTGAGGTTGCCTAACCTCAGGGCCCCCTCTCACATCTCTGAGTCCGCCATCACCCAGACTCCAGAGTGTGGATCCACAATAAAGCTGTGCATCCTGACCCAGAGCCGTGTGGGTGTGCCGAGTCTTCTTGCCCTG…
PSIV1.2-Microcebus_mittermeieri	TAACCTGGAAGGAGATTTTGGGTGCAGCTGGCCACCCTAGTGACTGTGTGGGTGCAGCTGAGCACCCAGGTGACCGTGTACCAACGAGAGGTGCGAAAAGCCAACGAGAGGTGCGAAAGGTGCTGTGTGAGCATACAGGAAACCGCAACCGCAGACTGTCTTTCACACCTTTGCAGCTTACACAAGGATTTTGCTTTCTATTTGGGGAAGGGGGGCTACTTCAGTACTTGGGGCTTAGGGAGGGCTTGGGGAGCATATATAAGCCTGAGGTTGCCTAACCTCGGGGCCCCCTCTCACATCTCTGAGTCTGCCATCACCCAGACTCCAGAGTGTGGATCCACAATAAAGCTGTGCATCTTGACCCAGAGCCGTGTGGGTGTGCCGAGTCTTCTTGCCCTG…
PSIV1.2-Microcebus_ravelobensis	TAACCTGGAAGGAGATTTTGGGTGCAGCTGGCCACCCTAGTGACTGTGTGGGTGCAGCTGAGCACCCAGGTGACTGTGTATCAACGAGAGGTGCGAAAAGCCAACGAGAGGTGCGAAAGGTGCTGTGTGACCATATAGGAAACCGCAACCGCAGACTGTCTTTCACACCTTTGCAGCTTACACACGGATTTTGCTTTCTATTTGGGGAAGGGGGGCTACTTCAGTACTTGGGGCTTAGGGAGGGCTTGGGGAGCATATATAAGCCTGAGGTTGCCTAACCTCGGGGCCCCCTCTCACATCTCTGAGTCCGCCATCACCCAGACTCCAGAGTGTGGATCCACAATAAAGCTGTGCATCTTGACCCAGAGCCGTGTGGGTGTGCTGAGTCTTCTTGCCCTG…
PSIV1.2-Microcebus_tavaratra	TAACCTGGAAGGAGATTTTGGATGCAGCTGGCCACCCTAGTGACTGTGTGGGTGCAGCTGAGCACCCAGGTGACTGTGTACCAACGAAAGGTGCGAAAAGCCAACGAGAGGTGCGAAAGGTGCTGTGTGAGCATACAGGAAACCGCAACCGCAGACTGTCTTTCACACCTTTGCAGCTTACACAAGGATTTTGCTTTCTATTTGGGGAAGGGGGGCTACTTCAGTACTTGGGGCTTAGGGAGGGCTTGGGGAGCATATATAAGCCTGAGGTTGCCTAACCTCGGGGCCCCCTCTCACATCTCTGAGTCTGCCATCACCCAGACTCCAGAGTGTGGATCCACAATAAAGCTGTGCATCTTGACCCAGAGCCGTGTGGGTGTGCCGAGTCTTCTTGCCCTG…
PSIV1.9-Microcebus_griseorufus	TGGAAGGAGATTTTGGGTGCAGTTGAGCACCCTAGTGACTGTGTGGGTGCAGCTGAGCACCCAGGTGACTGTGTACCAATGAGAGGTGTGAAAAGCCAACGAGAGGTGCAAAAGGTGCTGTGTGAGCATACAGGAAACCGCAACCGCAGACTGTCTTTCATACCTTTGCCGCTTACACAAGGACTTTGCTTTCTATTTGGGGAAGGGGGGCTACTTCAGTACTTGGGGCTTAGGGAGGGCTTGGGGAGCATATATAAGCCTGAGGTTGCCTAACCTCGAGGCCCCCCTCACACATCTCCGGGTCCGCCATCACCCAGACTTCAGAGTGTAGATCCACAATAAAGCTGTGCATCTTGACCCAGAGCCATGTGGGTGTGCCGAGTCTTCTTGCCCTGGGGA…
PSIV1.5-Microcebus_mittermeieri	CCTGGAAGGAGATTTTGGGTGCAGCTGAGCACCCTAGTGACTGTGTGGGTGCAGCTGAGCACCCAGGTGACTGTGTACCAACGAGAGGTGCAAAAAGCCAATGAGAGGTGCGAAAGGTGCTGTGTGAGCATACAGGAAACCGCAACCGCAGACTGTCTTTCACACCTTTGCAGCTTACACAAGGACTTTGCTTTCTATTTGGGGAAGGGGGCTACTTCAATACTTGGGGCTTGGGGAGGGCTTGGGGAGCGTATATAAGCCTGAGGTTGCCTAACCTCGAGGCCCCCTCACGCATCTCTGGGTCCGCCATCACCCAGACTCCAGAGTGTGGATCCACAATAAAGCTGTGCATCTTGGCCCAAAGCCGTGTCGGTGTGCCGAGTCTTCTTGCCCTGGGGA…
PSIV1.4-Microcebus_mittermeieri	TGGAAGGAGATTTTGGGTGCAGTTGAGCACCCTAGTGACTGTGTGGGTGCAGCTGAGCACCCAGGTGACTGTGTACCAACGAGAGGTGTGAAAAGCCAACGAGAGGTGCGAAAGGTGCCGTGTGAGCATACAGGAAACCGCAACCACAGACTGTCTTTCACACCTTTGCAGCTTACACAAGGACTTTGCTTTCTATTTGGGGAAGGGGGGCTACTTCAGTAGTTGGGGCTTAGGGAGGGCTTGGGGAGCATATATAAGCCTGAGGTTGCCTAACCTCGAGGCCCCCTTCACACATCTCCGGGTCTGCCATCACCCAGACTCCAGAGTGTGGATCCACAATAAAGCTGCGCATCTTGACCCAGAGCCATGTGGGTGTGCCGAGTCTTCTTGCCCTGGGGA…
PSIV1.3-Microcebus_mittermeieri	AGTGGAAGGAGATTTTGGGTGCAGCTGAGCACCCTAGTGACTGTGTGGGTGCAGCTGAGCACCCAGGTGACTGTGTACCAACGAGAGGTGCGAAAAGCCAACGAGAGGTGCGAAAGGTGATGTGTGAGCATACAGGAAACCGCAACCGCAGACTGTCTTTCACACCTTTACAGCTTACACAAGGACTTTGCTTTCTATTTGGGGAAGGGGGGCTACTTCAGTACTTGGGGCTTGGGGAGGGCTTGGGGAGCATATATAAGCCTGAGGTTGCCTAACCTCGGGGCCCCTCACGCATCTTTGGGTCCGCCATCACCCAGACTCCAGAGTGTGGATCCACAATAAAGCTGTGCATCTTGGCCCAGAGCCGTGTCGGTGTGCCGAGTCTTCTTGCCCTGGGGA…
PSIV1.4-Microcebus_murinus	TGGAAGGAGATTTTGGGTGCAGCTGAGCACCCTAGTGACTGTGTGGGTGCAGCTGAGCACCCTGATGACTGTGTACCAACGAGAGGTGCGAAAAGCCAGTGAGAGGTGCGAAAGGTGCAGTCTGAGCATACAGGAAACCGCAACCGCAGACTATCTCTCACCTTTGCAGCTTACACAAGGACTTTGCTTTCTATTTGGGGAAGGAGGGCTACTTCAGTACTTGGGGCTTAGGGAGGGCTTGGGGAGCATATATAAGCCTGAGGTTGCCTAGCCTCGGGGCCCCCTCTCACATCTCTGGGTCCACCATCACCCAGACTCCAGAGTGTGGATCCACAATAAAGCTGTGCATCTTGACCCAGAGCTGTGTTTGTGTGTGCTGAGTCTTCTTGCCCTGGGGAG…
PSIV1.4-Microcebus_tavaratra	TGGAAGGAGATTTTGGGTGCAGTTGAGCACCCTAGTGACTGTGTGGGTGCAGCTGAGCACCCAGGTGACTGTGTACCAACGAGAGGTGTGAAAAGCCAATGAGAGGTGCGAAAGGTGCTGTGTGAGCATACAGGAAACCGCAACCGCAGACTGTCTTTCACACCTTTGCAGCTTACACAAGGACTTTGCTTTCTATTTGGGGAAGGGGGGCTACTTCAGTACTTGAGGCTTAGGGAGGGCTTGGGGAGCATATATAAGCCTGAGGTTGCCTAACCTCGAGGCCCCCCTCACACATCTCCAGGTCCACCATCACCCAGACTTCAGAGTGTGGATCCACAATAAAGCTGTGCATCTTGACGCAGAGCCGTGTGGGTGTGCCGAGTCTTCTTGCCCTGGGGA…
PSIV1.5-Microcebus_tavaratra	CCTGGAAGGAGATTTTGGGTGCAGCTGAGCACCCTAGTGACTGTGTGTGTGCAGCTGAGCATCCAGGTGACTGTGTACCAACGAGAGGTGCAAAAAGCCACTGAGAGGTGCAAAAGGTGCTGTGTGAGCATACAGGAAACCGCAACCGCAGACTGTCTTTCACACCTTTGCAGCTTACACAAGGACTTTGCTTTCTATTTGGGGAAGGGGGCTACTTCAATACTTGGGGCTTGGGGAGGGCTTGGGGAGCATATATAAGCCTGAGGTTGCCTAACCTCGAGGCCCCCTCACGCATCTCTGGGTCCGCCATCACCCAGTCTCCAGAGTGTGGATCCACAATAAAGCTGTGCATCTTGGCCCAAAGCCGTGTGGGTGTGCCGAGTCTTCTTGCCCTGGGGA…
PSIV1.11-Microcebus_griseorufus	TGGAAGGAGATTTTGGGTGCAGCTGAGCACCCTAGTGACTGTGTGGGTGCAGCTGAGCACCCAGGTGACTGTGTACCAAAGAGAGGTGCAAAAAGCCAACGAGAGGTGCGAAAGGTGCAGTGTGAGCATACAGGAAACTGCAACCGCAGACTGTCTTTCACACCTTTGCAGCTTACACAAGGACTTCGCTTTCTATTTGGGGAAGGGGGGCTACTTCAGTACTTGGGGCTTAGGGAGGGCTTGGGGAGCATATATAAGCCTGAGGTTGCCTAATCTCGGGGCCCCCTCTCACATCTCTGGGTCCCCCATCACCCAGACTCCAGAGTGTGGATCCACAATAAAGCTGTGCATCTTGACCCAGAGCCGTGTGGGTATGCCGAGTCTTCTTGCCCTGGGGAA…
PSIV1.5-Microcebus_griseorufus	CCTGGAAGGAGGTTTTGGGTGCAGCTGAGCACCCTAGTGACTGTGTGGGTGCAGCTGAGCGCCCTGGTGACTGTGTACCAACGAGAGGTGCGAAAAGCCAGTGAGAGGTGCGAAAGGTGCAGTCTGAGCATACATGAAACCGCAACGGCAGACTATCTCTCACCTTTGCAGCTTACACAAGGACGTTGCTTTCTATTTGGGGAAGGGGGGCTACTTCAGTACTTGGGGCTTAGGGAGGGCTTGGGGAGCATATATAAGCCTGAGGTTGCCTAGCCTCGGGGCCCCCTCTCACATCTCCGGGTCCGCCATCACCCAGACTCCAGAGTGTGGATCCACAATAAAGCTGTGCATCTTGACCCGGAGCTATATTTGTGTGCCGAGTCTTCTTGCCCTGGGAAA…
PSIV1.10-Microcebus_griseorufus	TGGAAGGAGATTTTGGGTGCAGCTGAGCACCCTAGTGACTGTGTGGGTGCAGCTGAGCACCCAGGTGACTGTGTACCAACGAGAGGTGCCAAAAGCCAACGAGAGGTGCGAAAGGTGCAGTGTGAGCATACAGGAAACAGCAACCGCAGACTGTCTTTCACACCTTTGCAGCTTACACAAGGACTTTGCTTTCTATTTGGGAAAGGGGGGCTACTTCAGTACTTGGGGCTTAGCGAGGGATTGGGGAGCATATATAAGCCTGAGGTTGCCTAACCTCGGGGCCCCCTCACGCATCTCTGGGTCCACCATCACCCAGACTCCAGAGTGTGGATCCACAATAAAGCTGTGCATCTTGGCCCAGAGCCGTGTGGGTGTGCCGAGTCTTCTTGCCCTGGGGAA…
PSIV1.6-Microcebus_griseorufus	TGGAAGGAGATTTTGGGTGCAGCTGAGCACCCTAGTGACTGTGTGAGTGCAGCTGAGCACCCTGATGACTGTGTACCAACGAGAGGTGCGAAAAGCCAGTGAGAGGTGCGAAAGGTGCAGTCTGAGCATACAGGAAACCGCAACCGCAGACTATCTCTCACCTTTGCAGCTTACACAAGGACTTTGCTTTCTATTTGGGGAAGGGGGGCTACTTCAGTACTTGGGGCTTAGGGAGGGCTTGGGGAGCATATATAAGCCTGAGGTTGCCTAGCCTCGGGGCCCCCTCTCACATCTCCGGGTCCGCCATCACCCAGACTCCAGAGTGTGGATCCACAATAAAGCTGTGCATCTTGACCCGGAGCTGTATTTGTGTGTGCCGAGTCTTCTTGCCCTGGGGAG…
PSIV1.8-Microcebus_griseorufus	TGGAAGGAGATTTTGGGTGCAGCTGAGCACCCTAGTGACTGTGTGGGTGCAGCTGAGCACCCAGGTGACTGTGTACCAACGAGAGGTGCCAAAAGCCAACGAGAGGTGAGAAAGGTGCAATGTGAGCATACAGGAAACCGCAACCGCAGACTGTCTTTCACACCTTTGCAGCTTACACAAGGACCTTGCTTTCTATTTGGGGAAGGGGGGCTACTTTAGTACTTGGGGCTTAGCGAGGGCTTGGGGAGCATATATAAGCCTGAGGTTGCCTAACCTCGGGGCCCCCTCACGCATCTCTGGGTCCGCCATCACCCAGACTCCAGAGTGTGGATCCACAATAAAGCTGTGCATCTTGGCCCAGAGCCATGTGGGTGTGCCGAGTCTTCTTGCCCTGGGGAA…
PSIV1.7-Microcebus_griseorufus	TGGAAGGAGATTTTGGGTGCAGCTGAGCACCCTAGTGACTGTGTGGGTGCAGCTGAGCACCCAGGTGACTGTGTACCAAGGAGAGGTGTGAAAAGCCAACGAGAGGTGCGAAAGGTGCAGTGTGAGCATACAGGAAACCGCAACCGCAGACTGTCTTTCACACCTTTACAGCTTACACAAGGACTTTGCTTTCTATTTGGGGAAGGGGGGCTACTTCAGTACTTGGGGCTTAGGGAGGGCTTGGGGAGCATATATAAGCCTGAGGTTGCCTAACCTCGGGGCCCTCTCACACATCTCCGGGTCCGCCATCACCCAGACTCCAGAGTGTGGATCCACAATAAAGCTGTGCATCTTGACCCAGAGCCGTGTGGGTGTGCCAAGTCTTCTTGCCCTGGGGAA…
PSIV1.8-Microcebus_mittermeieri	TGGAAGGAGATTTTGGGTGCAGCTGAGCACCCTAGTGACTGTGTGGGTGCAGCTGAGCACCCAGGTGACTGTGTACCAACAAGAGGTGCGAAAAGCCAACGAGAGGTGCAAAAGGTGCTGTGTGAGCATACAGGAAACCGCAACCGCAGACTGTCTTTCACACCTTTACAGCTTACACAAGGACTTTGCTTTCTATTTGGGGAAGGGGGGCTACTTCAGTACTTGGGGCTTGGGGAGGGCTTGGGGAGCATATATAAGCCAGAGGTTGCCTAACCTCGGGGCCCCCTCACGCATCTCTGGGTCTGCCATCACCCAGACTCCAGAGTGTGGATCCACAATAAAGCTGTGCATCTTGACCCAGAGCCGTGTGGGTGTGCCGAGTCTTCTTGCCCTGGGGAA…
PSIV1.7-Microcebus_mittermeieri	TGGAAGGAGATTTTGGGTGCAGCTGAGCACCCTAGTGACTGTGTGAGTGCAGCTGAGCACCCTGATGACTGTGTACCAACGAGAGGTGAGAAAAGCAAGTGAGAGGTGCGAAAGGTGCAGTCTGAGCATACAGGAAACAGCAACCGCCGACTCTCTCTCACCTTTGCAGCTTACACAAGGACTTTGCTTCCTATTTGGGGAAGGGGGGCTACTTCAGTACTTGGGGCTTAGGGAGGGCTTGGGGAGCATATATAAGCCTGAGGTTGCCTAGCCTCGGGGCCCCCTCTCACATCTCCGGGTCCGCCATCACCCAGACTCCAGAGTGTGGATCCACAATAAAGCTGTGCATCTTGACCCGGAGCTGTGTTTGTGTGTGCCGAGTCTTCTTGCCCTGGGGAG…
PSIV1.6-Microcebus_mittermeieri	TGGAAGGAGATTTTGGGTGCAGCTGAGCACCCTAGTGACTGTGTGGGTGCAGCTGAGCACCCAGGTGACCGTGTACCAACGAGAGGTGCAAAAAGCCAACGAGAGGTGCGAAAGGTGCTGTGTGAGCATACAGGAAACCGCAACCGCAGACTGTCTTTCACACCTTTGCAGCTTACACAAGGACTTTGCTTTCTATTTGGGGAAGGAGGGCTACTTCAGTACTTGGGGCTTAGGGAGGGCTTGGGGAGCATATATAAGCCTGAGGTTGCCTAACCTTGGGGCCCCCTCTCACATCTCTGGGTCCGCCATCACCCAGACTCCAGAGTGTGGATCCACAATAAAGCTGTGCATCTTGACCCAGAGCCGTGTGGGTGTGCCGAGTCTTCTTGCCCTGGGGAA…
PSIV1.5-Microcebus_murinus	CCTGGAAGGAGGTTTTGGGTGCAGCTGAGCACCCTAGTGACTGTGTGGGTGCAGCTGAGCGCCCTGGTGACTGTGTACCAACGAGAGGTGCGAAAAGCCAGTGAGAGGTGCGAAAGGTGCAGTCTGAGCAGACAGGAAACCGCAACCGCAGACTATCTCTCACCTTTGCAGCTTACACAAGGACGTTGCTTTCTATTTGGGGAAGGGGGGCTACTTCAGTACTTGGGGCTTAGGGAGGGCTTGGGGAGCATATATAAGCCTGAGGTTGCCTAGCCTCGGGGCCCCCTCTCACATCTCTGGGTCCGCCATCACCCAGACTCCAGAGTGTGGATCCACAATAAAGCTGTGCATCTTGACCCGGAGCTATATTTGTGTGCCGAGTCTTCTTGCCCTGGGAAA…
PSIV1.7-Microcebus_ravelobensis	TGGAAGGAGATTATGGGTGCAGCTGAGCACCCTAGTGACTGTGTGAGTGCAGCTGAGCACCCTGATGACTGTGTACCAATGAGAGGTGCGAAAAGCCAGTGAGAGGTGTGAAAGGTGCAGTCTGAGCATACAGGAAACCGCAACCACAGACTATCTCTCACCTTTGCAGCTTACACAAGGACTTTGCTTTCTATTTGGGGAAGGGGGGCTACTTCAGTACTTGGGGCTTAGGGAGGGCTTGGGGAGCATATATAAGCCTGAGGTTGCCTAGCCTGGGGGCCCCCTAACACATCTCCGGGTCCGCCATCACCCAGACTCCAGAGTGTGGATCCACAATAAAGCTGTGCATCTTGACCCAGAGCTGTATTTGTGTGTGCCGAGTCTTCTTGCCCTGGGGAG…
PSIV1.4-Microcebus_ravelobensis	TGGAAGGAGATTTTGGGTGCAGCTGAGCACCCTAGTGACTGTGTGGGTGCAGCTGAGCACCCAGGTGACTGTGTACCAACAAGAGGTGTGAAAAGCCAAGGAGAGGTGCGAAAGGTGCAGTGTGAGCATACAGAAAACCGCAACCGCAGACTGTCTTTCACACCTTTACAGCTTACACAAGGACTTTGCTTTCTATTTGGGGAAGGGGGGCTACCTCAGTACTTGGGGCTTAGGGAGGGCGTGGGGAGCATATATAAGCCTGAGGTTGCCTAACCTTGGGGCCCTCTCACACATCTCCGGGTCCGCCATCACCCAGACTCCAGAGTGTGGATCCACAATAAAGCTGTGCATCTTGACCCAGAGCCGTGTGGGTGTGCCGAGTCTTCTTGCCCTGGGGAA…
PSIV1.3-Microcebus_ravelobensis	TGGAAGGAGATTTTGGGTGCAGCTAAGCACCCTAGTGACTGTGTGGGTGCAGCTGAGTGCCCTGGTGACTGTGTACCAACGAGAGGTGTGAAAAGCCAACGAGAGGTGCAAAAGGTGCAGTGTGAGCATACAGGAAACCGCAACCGCAGACTGTCTTTCACACCTTTTCAGCTTACACAAGGACTTTGCTTTCTATTTGGGGAAGGGGGGCTACTTCAGTACTTGGGGCTTAGGGAGGGCTTGAGGAGCATATATAAGCCTGAGGTTGCCTAGCCTCGGGGCCACCTCTCACATCTCTGGGTCCGCCATCACCCAGACTCCAGAGTGTGGATCCACAATAAAGCTGTGCATCTTGACCCAGAGCTGTGTTTGTGTGCTGAGTCTTCTTGCCCTGGGGAA…
PSIV1.8-Microcebus_tavaratra	TGGAAGGAGATTTGGGGTGCAGCTGAGCACCCTAGTGACTGTGTGGGTGCAGCTGAGCACCCAGGTGACTGTGTACCAACAAGAGGTGCGAAAAGCCAACGAGAGGTGCAAAAGGTGCTGTGTGAGCATACAGGAAACCGCAACCGCAGACTGTCTTTCACACCTTTACAGCTTACACAAGGACTTTGCTTTCTATTTGGGGAAGGGGGGCTACTTCAGTACTTGGGGCTTGGGGAGGGCTTAGGGAGCATATATAAGCCAGAGGTTGCCTAACCTCGGGACCCCCTCACACATCTCTGGGTCCGCCATCACCCAGACTCCAGAGTGTGGATCCACAATAAAGCTGTGCATCTTGACCCAGAGCCGTGTGGGTGTGCCGAGTCTTCTTGCCCTGGGGAA…
PSIV1.7-Microcebus_tavaratra	TGGAAGGAGATTTTGGGTGCAGCTGAGCACCCTAGTGACTGTGTGGGTGCAGCTGAGCACCCAGGTGACTGTGTACCCTCGAGAGGTGCGAAAAGCCAACGAGAGGTGCGAAAGGTGCTGTGTGAGCATACAGGAAACCGCAACCGCAGACTGTATTTCACACCTTTACAGCTTACACAAGGACTTTGCTTTCTATTTGGGGAAGGGGGGCTACTTCAGTACTTGGGGCTTGGGGAGGGCTTGGGGAGCATATATAAGCCTGAGGTTGCCTAACCTCGGGGCCCCCTCACGCATCTTTGGGTCCGCCATCACACAGACTCCAGAGTGTGGATCCACAATAAAGCTGTGCATCTTGGCCCAGAGCCGTGTCAGTGTGCCGAGTCTTCTTGCCCTGCGGAA…
PSIV1.6-Microcebus_tavaratra	TGGAAGGAGATTTTGGGTGCAGCTGAGCACCCTAGTGACTGTGTGGGTGCAGCTGAGCACCCAGGTGACTGTGTACCAACGAGAGGTGCGAAAAGCCAACGAGAGGTGCAAGAGGTGCTGTGTGAGCATACAGGAAACCGCAACCGCAGACTGTCTTACACACCTTTACAGCTTACACAAGGACTTTGCTTTCTATTTGGGGAAGAGGAGCTACTTCAGTACTTGGGGCTTAGGGAGAGCTTGGGGAGCATATATAAGCCTGAGGTTGCCTAACCTCGAGGCCCCCTCACGCATCTCTGGGTCCGCCATCACCCAGACTCCAGAGTGTGGATCCACAATAAAGCTGTGTATCTTGGCCCAGAGCCGTGTGGGTGTGCCAAGTCTTCTTGCCCTGGGGAA…
PSIV1.9-Microcebus_mittermeieri	TGGAAGGAGATTTTGGGTGCAGCTGAGCACCCTAGTGACTGTGTGGGTGCAGCTGAGCACCCAGGTGACTGTGTACCAACGAGAGGTGCGAAAAGCCAACGAGAGGTGCGAAAGGTGCAGTGTGAGCATACAGGAAACCGCAACCGCAGACTGTCTTTCACACCTTTGCAGCTTACACAAGGACTTTGCTTTCTATTTGGGGAAGGGGGGCTACTTCAGTACTTGGGGCTTAGGGAGGGCTTGGGGAGCATATATAAGCCTGAGGTTGCCTAACCTCGCGCCCCCTCTCACATCTCTGGGTCCACCATCACCCAGACTCCAGAGTGTGGATCCACAATAAAGCTGTGCATCTTGACCCAGAGCCCTGTGGGTGTGCCGAGTCTTCTTGCCCTGGGGAAG…
PSIV1.5-Microcebus_ravelobensis	TGGAAGGAGATTTTGGGTGCAGCTGAGCACCCTAGTGACTGTGTGGGTGCAGCTGAGCGCCCTGGTGACTGTGTACCAACGAGAGGTGTGAAAAAGCCAATGAGAGGTGCAAAAGGTGCAGTCTGGGCATATAGGAAACCGCAACCGCAGACTATCTCTCACCTTTACAGCTTATACAAGGACTTTGCTTTCTATTTGGGGAAGGGGGGCTACTTCAGTACTTGGGGCTTAGGGAGGGCTTGGGGAGCATATATAAGCCTGAGGTTGCCTAGCCTTGGGGCCCCCTCTCACATCTCCGGGTCCGCCATCACCCAGACTCCAGAGTGTGGATCCACAATAAAGCTGTGCATCTTGACCCAGAGCTGTGTTTGTGTGCCGAGTCTTCTTGCCCTGGGGAAG…
PSIV1.6-Microcebus_ravelobensis	TGGAAGGAGATTTTGGGTGCAGCTGAGCACCCTAGTGACTGTGTGGGTGCAGCTGAGCACCCAGGTGACTGTGTACCAACGATAGGTGCGAAAAGCCAACGAGAGGTGCGAGAGGTGCTGTGTGAGCATACAGGAAACCACAACCGCAGACTGTCTTTCACACCTTTACAGCTTACACAAGGACTTTGCTTTCTATTTGGGGAAGGGGGGCTACTTCAGTACTTGGGGCTTAGGGAGGGCTTGGGGAGCATATATAAGCCTGAGGTTGCCTAACCTCGAGGCCCCCTCACGCATCTCTGGGTCCGCCATCACCCAGACTCCAGAGTGTGGATCTACAATAAAGCTGTGCATCTTGGCCCAGAGCTGTGTGGGTGTGCCAAGTCTTCTTGCCCTGGGGAA…
PSIV1.8-Microcebus_ravelobensis	TGGAAGGAGATTTTTGGGTGCAGCTGAGCACCCTAGTGACTGTGTGGGTGCAGCTGAGCACCCAGGTGACTGTGTACCAACGAGGTGCGAAAAGCCAATGAGAGGTGCCAAAGGTGCTGTGTGAGCATACAGGAAACCACAACCGCAGACTGTCTTTCACACCTTTACAGCTTACACAAGGACTTTGCTTTCTATTTGGGGAAGGGGGGCTACTTCAGTACTTGGGGCTTAGGGAGGGCTTAGGGAGCATATATAAGCCTGAGATTGCCTAACCTCGAGGCCCCCTCACGCATCTCTGGGTCCGCCATCACCCAGACTCCAGAGTGTGGATCCACAATAAAGCTGTGCATCTTGGCCCAGAGCCGTGTGGGTGTGCCGAGTCTTCTTGCCCTGGGGAAG…
PSIV1.9-Microcebus_tavaratra	TGGAAGGAGATTTTGGGTGCAGCTGAGCACCCTAGTGACTGTGTGGGTGCAGCTGAGCACCCAGGTGACTGTGTACCAACGAGAGGTGCGAAAAGCCAACGAGAGGTGCGAAAGGTGCAGTGTGAGAATACAGGAAACCGCAACTGCAGACTGTCTTTCACACCTTTGCAGCTTACACAAGAACTTTGCTTTCTATTTGGGGAAGGGAGGCTACTTCAGTACTTGGGGCTTAGGGAGGGCTTGGGGAGCATATATAAGCCTGAGGTTGCCTAACCTCGCGCCCCCTCTCACATCTCTGGGTCCGCCATCACCCAGACTCCAGAGTGTGGATCCACAATAAAGCTGTGCATCTTGACCCAGAGCCGTGTGGGTGTGCCGAGTCTTCATGCCCTGGGGAAG…
PSIV1.16-Microcebus_griseorufus	TGGAAGGAGATTTTGGGTGCAGCTGAGCACCCTAGTGACTGTGTGGGTGCAGCTGAGCACCCAGGTGACTGTGTACCAACGAGGTGTGAAAAACCAACGAGAGGTGCGAAAGGTGCTGTGTGAGCATACAGGAAACCGCAACCGCAGACCGTCTTTCACACCTTTGCAGCTTACGCATGGACTTTGCTTTCTATTTGGGGAAGGGGGGCTACTTCAGTACTTGGGGCTTAGGGAGGGCTTGGGGAGCATATATAAGCCTGAGGTTGCCTAACCTCGGGGCCCCCTCACGCATCTCTGGGTCTGCCATCACCCAGACTCCAGAGTGTGGATCTACAATAAAGCTGTGCATCTTGGCCCAGAGCCGTGTGGGTGTGCCGAGTCTTCTTGCCCTGGGGAAGG…
PSIV1.13-Microcebus_griseorufus	TGGAAAGAGATTTTGGGTGCAGCTGAGCACCCTAGTGACTGTGTGGGTGCAGCTGAGCACCCTAATGACTATGTACCAACGAGAGGTGCAAAAAGCCAATGAGAGGTGCGAAAGGTGCAGTCTAAGCATACAGGAAATCGCAACCGCAGACTATCTCTCACCTTTACAGCTTACACAAAGACTTTGCTTTCTATTTGGGGAAGGGGGGCTACTTCAGTACTTGGGGCTTAGGGAGGGCTTGGGGAGCATATATAAGCCTGAGGTTGACTAGCCTCGGGGCCCCCTCTCACATCTCTGGGTCCGCCATCACCCAGACTCCAGAACGTGGATCCACAATAAAGCTGTGCATCTTGACCCAGAGCTGTGTTTGTGTGCCGAGTCTTCTTGCCCTGGGGAAGG…
PSIV1.15-Microcebus_griseorufus	TGGAAGGAGATTTTGGGTGCAGCTGAGCACCCTAGTGACTGTGTGGGTGCAGCTGAGCACCCAGGTGACTGTGTACCAATGAGGTACGAAAAGCCAACAAGAGGTGCGAAAGGTGCTGTGTGAGCATACAGGAAACCGCAACCACAGACTGTCTTTCACACCTTTGCAGCTTACACAAGGACTTTGCTTTCTATTTGGGGAAGGGGGGCTACTTCAGTACTTGGGGCTTGAGGAGGGCTTGGGGAGCATATATAAGCCTGAGGTTGCCTAACCTCGGGGCCCCCTCACGCATCTCTGGGTCCGCCATCACCCAGACTCCAGAGTGTGGATCCACAATAAAGCTGTGCATCTTGGCCCAGAGCCGTGTGAGTGTGCCGAGTCTTCTTGCCCTGGGGAAGG…
PSIV1.14-Microcebus_griseorufus	TGGAAGGAGGTTTTGGGTGCAGCTGAGCACCCTAGTGACTGTGTGGGTGCAGCTGAGCGCCCTGGTGACTGTGTACCAACGAAAGGTGCGAAAAGCCAACGAGAGGTGCAAAAGGTGCAGTCTGAGCATACAAAAACCCGCAACCGCAGACTATCTCTCACCTTTGCAGCTTACACAAAAACTTTGCTTTCTATTTGGGGAAGGGGGGCTACTTCAGTACTTGGGGCTTAGGGAGGGCTTGGGGAGCATATATAAGCCTAAGATTGCCTAGCCTCGGAGCCCCCTCTCACATCTCTGGGTCCGCCATCACTCAGACTCCAAGGTGTGGATCCACAATAAAGCTGTGCATCTTGACCCAGAGCTGTGTTGGTGTGCTGAGTCTTCTTGCCCTGAGGAAGG…
PSIV1.12-Microcebus_griseorufus	TGGAAAGAGATTTTGGGTGCAGCTGAGCACCCTAGTGACTGTGTGGGTGCAGCTGAGCACCCTAATGACTATGTACCAACGAGAGGTGCAAAAAGCCAATGAGAGGTGCGAAAGGTGCAGTCTAAGCATACAGGAAACCGCAACCGCAGACTATCTCTCACCTTTACAGCTTACACAAGGACTTTGCTTTCTATTTGGGGAAGGGGGGCTACTTCAGTACTTGGGGCTTAGGGAGGGCTTGGGGAGCATATATAAGCCTGAGGTTGCCTAGCCTCGGGGCCCCCTCTCACATCTCTGGGTCCGCCATCACCCAGACTCCAGAACGTGGATCCACAATAAAGCTGTGCATCTTGACCCAGAGCTGTGTTTGTGTGCCGAGTCTTCTTGCCCTGGGGAAGG…
PSIV1.10-Microcebus_mittermeieri	TGGAAGGAGATTTTGGGTGCAGCTGAGCACCCTAGTGACTGTGTGGGTGCAGCTGAGCGCCCTGGTGACTGTGTACCAACGAGAGGTGCGAAAAGCCAATGAGAGGTGCAAAAGGTGCAGTCTGGGCATACAGGAAACCGCAACCGCAGACTATCTCTCACCTTTACAGCTTACACAAGGACTTTGCTTTCTATTTGGGGAAGGGGGGCTACTTCAGTACTTGGGGCTTAGGGAGGGCTTGGGGAGCGTATATAAGCCTGAGGTTGCCTAGCCTCGGGGCCCCCTCTCACATCTCCGGGTCCGCCATCACCCAGACTCCAGAGTGTGGATCCACAATAAAGCTGTGCATCTTGACCCAGAGCTGTGTTTGTGTGCCGAGTCTTCTTGCCCTGGGGAAGG…
PSIV1.11-Microcebus_mittermeieri	TGGAAGGAGATTTTGGGTGCAGCTGAGCACCCTAGTGACTGTGTGGGTGCAGCTGAGCGCCCTGGTGACTGTGTACCAACGAGAGGTGCGAAAAGCCAATGAGAGGTGCAAAAGGTGCAGTCTGGGCATACAGGAAACCGCAACCGCAGACTATCTCTCACCTTTACAGCTTACACAAGGACTTTGCTTTCTATTTGGGGAAGGGGGGCTACTTCAGTACTTGGGGCTTAGGGAGGGCTTGGGGAGCGTATATAAGCCTGAGGTTGCCTAGCCTCGGGGCCCCCTCTCACATCTCCGGGTCCGCCATCACCCAGACTCCAGAGTGTGGATCCACAATAAAGCTGTGCATCTTGACCCAGAGCTGTGTTTGTGTGCCGAGTCTTCTTGCCCTGGGGAAGG…
PSIV1.12-Microcebus_mittermeieri	TGGAAGGAGATTTTGGGTGCAGCTGAGCACCCTAGTGACTGTGTGGGTGCAGCTGAGCACCCAGGTGACTGTGTACCAACGAGGTGCGAAAAGACAAGGAGAGGTGCGAAAGGTGCTGTGTGAGCATACAGGAAACCGCAACCGCAGACTGTCTTTCACACCTTTGCAGCTTACACAAGGACTTTGCTTTCTATTTGGGGAAGGGGGGCTACTTCAGTACTTGGGGCTTAGGGAGGGCTTGGGGAGCATATATAAGCCTGAGGTTGCCTAACCTCGGGGCCCCCTCACGCATCCCTGGGTCCGCCATCACCCAGACTCCAGAGTGTGGATCCACAATAAAGCTGTGCATCTTGGCCCAGAGCCGTGTGGGTGTGCCGAGTCTTCTTGCCCTGGGGAAGG…
PSIV1.6-Microcebus_murinus	TGGAAGGAGATTTTGGGTGCAGCTGAGCACCCTAGTGACTGTGTGGGTGCAGCTGAGCACCCAGGTGACTGTGTACCAACGAGGTGCGAAAAGCCAACGAGAGGTGCGAAAGGTGCTGTGTGAGCATACAGGAAACCGCAACCACAGACTGTCTTTCACACCTTTGCAGCTTACACAAGGACTTTGCTTTCTATTTGGGGAAGGGGGGCTACTTCAGTACTTGAGGAATGAGGAGGGCTTGGGGAGCATATATAAGCCTGAGGTTGCCTAACCTCGGGGCCCCCTCACGCATCTCTGGGTCCGCCATCACCCAGACTCCAGAGTGTGGATCCACAATAAAGCTGTGCATCTTGGCCCAGAGCCGTGTGAGTGTGCCGAGTCTTCTTGCACTGGGGAAGG…
PSIV1.7-Microcebus_murinus	TGGAAAGAGATTTTGGGTGCAGCTGAGCACCCTAGTGACTGTGTGGGTGCAGCTGAGCACCCTAATGACTGTGTACCAACGAGAGGTGCAAAAAGCCAATGAGAGGTGTGAAAGGTGCAGTCTAAGCATACAGGAAACCGCAACCGCAGACTCTCTCTCACTTTTACAGCTTACACAAGGACTTTGCTTTCTATTTGGGGAAGGGGGGCTACTTCAGTACTTGGGGCTTAGGGAGGGCTTGGGGAGCATATATAAGCCTGAGGTTGCCTAGCCTCGGGGCCCCCTCTCACATCTCTGGGTCTGCCATCACCCAGACTCCAGAACGTGGATCCACAATAAAGCTGTGCATCTTGACCCAGAGCTGTGTTTGTGTGCCGAGTCTTCTTGCCCTGGGGAAGG…
PSIV1.11-Microcebus_ravelobensis	TGGAAGGAGATTTTGGGTGCAGCTGAGCACCCTAGTGACTGTGTGGGTGCAGCTGAGCACCCAGGTGACTGTGTACCAACGAGAGGTGTGAAAAGCCAACTAGAGGTGCGAAAGGTGCTGTGTGAGCATACAGGAAACCGCAACCGCAGACTGTCTTTCACACCTTTGCAGCTTACACAAGGACTTTGCTTTCCATTTGGGGAAGGGGGGCTACTTCAGTACTTGGGGCTTGGGGAGGGCTTGGGGAGGATATATAAGCCTGAGGTTGCCTAACCTCGGGGCCCCCTCTCGCATCTCTGGGTCCGCCATTACCCAGACTCAAGAGTGTGGATCCACAATAAAGCTGTGCATCTTGACCCAGAGCCGTGTGGGTGTGCCGAGTCTTCTTGCCCTGGGGAA…
PSIV1.9-Microcebus_ravelobensis	TGAAAGGAGATTTTGGGTGCAGCTGAGCACCCTAGTGACTGCGTGGGTGCAGCTGAGCACCCAGGTGACTGTGTACCAACGAGGTGCGAAGAGCCAACGAGAGGTGTGAAAGGTGCTGTGTGAGCATACAGGAAACCGCAACCGCAGACTGTCTTTCACACCTTTACAGCTTACACAAGGACTTTGCTTTCTATTTGGGGAAGGGGGGCTACTTCAGTACTTGGGGCTTGGGGAAGGCTTGGGGAGCATATATAAGCCTGAGGTTGCCTAACCTCGTGGCCCCCTCACGCATCTCTGGGTCCACCATCACCCAGACTCCAGAGTGTGGATCCACAATAAAGCTGTGCATCTTGGTCCAGAGCCGTGTGGGTGTGCCAAGTCTTCTTGCCCTGGGGAAGG…
PSIV1.10-Microcebus_ravelobensis	TGGAAGGAGATTTTGGGTGCAGCTGAGCACCCTAATGACTGTGTGGGTGCAGCTGAGCACCCAGGTGACTGTGTACCAACAAGAGGTGCGAAAAGCCAACGAGAGGTGCAAAAGGTGCTGTGTGACCATACAGGAAACCCGCCGGAACCGCAGACTGTCTTTCACACCTTTACAGCTTACACAAGGACTTTGCTTTCTATTTGGGGGGCTACTTCAGTACTTGGGGCTTGGGGAGGGCTTGGGGAGCATATATAAGCCTGAGGTTGCCTAACCTCGGGGCCCCCTCACACATCTCTGGGTCCGCCATCACCCAGACTCCAGAGTGTGGATCCACAATAAAGCTGTGCATCTTGACCCAGAGCCATGTGGGTGTGCCGAGTCTTCTTGCCCCGGGGAAGG…
PSIV1.12-Microcebus_ravelobensis	TGGAAGGAGATTTTGGGTGCAGCTGAGCACCCTAGTGACTGTGTGGGTGCAGCTGAGCACCCAGGTGACTGTGTACCAAGGAGGTGCGAAAAGCCAACAAGAGGTGCGGAAGGTGCTGTGTGAGCATACAGGAAACCGCAACCGCAGACCGTCTTTCACACCTTTGCAGCTTACACAAGGACTTTGCTTTCTATTTGGGGAAGGGGGGCTACTTCAGTACTTGGGGCTTAGGGAGGGCTTGGGGAGCATATATAAGCCTGAGGTTGCCTAACCTTGGGGCCCCCTCACGCATCTCTGGGTCCGCCATCACCCAGACTCCAGAGTGTGGATCCACAATAAAGCTGTGCATCTTGGCCCAGAGCCGTGTGGGTGTGCCGAGTCTTCTTGCCCTGGGGAAGG…
PSIV1.11-Microcebus_tavaratra	TGGAAGGAGATTTTGGGTGCAGCTGAGCACCCTAGTGACTGTGAGTGCAGCTGAGCACCCTGATGACTGTGTACCAACGAGAGGTGCGAAAAGCAAGTGAGAGGTGCGAAAGGTGCAGTCTGAGCATACAGGAAACCGCAACCACAGACTCTCTCTCACCTTTGCAGCTTACACAAGGACTTTGCTTTCTATTTGGGGAAAGGGAGCTACTTTAGTACTTGGGGCTTAGGGAGGGTTTGGGGAGCATATATAAGCCTGAGGTTGCCTAGCCTTGGGGCCCCCTCTCATATCTCCGGGTCTGCCATCACCCAGACTCCAGAGTGTGGATCCACAATAAAGCTGTGCATCTTGACCTGGAGCTGTGTTTGTGTGTGCCGAGTCTTCTTGCCCTGGAGAGGG…
PSIV1.10-Microcebus_tavaratra	TGGAAGGAGATTTTGGGTGCAGCTGAGCACCCTAGTGACTGTGTGGGTGCAGCTGAGCGCTCTGGTGACTGTGTACCAACGAGAGGTGCGAAAAGCCAATGAGAGGTGCAAAAGGTGCAGTCTGGGCATACAGGAAACCGCAACCGCAGACTATCTCTCACCTTTACAGCTTACACAAGGACTTTGCTTTCTATTTGGGGAAGGGGGGCTACTTCAGTACTTGGGGCTTAGGGAGGGCTTGGGGAGCATATATAAGCCTGAGGTTGCCTAGCCTCGGGGCCCCCTCTCACATCTCCGGGTCCGCCATCACCCAGACTCCAGAGTGTGGATCCACAATAAAGCTGTGCATCTTGACCCAGAGCTGTGTTTGTGTGCCGAGTCTTCTTGCCCTGGGGAAGG…
PSIV1.12-Microcebus_tavaratra	TGGAAGGAGATTTTGGGTGCAGCTGAGCACCCTAGTGACTGTGTGGGTGCAGCTGAGCACCCAGGTGACTGTGTACCAACGAGGTGCAAAAAGCCAAGGAGAGGTGCGAAAGGTGCTGTGTGAACATACAGGAAACCGCAACCGCAGACTGTCTTTCACACCTTTGCAGCTTACACAAGGACTTTGCTTTCTATTTGGGGAAGGGGGGCTACTTCAGTACTTGGGGCTTAGGGAGAGCTTGGGGAGCATATATAAGCCTGAGGTTGCCTAACCTCGGGGCCCCCTCATGCATCCCTGGGTCCGCCATCACCCAGACTCCAGAGTGTGGATCCACAATAAAGCTGTGCATCTTGGCCCAGAGCCGTGTGGGTGTGCCGAGTCTTCTTGCCCTGGGGAAGG…
PSIV1.17-Microcebus_griseorufus	TGGAAGGAGATTTTGGGTGCAGCTGAGCACCCTAGTGACTGTGTGGGTGCAGCTGAGCACCCAGGTGACTGTGTACCAACGAGGTGCGAAAAGCCAACGAGAGGTGCGAAAGGTGCTGTGTGAGCACACCGGAAACCGCAACCGCAGACTGTCTTTCACACCTTTGCAGCTTACACAAGGACTTTGCTTTCTATTTGGGGAAGGGGGGCTACTTCAGTACTTGGGGCTTAGGGAGGGCTTGGGGAGCATATAGAAGCCTGAGGTTGCCTAACCTCGGGGCCCCCTCACACATCTCCGGGTCCGCCATACCCAGACTCCAGAGTGTGGATCCACAATAAAGCTGTGCATCTTGACCCAGAGCCGTGTGGGTGTGCCGCGTCTTCTTGCCCTGGGGAAGGC…
PSIV1.13-Microcebus_tavaratra	TGGAAGGAGATTTTGGGTGCAGCTGAGCACCCTAGTGACTGTGTGGGTGCAGCTGAGCACCCAGGTGACTGTGTACCAACGAGGTGCGAAAAGCCAAGGAGAGGTGCGAAAGGTGCTGTGTGAGCATACAGGAAACCGCAACCGCAGACTGTCTTTCACACCTTTACAGCTTACACAAGGACTTTGCTTTCTATTTGGGGAAGGGGGCTACTTCAGTACTTGGGGCTTAGGGAGGGCTTGGGGAGCATATATAAGCCTGAGGTTGCCTAACCTCGGGGCCCCCTCACACATCTCCGGGTCCGCCATCACCCAGACTCCAGAGTGTGGATCCACAATAAAGCTGTGCATCTTGACCCAGAGCCGTGTGGGTGTGCCGAGTCTTCTTGCCCTGGGGAAGGC…
PSIV1.13-Microcebus_mittermeieri	TGGAAGGAGATTTTGGGTGCAGCTGAGCACCCTAGTGACTGTGTGGGTGCAGCTGAGCACCCTAATGACTGTGTACCAACGAGAGGTGCAAAAAGCCAATGAGAGGTGCAAAAGGTACAGTCTGAGCATACAAAAAACCGCAACCACAGACTCTCACCTTTGCAGCTTACACAAGGACTTTGCCTTCTATTTGGGGAAGGGGGGCTACTTCAGTACTTAGGGCTTAGGGAGGGCTTGGGGAGCATATATAAGCCTAAGGTTGCCTAGCCTCGGGGCCCCCTCTCACATCTCTGGGTCCGCCATCACCCAGACTCCAGAGTATAGATCCACAATAAAGCTGTGCATCTTGACCCAGAGCTGTGTTTGTGTGCCGAGTCTTCTTGCCCTGGGGAAGGCAAC…
PSIV1.13-Microcebus_ravelobensis	TGGAAGGAGATTTTGGGTGCAGCTGAGCACCCTAGTGACTGTGTGGGTGCAGCTGAGCACCCAGGTGACTGTGTACCAACGAGGTGTGAAAAGCCAACGAGAGGTGCGAAAGGTGCTGTGTGAGCATAAACCGCAACCGCAGACTGTCTTTCACACCTTTACAGCTTACACAAGGACTTTGCTTTCTATTTGGGGAAGGGGGGCTACTTCAGTACTTGGGGCTTAGAGAGGGCTTGGGGAGCATATATAAGCCTGAGGTTGCCTAACCCTGGGGCCCCCTCATGCATCTCTGGGTCCGCCATCACCCAGACTCCAGAGTGTGGATCCACAATAAAGCTGTTCATGTTGGCCCAGAGCCGTGTGGGTGTGCCGAGTCTTCTTGCCCTGGGGAAGGCAATG…
PSIV1.8-Microcebus_murinus	TGGAAGGAGATTTTGGGTGCAGCTGAGCACCCTAGTGACTGTGTGGGTGCAGCTGAGCACCCAGGTGACTGTGTACCAACGAGGTGCGAAAAGCCAAGGAGAGGTGCGAAAGGTGCTGTGTGAGCATACAGGAAACCGTAGACTGTCTTTCACACCTTTACAGCTTACACAGGGACTTTGCTTTCTATTTGGGGAAGGGGGGCTACTTCAGTACTTGGGGCTTGGGGAGGGCTTGGGGAGCATATATAAGCCTGAGGTTGCCTAACCTCGGGGCCCCCCCACACATCTCCGGGTCCGCCATACCCAGACTCCAGAGTGTGGATCCACAATAAAGCTGTGCATCTTGACCCAGAGCCGTGTGGGTGTGCCGAGTCTTCTTGCCCTGGGGAAGGCAACGCA…
PSIV1.14-Microcebus_mittermeieri	TGGAAGGAGATTTTGGGTGCAGCTGAGCACCCTAGTGACTGTGTGGGTGCAGCTGAGCACCCAGGTGACCGTGTACCAACGAGAGGTGCAAAAAGCCAACGAGAGGTGCGAAAGGTGCTGTGTGAGCATACAGGAAACCGCAACCGCAGACTGTCTTTCACACCTTTGCAGCTTACACAAGGACTTTGCTTTCTATTTGGGGAAGGGGGGCTACTTCAGTACTTGGGGCTTAGGGAGCATATATAAGCCTGAGGTTGCCTAACCTTGGGGCCCCCTCTCACATCTCTGGGTCCGCCATCACGCAGACTCCAGAGTGTGGATCCACAATAAAGCTGTGCATCTTGACCCAGAGCCGTGTGGGTGTGCCGAGTCTTCTTGCCCTGGGGAAGGCAACGCAAG…
PSIV1.14-Microcebus_ravelobensis	TGGAAGGAGATTTTGGGTGCAGCTGAGCACCCTAGTGACTGTGTGGGTGCAGCTGAGCACCCAGGTGACTGTGTACCAACGAGGTGCGAAAAGCCAACGAGAGGTGCTGTGTGAGTATACAGGAAACCACAACCGCAGACTGTCTTTCACACCTTTACAGCTTACACAAGGAGTTTGCTTTCTATGTGGGGAAGGGGGACTACTTCAGTACTTGGGGCTTGAGGAGGGCTTGGGGAGCATATATAAGCCTGAGGTTGCCTAACCTCGGGGCCCTCTCACGCATCTCTGGGTCCGCCATCACCCAGACTCCAGAGTGTGGATCCACAATAAAGCTGTGCATCTTGGCCCAGAGCCGTGTGAGTGTGCCGAGTCTTCTTGCCCTGAGGAAGGCAACGCAAG…
PSIV1.14-Microcebus_tavaratra	TGGAAGGAGATTTTGGGTGCAGCTGAGCACCCTAGTGACTGTGTGGGTGCAGCTGAGTGCCCTGGTGACTGTGTACCAACGAGAGGTGCGAAAGGTGCAGTCTGAGCATACAGGAAACCGCAACCGCAGACTGTCTTTCACCTATGCAGCTTACAGAAGGACTTTGCTTTCTATTTGGGGAAGGGGGGCTACTTCAGTACTTGGGGCTTAGGGAAGGAAGGCTTGGGGAGCATATATAAGCCTGAGGTTGCCTAGCCTCGGGGCCCCCTCTCACATCTCTGGGTCCGCCATCACCCAGACTCCAGAGTGTGGATCCACAATAAAGCTGTGCATCTTGACCCAGAGCCGTGTGGGTGTGCCGAGTCTTCTTGCCCTGGGGAAGGCAACGCAAGTTGGCCC…
PSIV1.17-Microcebus_tavaratra	TGGAAGGAGATTTTGGGTGCAGCTGAGCACCCTAGTGACTGTGTGGGTGCAGCTGAGCACCCAGGTGACTGTGTACCAACGAGAGGTGCGAAAGGTGCTGTGTGAGCATACAGGAAACCGCAACCGCAGACTGTCTTTCACACCTTTACAGCTTACACAAGGACTTTGCTTTCTATTTGGGGAAGGGGGGCTACTTCAGTACTTGGGGCTTAGGGGGGGCTTGGGGAGCATATATAAGCCTGAGGTTGCCTAACCTCGGGGCCCCCTCACGCATCTCTGGGTCCGCCATCACCCAGACTCCAGAGTGTGGATCCACAATAAAGCTGTGCATCTTGGCCCAGAGCTGTGTGGGCGTGCCGAGTCTTCTTGCCTCGGGGAAGGCAACACAAGCTGGCCCTT…
PSIV1.16-Microcebus_tavaratra	TGGAAGGAGATTTTGGGTGCAGCTGAGCACCCTAGTGACTGTGTGGGTGCAGCTGAGCACCCAGGTGACCGTGTACCAACGAGAGGTGCGAAAGGTGCTGTGTGAGCATACAGGAAACCGCAACCGCAGACTGTCTTTCACACCTTTGCAGCTTACACAAGGACTTTGCTTTCTATTTGGGGAAGGGGGGCTACTTCAGTACCTGGGGCTTAGGGAGGGCTTGGGGAGCATATATAAGCCTGAGGTTGCCTAACCTTGGGGCCCCCTCTCACATCTCTGGGTCCGCCATCACCCAGACTCCAGAGTGTGGATCCACAATAAAGCTGTGCATCTTGACCCAGAGCCGTGTGGGTGTGCCGAGTCTTCTTGCCCTGGGGAAGGCAACGCAAGTTGGCCCTT…
PSIV1.15-Microcebus_tavaratra	TGGAAGGAGATTTTGGGTGCAGCCGAGCACCCTAGTGACTGTGTGGGTGCAGCTGAGCACCCAGGTGACTGTGTACCAACGAGAGGTGCGAAAGGTGCTGTGTGAGCATACAGGAAACCGCAACCGCAGACTGTCTTTCACACCTTTGCAGCTTACACAAGGACTTTGCTTTCTATTTGGGGAAGGGGGGCTACTTCAGTACTTGGGGCTTAGGGAGGGCTTGGGGAGAATATATAAGCCTGAGGCTGCCTAACCTCGAGGCCCCCTCACGCATCTCTGGGTCCGCCATCACCCAGACTCCAGAGTGTAGATCCACAATAAAGCTGTGCATCTTGGCCCAGAGCCGTGCGGGTGTGCCGAGTCTTCTTGCCCTGGGGAAGGCAACGCAAGTTGGCCCTT…
PSIV1.18-Microcebus_tavaratra	TGGAAGGAGATTTTGGGTGCAGCTGAGCACCCTAGTGACTGTGTGGGTGCAGCTGAGTGGCCTGGTGACTGTGTACCAACGAGAGGTGCGAAAGGTGCAGTCTGAGCATACAGGAAACCGCAACCGCAGACTGTCTTTCACCTTTGCAGCTTACACAAGGACTTTGCTTTCTATTTGGGGAAGGGGGGCTACTTCAGTACTTGGGGCTTAGGGAAGGCTTGGGGAGCATATATAAGCCTGAGGTTGCCTAGCCTCGGGGCCCCCTCTCACATCTCCGGGTCCGCCATCACCCAGACTCCAGAGTGTGGATCCACAATAAAGCTGTGCATCTTGACCCAGAGCTGTGTTTGTGTGCCGAGTCTTCTTGCCCTGGGGAAGGCAACGCAAGTTGGCCCTTCCA
PSIV1.18-Microcebus_griseorufus	GGAGATTTTGGGTGCAGCTGAGCACCCTAGTGACTGTGTGGGTACAGCTGAGCGCCCTGGTGACTGTGTACCAACGAGAGGTGCGAAATGTGCAGTGTGAGCATACAGGAAACCGCAGCTGCAGACTATCTTTCACCTTTGCAGCTTACACAAGGACTTTGCTTTCTATTTGGGGAAGGGGGGCTACTTCAGTACTTGGGGCTTAGGGAGGGCTTGGGGAGCATAGATAAGCCTGAGGTTGCCTAGCCTCGGGGCCCCTCTCACATCTCCGGGTCCGCCATCACCCAGACTCCAGAGTGTGGATCCACAATAAAGCTGTGCATCTTGACCCAGAGCTGTGTGTGTGTGCCGAGTCTTCTTGCCCTGGGGAGGGCAGCGCAAGTTGGCCCTCCCA
PSIV1.19-Microcebus_griseorufus	GGAAGGAGATTTTGGGTGCAGCTGAGCACCCTAGTGACTGTGCACCAACGAGAGGTGCAAAAAGCCAATGAGAGGTGCGAAAGGTGCAGTCTAAGCATACAGGAAACCTCAACCGCAGACTATCTCTCACCTTTACAGCTTACACAAGGACTTTGCTTTCTATTTGGGGAAGGGGGGCTACTTCAGTACTTGGGGCTTAGGGAGGGCTTGGGGAGCATATATAAGCCTGAGGGTGCCTAGCCTCGGGGCCCCCTCTCACATCTCTGGGTCCGCCATCACCCAGACCCCAGAGTGTGGGTCCACAATAAAGCTGTGCATCTTGACCCAGAGCTGTGTTTGTGTGCCGAGTCTTCTTGCCCTGGGGAAGGCAACGCAAGTTGGCCCTTCCA
PSIV1.15-Microcebus_mittermeieri	GGAAGGAGATTTTGGGTGCAGCTGAGCACCCAGGTGACTGTGTACCAACAAGGTGCGAAAAGCCAACAAGAGGTGCGAAAGGTGCTGTGTGAGCATACAGGAAACCGCAACCGCAGACTGTCTTTCACACCTTTACAGCTTACACAAGGACTTTGCTTTCTATTTGGGGAAGGGGGGCTACTTCAGTACTTGGGGCTTAGGGAGGGCTTGGGGAGCATATATAAGCCTGAGGTTGCCTAACCTCGGGGCCCCCTCACGCATCTCTGGGTCCGCCATCACCCAGACTCCAGAGTGTGGATCCACAATAAAGCTGTGCATCTTGGCCCAGAGCCGTGTGGGTGTGCCGAGTCTTCTTGCCCTGGGGAAGGCAACGCAAGTTGGCCCTTCCA
PSIV1.15-Microcebus_ravelobensis	GGAAGGAGATTTTGGGTGCAGCTGAGCACCCTAGTGACTGTGCACCAACGAGAGGTGCAAAAAGCCAATGAGAGGTGCGAAAGGTGCAGTCTAAGCATACAGGAAACCGCAACCGCAGACTCTCACCTTTACAGCTTACACAAGGACTTTGCTTTCTATTTGGGGAAGGGGGGCTACTTCAGTACTTGGGGCTTAGGGAGGGCTTGGGGAGCATATATAAGCCTGAGGGTGCCTAGCCTCGGGGCCTCCTCTCACATCTCTGGGTCCACCATCACCCAGACCCCAGAGTGTGGGTCCACAATAAAACTGTGCATCTTGACCCAGAGCTGTGTTTGTGTGCCGAGCCTTCTTGCCCTGGGGAAGGCAACGCAAGTTGGCCCTTCCA
PSIV1.16-Microcebus_ravelobensis	TGGAAGGAGATTTTGGGTGCAGCTGAGCACCCTAGTGACTGTGTGGGTGCAGCTGAGCACCCAGGTGACTGTGTACCAACGAGAGGTGTGAAAAGCCAACTAGAGGTGCGAAAGGTGCTGTGTGAGCATACAGGAAACCGCAACCGCAGACTGTCTTTCACACCTTTGCAGCTTACACAAGGACTTTGCTTTCCATTTGGGGAAGGGGGGCTACTTCAGTACTTGGGGCTTGGGGAGGGCTTGGGGAGGATATATAAGCCTGAGGTTGCCTAACCTCGGGGCCCCCTCTCGCATCTCTGGGTCCGCCATTACCCAGACTCAAGAGTGTGGATCCACAATAAAGCTGTGCATCTTGACCCAGAGCCGTGTGGGTGTGCCGAAG
PSIV1.16-Microcebus_mittermeieri	TGGAAGGAGATTTTGGGTGCAGCTGAGCACCCAGGTGACTGTGTGGGTGCAGCTGAGCACCCAGGTGACTGTGTACCAATGAGGTGCGAAAAGCCAACGAGAGGTGCGAAAGGTGCAGTGTGAGCATACAGGAAACCGCAACCGCAGACTGTCTTTCACACCTTTGCAGCTTACACAAGGACTTTGCTTTCTATTTGGGGAAGGGGGGCTACTTCAGTACTTGGGGCTTGGGGAGGGCTTGGGAGCATATATATGCCTGAGGTTGCCTAACCTCGGGGCCCCCTCACGCATCTCTGGGTCTGCCATCACCCAGAGTACTTGGGGCTTGGGGAGGGCTTGGGAGCATATATAT
PSIV1.17-Microcebus_ravelobensis	AGGAGATTTTGGGTGCAGCTGGCCACCCTAGTGACTGTGTGGGTGCAGCTGAGCACCCAGGTGACTGTGTACCAACGAGAGGTGCGAAAAGCCAACGAGAGGTGCGAAAGGTGCTGTGTGAGCATACAGGAAACCGCAACCGCAGACTGTCTTTCACACCTTTGCAGCTTACACAAGGATTTTGCTTTCTATTTGGGGAAGGGGGGCTACTTCAGTACTTGGGGCTTAGGGAGGGCTTGGGGAGCATATATAAGCCTGAGGTTGCCTAAACTTGAGGCCCCCTCTCACATCTCTGAGTCTGCCATCACCCAGACTCCAGAGTGTGGATCCACAATAAAGC
PSIV1.9-Microcebus_murinus	TGGAAGGAGATTTTGGGTGCAGCTGAGCACCCTAGTGACTGTGTGGGTGCAGCTGAGCACCCAGGTGACTGTGTACCAACGAGAGGTGCCAAAAGCCAACGAGAGGTGAGAAAGGTGCAGTGTGAGCATACAGGAAAACGCAACCGCAGACTGTCTTTCACACCTTTGCAGCTTACACAAGGACTTTGCTTTCTATTTGGGAAAGGGGGGCTACTTCAGTACTTGGGGCTTAGCGAGGGCTTGGGGAGCATATATAAGCCTGAGGTTGCCTAACCTCGGGGCCCCCTCACGCATCTCTGGGTCCACCATCACCCAGACTCCAGAGT
PSIV1.17-Microcebus_mittermeieri	TGGAAGGAGATTTTGGGTGCAGCTGAGCACCCTAGTGACTGTGTGGGTGCAGCTGAGCGCCCTGGTGACTGTGTACCAACGAGAGGTGCGAAAAGCCAATGAGAGGTGCAAAAGGTGCAGTCTGGGCATACAGGAAACCGCAACCGCAGACTATCTCTCACCTTTACAGCTTACACAAGGACTTTGCTTTCTATTTGGGGAAGGGGGGCTACTTCAGTACTTGGGGCTTAGGGAGGGCTTGGGGAGC
PSIV1.18-Microcebus_ravelobensis	TGGAAGGAGATTTTGGGTGCAGCTGAGCACCCTAATGACTGTGTGGGTGCAGCTGAGCACCCAGGTGACTGTGTACCAACAAGAGGTGCGAAAAGCCAACGAGAGGTGCAAAAGGTGCTGTGTGACCATACAGGAAACCCGCCGGAACCGCAGACTGTCTTTCACACCTTTACAGCTTACACAAGGACTTTGCTTTCTATTTGGGGGGCTACTTCAGTACTTGGGGCTTG
PSIV1.19-Microcebus_mittermeieri	AGTGGAAGGAGATTTTGGGTGCAGCTGAGCACCCTAGTGACTGTGTGGGTGCAGCTGAGCACCCAGGTGACCGTGTACCAACGAGAGGTGCAAAAAGCCAACGAGAGGTGCGAAAGGTGCTGTGTGAGCATACAGGAAACCGCAACCGCAGACTGTCTTTCACACCTTTGCAGCTTACACAAGGACTTTGCTTTCT
PSIV1.18-Microcebus_mittermeieri	AGTGGAAGGAGATTTTGGGTGCAGCTGAGCACCCTAGTGACTGTGTGGGTGCAGCTGAGCACCCAGGTGACCGTGTACCAACGAGAGGTGCAAAAAGCCAACGAGAGGTGCGAAAGGTGCTGTGTGAGCATACAGGAAACCGCAACCGCAGACTGTCTTTCACACCTTTGCAGCTTACACAAGGACTTTGCTTTCT
RELIK.1-Oryctolagus_cuniculus	TGTCAGGATCTCCCATCTTTGGGAACTGACCAGGTTACCGCAAAGGAAGAGTCGAGGAGACTGAGGAAGGTCAAGCTAAACACACTTTATTGATACTCTAGGCAACTAGGAGGAGAGATCGCTCAAGCCTACTCCTGCGGGCACTAGGCTCTACAGACCAGGAGCTTCTCCCCGCGGGCACTAGGCACTACGGACTGGGGAGAGAGGCTGAGCAACCCTCTGGTTTACAGCGGCTGAGGGTCCCCTTATATACAGTTTCTAGAGGCTAGCCCCGCCCACATTCCGACCCCCCAGGGTCCCGTCGTCATGGCAACGACAGTTTGTGGTTAGGAGGTCTAGTTAGGTGTCAACTTTCAAATCTTACCAGCTAGGGTGGCTACTACTTTACTTTTCCTTCAA…
RELIK.2-Oryctolagus_cuniculus	TGTTAGGGAACTATTCATGGAGAAAGTAACTATAGCGCCGTTTGAAAGAAAGTAACTGTAGTGCCGTTTGAAAGAAAGTAACTGCACAGTAGCGCAGCTTGAAAGAAAAGTAGAAAGGTAACCACGCTAGCTGGGAAGATTTGAAAAGGGACAGCCTAACTAGAAGTCCTAACCATAAACCAAAAACTGTCATTGCCATGACTACAGGGGGACCCTGGGAGGTAGGAATGTGGGTGGGTCTAGCCTCTAGAAACTGTATATAAGGGGACCCTCAGGTGCTATAAACCAGAGGTCGCTCAGCCTCTCTCCCTGGTCCATAGCGCCTAGTGCCCGCAGGAGTTGGCTTGAGCGATCTCTCCTCCTAGTTGCCTAGAGTACCAATAAAGGGTGTTTAGCTTG…
RELIK.3-Lepus_timidus	TGTAGCGCCGTTTGAAACAAAGTAACTGCGAGTAGCGCAACTTGAAAGAAAAGTAGAAAGGTAACCACCCTAGCAGATAAGATTTGAAAACCGAGGGCCTAACTAGACGACCTAACCACAAACTATCGTTGCCATGACTACGGGACCCTGGGAGGTCGGAATGTGGGCGGGGCTAGCCTCTAGAAACTGCATATAAGGGGACCCTCAGCCGCTGTAAACCAGAGGTTGCTCAGCCTCTCTCCCTGGTGGGTAGTGCCTAGTGCCCGCAGGAGTAGGCTTGAGCGATCTCTCCTCTTAGTCGCCTAAAATGTCAAAAATGTCAAAATCTTTAGCCCTATCTATTCATTGTGAGGCTTTGAATAAGTAGATAAATTGTAGTTTATTATTTTGTAATATATT…
RELIK.4-Oryctolagus_cuniculus	CCTGGTCCGTAGCATCTAGTGCCCGCAGGAGTAGGCTTGAGTGATCTCTCCTCCTAGTCGCCTAGAGTACCAATAAAGTGTGTTTAGCTTGACCTTCCTCAGTTTCCTTGACTCTTCCTTTGTGGCAACCTGGCCAGTTCCTGGAGGGGGAGATCCTGACAGCTGGTGCCTGAACAGGGACCTGAAGTTGGACGGTGAGGAGACGAGCCCTTGAGGAATCATCAAAAGGGTGAGTAGCAGTGGTTGAAAGAGACCACTATGGGTGGGACGTCCCAGTCTAAAGAATATAGACAGGCACTAGTGAGTATAGAGAAGGTGAAGGTCCTTCTAGGCCAGGCACCAAGAGGTAAGAAAGTGAAGTGCTACTCACCAGGAAATGTAATATGGGCTTATAAGCTG…
RELIK.5-Oryctolagus_cuniculus	CATTACTATGACTATGGAGCCTGGGAGGTCGGCACATGGCGGGGTTGACCTTTAAAAACTGTGTATAAGTAGACACTGTAAAGCAGAGGTTGCTCAGCCTCTCTCCCCGGTGCGTAGCACCTTGTGCCCATGGGGAAAGCTCCTGGTCCATAGTGCCTTTGGCCCGCAGGAGTTGGCTTGAGCGATCTCTCCTCCTAGTTGCCTAGAATATCAATACAGTGTGTTTAGCTTGACTTTCCTCAGTCTCCTCTAATCTTCCTTCGTGGCAACCCGGCCAGTTCCAGGAGGGGGAGATCCTGACAGTTACTGTGAGGTTTCCTCTCATCTCCATGTCCTCCCAAAGTTAAGGAGGAATTATGCATTGCTTCTCGGCCTTTTGGCTAAGATCAAGTGTAGAGG…
RELIK.6-Oryctolagus_cuniculus	GCAGGAGTAGGCTTGAGCGATCACTCCTCCTAGTCACCTAGAGTATCAATAAAGTGTGTTTAGCTTGACCTTCCTCAGTCTCCTCAACTCTTCCTTCGAGGTAACCTGGCCAGTTCCCGAAGGGGGAGATCCTGACAGCTGGTGTCCGAACAGGGACCTGAAGTCAGACGGTGAGGAGACGAGCCCTTGAGGAATCATCGAAAATGTGAGTAGTGGTGGTTGAAAGAGACCACGATGGGTGGGACATCCCAATCAAAAGAATATAGGCAGGCACTAGTGAGTATAGAGAAGGTGAAGGTCCTTCCAGGCCAGGCACCAAGAGGCAAGAAAGTGAAGTGCTACTCACCAGGAAATGTAACATGGGCTTGTAAGCTGGCAGCAGCTTGTACAGGACGGGAC…
RELIK.17-Lepus_timidus	GCCATGACTACGGGACCCTGGGAGGTCGGCGGGTGGGCGGGGCTAGCCTCTAGAAGCTGTATATAAGGGGACCCTCAGACACTGTAAAGCGGAGGTTGCTCAGCCTCTCTCCCCGGTCCGTCCGTAGTGCCTTGTGCCTGCGGGGAGAAGCTCTTAGTGCCTAGTGCCTGCGGGAGTTGGCTTGAGCGATCTCTCCTCCTAGTCACCTAGAGTACCAATAAAGTGTGTTTAGCTTGACCTTCCTCAGTCTCCTCGACTCTTCCTTCGCGGCAACCTGGCCAGTTCCCGGAGGGGGAGATCCTGACAGCTGGCGCCCGAACAGGGACCTGAAGTCGGACGGTGAGGAGACGAGCCCTTGAGGAATCGTCAAAAGGGTGAGTAGCAGTGGTTGAAAGAGAC…
RELIK.8-Lepus_timidus	AGTAGAAAAGTAACCCCGCTACCTTGTAAGATTTGAAAACGGACAGCCTAACTAGATGGCCTAACCACAAACCACAAACTGCCATTGCCATGACTACAGGACCTTGGGAGGTTGGCATGTGGGTGGGGCTAGCCTCTAAAAACTGTATATAAGGGGGCCCTCAGACACTGTAAACCAGAGGTTGCTGAGCCTCTCTCCTCGGTCCGTAGTGCCTTGTGCACACAGGGAGAAGCTCTTGGTCCATAGCGCCTAGTGCCCGCAGGAGTTGGCTTGAGCGATCTCTCCTCCTAGTCACCTAGAGTACCAATAAAGTGTGTTTAGCTTGACCTTCCTCAGTCTCCTCGACTCTTCCTTTGCAACAACCTGGCCAATTCCCGGAGGGGGAGATCCTGACAGCTG…
RELIK.9-Lepus_timidus	GCTGGCGCCAGAACAGGGACCTGAAGTCAGAAGGTAAGGAGATGAGCCCTTGAGGAATCGTCAAAAGGGTGAGTAGCGGTGGTTGAAAGAGATCACGATGGGTGGGACATTCCAGTCAAAAGAATATAGACAGGCACTAGTGAGTATAGAGAAGGTGAAGGTCCTTCCAGGCCAGGCACCAATAGGTAAGAAAGTGAAGTGCTACTCACCAGGAAATGTAACATGGGCTTGTAAACTGGCAGCAGCTTGTACAGGATGGAACCTCCAAGATCTGCGGACCTTGGAAGAGGTAGAAAACCTCTTGAGGAATTTCTACAAAGAGGAGAAGGGAAAACACAACAGGGAAAGATTATAAATGTGCAGTAGACACCCCTAAGGTGTTAATTTGTTGTGGCAAGG…
RELIK.10-Oryctolagus_cuniculus	TGTTAGGGAACCATTCATGGAGAAAGTAATTGTAGCGCCCTTTGAAACAAAGTAACTGTAGCGCCCTTTGAAAGAAAGTAACTGTGCAGTAGCGCGCAGCTTGAAAGAAAAGTAGAGTGGTAACTACCCTAGCTGGTAAGATTTGAAAACGGAGGGCCTAACTACAAACTGTCGTTGCCATGACGACGGGACCCTGGGGGGTCGGAATGTGGGCGGGGCTAGCCTCTAGAAACTGTATATAAGGGGACCCTCAGATGCTGTAAACCAGAGGTTGCTCAGCCTCTCTCTCTGGTCCGTAGTGCCTAGTGCCCGCAGGGAGAAGCTCCTGGTCCCTAGCACCTAGTGCCCGCAGGAGTAGGCTTGAGCGATCTCTCCTCCTAGTCGCCTAGAGTATCAATA…
RELIK.11-Oryctolagus_cuniculus	AACCATCATAACCGTCATTGCTATGACTATGGAACCCTGGGAGGTCGGCACAAGGGCGGGGCTGACCTCTAGAAACCATATATAAGGGGACCCTCAGACACTGTAAAGCAGAGGTTGCTCAGCCTCTCTCCCCAGTCCATAGTGCCTTGTGCCTGCAGGGAGAAGCTCCTGGTCTGTAGCACCTTGCGTCTGCAGGAGTAGGCTTGAGCCATCTCTCCTCCTACTCGCCTATAGTACCAATAAAAAGTGCTTAGCTTGACTTTCCTCAGTCTCCTCGACTCTTCCTTCGTGGCAACCTGGCCAGTTCCCGGAGGGGGAGATCCTAACAGCTGGTGCTAGAAGAGGGACCTGAAGTCGGAAGGTAAAGAGATGAGCCCTTGAGGAATCATCAAAAGGGTG…
RELIK.12-Lepus_timidus	TGTTAGGGAACCATTCACGGAGAAAGTAATTGTAGCGCCGTTTGAAACAAAGTAACTGTAGCACCCTTTGAAAGAAAGTAACTGCGCAGTAGCTTGAAAGAAAAGTAGAGTGGTAACCACCCTAGCTGGTAAGATTTGAAAACCTACGGCCTAACTAGAAGGCCTAACCACAAACTGTCTTTGCCATGATGATGGGACCCTGGGGGGTCGGAATGTGGGTGGGGCTAGCCTCTAGAAACTGTATATAAGGAGACCCTCAGACCGTAAACCAGAGGTTGCTCAGCCTCTCTCCCTGGTCCATAGTGCCTAGTGCCCACAGGGAGAAGCTCCTGGTCTGTAGTGCCTAGTGCCCGCAGGAGTAGGCTTGAGTGATCTCTCTTCCTAGTCGCCTAGAGTATC…
RELIK.13-Oryctolagus_cuniculus	TCGTTGCTATGACTATGGGACCCTGGGAGGTCGGCACGAGGGCGGGGCTGACCCCTGGAAACCGTATATAAGGGAACCCTCAGACACTGTAAAGCAGAGATTGCTCTGCCTTTCTCCCCGGTCTGTAGTGCCTTGTGCCTGTGGGGAGAAGCTTCTGGACCATAGCGCCCTGTGCCTTCAGGAGTAGGCTTGAGTGATCTCTCCTCCTAGTTGCCTAGAGTACCAATAAAAAGTTTTTAGCTTGACTTTCCTCAGTCTCCTCGACTCTTCCTTCGCGGCAACTTGGCCAGTTCCTGGAGGGGGAGATCCTGACAGCTGGTGCCCAACAGGGACCTGAAGTTGGATGGTGAAGAGACGAGCCCTTGAGGAATCGTCAAAAGGGTGAGTAGCGGTGGTTGA…
RELIK.14-Lepus_americanus	GAAAACAGATGGCCTAACTAGACGGCCTAACCACAAACTGTCATTGCCATGATGACAGGACCCTGCGGGGTCGGGATGTGGGCAGGGCTAGCCTCTAGAAACTGTATATAAGGGGACCCTCAGACGCTGTAAACCAGAGGTTGCTCAGCCTCTCTCCCCGGTCCATAGTGCCTAGTGCCCGCGGGGAGAAGCTCCTGGTCCATAGTGCCTAGTGCATGCAGGAGCAGGCTTGAGCAATCTCTCCTCCTAGTCACCTAGAGTATCAATAAAGTGTGTTTAGCTTGACTTTCCTCAGTCTCCTCTACTCTTCCTTCGTGGTAACCCGGCCAGTTCCCCAAGGGGGAGATTCTGACAGCTGGCGCCCGAACAGGGATCTGAAGTCAGATGGTGAGGAAAGGA…
RELIK.15-Lepus_timidus	TGTTAAGGAACCATTCATGGAGAAAGTAACTGTAGCGCTGTTTGAAAGAAAATAACTATTGCCGTTTGAAAGAAAGTAACTGCGCAGTAGGGCAGCTTGAAAGAAAAGTAGAAAGGTAACCACGCTAGCTGGTAAGATTTGAAAAGGGACGGCCTAACTAGATGGCCTAACCACAAACCACAAACTGTCGTTGCCATGACTACGGGACCCTGGGGGGTCGGACCGAATGTGGGCGGGGCTGGCCTCTAGAAACTGTATATAAGGGGACCCTCAGATGCTGTAAACCAGAGGTTGCTCAGCCTCTCTCCCGGTCCATAGTGCCTAGTGCCGGCAGGAATAGGCTTGAGCGATCTCTCCTCCTAGTTGCCTACAGTACCAATAAAGTGTGTTTAGCTTGAC…
RELIK.16-Oryctolagus_cuniculus	CCCGAATCTGGAAATCAATCCGGGATATGCTCAAGAATGTTCATCCCCTTGGCCCAGCGGCTCAATGGGCTTTGCAGGGCTATGAGCTCATTTAAAGAAAAGAAAAGGGAGGACTGTTAGGGAACCATTCATGGAGAAAGTAATTGTAGTGCTGTTTGAAGCAAAGTAACTGTAGAGCCCTTTGAAAGAAAGTAACTGCTCAGTAGCGCAGCTTGAAAGAAAAGTAGAAGGGTAACTACCCTAGCTGGTAAGATTTGAAAACCCACGGCCTAACTGGATGGCCTAACTAGACCGCCTAACCATAAACTGTTGTTGCCATGACTATGGGACCCTGGGGGGTTGGAATGTGGGCGGGGCTAGCCTCTAGAAACTGTATATAAGGGGACCCTCAGGTGCTGT…
RELIK.17-Oryctolagus_cuniculus	AGAAAGTAATTGTAGCGCTGTTTGAAACAAAGTAACTGTAGCGCCCTTTGAAAGAAAGTAACTGTGCAGTAGCATGCATGGTAAGATTTGAAAAAGGAGGGCCTAACTAGATGGCCTAACCACAAACTGTTGTTGCCATGACGATGGGACCCTGGGGGGTCGGAATGTGGGCAGGGCTAGCCTCTAGAAACTGTATATAAGGGGACCCTCAGCCGCTGTAAACCAGAGGTTGCTCAGCCTCTCTCCCTGGTCCGTAGTGCCTAGTGCCCGCAGGAGTAGGCACTCCTAGTCGCCTAGAGTATCAATAAAGTGTGTTTAGCTTGACCTTCCTCAGTCTCCTCAACTCTTCCTTCGCGGTAACCCGGCCAGTTCCCGAAGAGGGAGATCATGACAGCTGGC…
RELIK.18-Lepus_americanus	AACCGTCGTTGCTATGACTGTGGGACCCTGGAGGTCGGCGCGAGGGTGGGGCTGACCTCTAGAAACCATATATAACAGGACCCTCAGACACTGTAAAGCAGAGGTTGCTCAGCCTCTCTCCCCAGTCCATAGTGCCTTGTGCCCGTGGGGAAAAGCTCCTGGTCCGTAGCGCCTTGTGCCTGCAGGAGTAGGCTTGAGCGATCGCTCCTCCTGGTCGCCTAGAGTACCAATAAAAAGTGTTTAGCTTGACTTTCCTCAGTCTCCTCGACTCTTCCTTCGTGGCAACCTGGCCAGTTCCTGGAGGGGAGATCCTGACAACTGGCACCCTAACAGGGACCTGAAGTCTGATGGTGAGTAGACGAGCCCTTGAGGAATTGTCAAAAGGGTGAGTAGCAGTGG…
RELIK.19-Oryctolagus_cuniculus	ATGGGTGGGACGTCCCAATCAAAAGAGTATAGACAGGCACTAGTGAGTATGGAGAAGGTGAAGGTGCTTGCAGGCCAGGCACCAAAAGGGAAGAAAGTGAAGTGCTACTCACCAGGAAATGTAATATGGGCATGTTAGCTGGCCGCAGCTTGTACAGGACGAAACCTCCAAGACGTACAGTCTTTGGAAGATGTAGAAGGTATGCTAAATGACTTTTTTGGTAAAAGAAGAACAAACCTTAAAAGGAAAAGATTTCAAGTGCGCAGCAGAGACTCTCAAGGCACTTGTATGCTGTGGCAAAGGGTTAAATCCAAGAAATACAGAGGAAGCCTGTACGTTATATCAGCTGATTAGAGATTGTACAGGTTAGAGCCACAAACAACACCTATGGAAATGAGC…
RELIK.20-Lepus_americanus	ATGGGTGGGATGTCCCAATCGAAAGAATATAGGGAGGCACTAGTGAGTATAGAGAAGGTGAAGGTCGTTCCAGGCCAGGCACTAAGAGGTAAGAAAGTGAAGTGCTACTCACCAGGAATGTAACATGGGCTTGTAAACTGGCAGCAGCTTGTACAGGATGAGACCTCCAAGATCTGCAGACCTTGGAAAAAGTAGAAAACCTCCTGGAGGAATTTCTACAAAGAGTAGAAGGCGCCACAAAAGGGAAAGATTATAAATGTGCAGTAGACACCCTTAAGGTATTAATTTGTTGTGGCAAGGGATTAAATCCAAAAAATACAGGAGATGCCTGTAAGCTCTATGAAGCCATAACAGAATGTAGGCAAAAACCTCAGGTTGTTCCCAGAGAGTTAAGCGAGG…
RELIK.21-Lepus_timidus	ATGGGTGGGATGTCCCAATCGAAAGAATATAGGCAGGCACTAGTGAGTATAGAGTAGGTGAAGGTCGTTCCAGGCCAGGCACTAAGAGGTAAGAAAGTGAAGTACTACTCACCAGGAATGTAACATGGGCTTGTAAACTGGCAGCAGCTTGTACAGGATGAGACCTCCAAGATCTGCAGACCTTGGAAAAAGCAGAAAACCTCCTGGAGGAATTTCTACAAAGAGTAGAAGGCGCCACAAAAGGGAAAGATTATAAATGTGCAGTAGACACCCTTAAGGTGTTAATTTGTTGTGGCAAGGGATTAAATCCAAAAAATACAGGAGGCGCCTGTAAGCTCTATGAAGCCATAACAGAATGTAGGCAAAAACCTCAGGTTGTTCCCAGAGAGTTAAGCGAGG…
RELIK.22-Oryctolagus_cuniculus	TCAGTCTCTCTCCCCGGTCCGTAGTGCCTTGTGCCTGTGGGAGAAGCTCCTGGTCTTTAGCTCCTAGTGCCTACAGGAGTTGGTGATCTCTTCCCCTAGTCACCTAGAGTACCAATAAAGTGTGTTTAGCTTGACCTTCCTCAGTCTCCTCGACTCTTTCTTTGGGGCAACCCGGCCAGTTCCCGGAGGGGGGAGTCCTGACAGCTGGCAGTAATACATTGACTTGATGTTGGACGGTGAGGGGATGAGTCCTTGAGGAATCATTAAAAGGGTGAGTAGTGGTGGTTGAAAGAGACCACAATGGGTGGGATGTCCCAGTCAAAAGAATATAGACAGGCACTAATGAGTGTAGAGAAGGTGAAGGTCCTTCCAGGCCAGGCACCAAGAGGTAAGAAAGTG…
RELIK.23-Oryctolagus_cuniculus	TGTTAGGGAACCATTCACAGAGAAAGTAATTGTAGCACCGTTTGAAACAAAGTAACTGTAGTGCCCTTTGAAAGAAAATAACTGCGCAGTCACAGTGGCACACAGCTTGAAGGAAAAGTAGAGTAGTAGCCACCCTAGCTGGTAAGATTTGAAAACGGGTGGCCTAACTAGATGGCCTAACCACAAACTGTCATTGCCATGATGATGGGACCCTGGGGGGTGGGAATGTGGGCAGGGATAGCCTCTAGAAACTGTATATAAGGAGACCCTCAGACGCTGTAAACCAGAGGTTGCTCAGCCTCTCTCCCTGGTCCATAGTGCCTAGTGCCCGTGGGGAGAAGCTCCTGGTCCATAGTGCCTAGTGCCCTCAGGAGTAGGCTTGAGTGATCTCTCCTCCTA…
RELIK.24-Oryctolagus_cuniculus	TGTTAGGGAACCATTCACAGAGAAAGTAATTGTAGCACCGTTTGAAGCAAAGTAACTGTAGCACCCTTTGAAAGAAAGTAACTGCACAGCTGCAGTGACACACAGCTTGAAGGAAAAGTAGAGTAGTAGCCACCCTAGCTGGTAAGATTTGAAAATGGATGGCCTAACTAGATGGCCTAACCACAAACTGTCATTGCCATGATGACAGGACCCTGGGGGGTGGGAATGTGGGCGGGGCTAGCCTCTAGAAACTGTATATAAGGGGACCCTCAGACGCTGTAAACCAGAGGTTGCTCAGTCTCTTTTCCCGGTCCCTCGTGCCTAGTGCCCACAGGGAGAAGCTCCTGGTCCATAGTGCCTAGTGCCTGCAGGAGTAGGCTTGAGTGATCTCTCCTCCTA…
RELIK.25-Oryctolagus_cuniculus	TGTTAGGGAACCATTCACGGAGAAAGTAATTGTAGCGCCATTTGAAACAAAGTAACTGTAGCGCCCTTTGAAAGAAAGTAACTGCACAGTAGCGCAGCTTGAAAGAAAAGTAGAAAGGTAACCACCTGGCTGGTAAGATTTGAAAATGGGCGGCCTATCTAGAGGGCCTAACCACAAACTGTCGTTGCCATGACTACAGGACCCTGGGGGGTCGGAATGTGGGTGGGGCTAGCCTCTAGAAACTGTATATAAGGGGACCCTCAGACACTGTAGACCAGAGGTTGCTCAGCCTCTCTCCCCGGTCTGTAGTGCCTAGCGCCCGCGGGGAGAAGCTCCTGGTCTGTAGTGCCTAGTGCCCGCAGGAGTAGGCTTGAGCGATCTCTCCTCCTAGTCACCTAG…
RELIK.26-Oryctolagus_cuniculus	AGAAAGTGTAGCACCATTTGAAAGAAAGTAACTGTAGCACAGCTTGAAAAAAAGTAGAAAAGTAGCTTCTCTAGCTGGTAAGATTTGAAAAGGGGTGGCCTAACTAGACAAACTGCCATTGCCATGACTATGGGACCCTAGGAGGTCACAATGTGGGCGGGGCTAGCCTCTAGAAATTGTATATAAGGGGACCCTCAGATGCTGTAAACCAGAGGTTGCTCAGCCTCTCTCCCTGGTCCATATTACCTAGCGCTGGCGGGGAGAAGCTCCTGGTCCGTAGTGCCTAGTGCCCACAGGAGTAGGCTTGAGCGATCTCTCCTCCTAGTCACCTAGAGTACCAATAAAGTGTGTTTAGCTTGATCTTCCTCAGTCTCCTGGACTCTTCCTTTGTGGCAACCT…
RELIK.27-Oryctolagus_cuniculus	GTTAGGGAAACATTCATGGAGAAAGTAACTGTAGCGCGGTTTGAAACAAAGTAACTGTAACAGTTTGAAAGAAAGTAACTGCGCAAGCCTGCAGCTTGAAGGAAAAGTAAAGTAGTAGCCACCCTAGCTGGTAAGATTTGAAAGTGGATGGCCTAACTAGACTGCCTAACCACAAACTGTCGTTGCCATGACGACGGGACCCTGGGAGGTCGGAATGTGGGCGGGGCTAGCCTCTAGAAACTGTATATCAGGGGACCCTCAGACACTGTAAACCAGAGGTTGCTCAGCCTCTCTCCCCGGCCCGTAGTGCCTAGTGCCCGCGGGGAGAAGCTCCTGGTCCGTAGTGCCTAGTGCCCCCAGGAGTAGGCTTGAGCGATCTCTCCTCCTACTCGCCTAGAG…
RELIK.28-Lepus_timidus	GCTGGCGCCCAAACAGGGACCTGAAGTCGGATGGTAAGGAGACGAGCCCTTGAGAAATTGTCAAAAGGGTGAGTAGTGGTGGTTGAAAGAGACCACGATGGGTGGGACGTCCCAATCGAAAGAATATAGGCAGGCACTAGTGAGTATAGAGAAGGTGAAGGTCTTTCCAGGCCAGGCACCAAGAGGTAAGAAAGTGAAGTGCTACTCACCAGGAAATGTAACATGGGCTTGTAAGCTGGCAGCAGCTTGTACAGGACGGGACCTCCAAGATCTGCAGAACTTGGAAGAAGTAGAAAACCTCCTGGAGGAATTTCTACAAAGAGGAGAAGGCGTCACAACAGGGAAAGACTATAAATGTGCAGTAGACACCCTTAAGGTGTTAATTTGTTGTGGCAAGGG…
RELIK.29-Oryctolagus_cuniculus	AGTAGAAAAGTAACCACGCTAGCTCATAAGATTTGAAAAGGGACGGCCTAACTAGACGGCCTAACCACAAACCACAAACTATCATTGTCATGAACACGGACACTGGGAGATCAGTGTGTGGGTGGGGCTAGCCTCTAGAAACTGTATATAAGGGGCCCCTCAGACGCTGTAAACCAGAGGTTGCTCAGCCTCTCTCCCTGGTCCGTAGTGCCTTGTGCCCACAGAGAGAAGCTCCTGGTCCATAGCGGCTAGTGCCCGCAGGATTTGGCTTTAGCGATCTCTCCTCCTAGTCACCTAGAGTACCAATTAAGTGAGTTTAGCTTGACCTTCCTCAGTCTCCTCAACTCTTCCTTCGTGGCAACCTGGCCAGTTCCCGGAGGGGGAGATCCTGATAGCTGG…
RELIK.30-Oryctolagus_cuniculus	TGTTAGGGAACCATTCATGGAGAAAGTAACTGTAGCGCCGTTTGAAAGGAAAGTAGAAAGGTAACCATGCTAGCGGGTAAGATTTGAAAAGGGATGGCCTAACTAGACGACCTAACCACAAACTGTCATTGCCATGACTACGGGACCCAGGGAGGTCAGAATATGGGTGAGGCTAGCCTCTAGAAACTGTATATAAGGGACCCTCAGATGCTGTAAACCAGAGGTTGCTCAGCCTCTCTCCCCGGTCTGCAGTGCCTTGTGCCTGCGGGGAGAAGCTCCTGGTCCGTAGTGCCTCGTTCCTGCAGGAGTAGGCTTGAGTGATCTCTCCTCCTAGTCGCCTTGAGTATCAATAAAGTGTGTTTAGCTTGACCTTCCTCAATCTCATCGACTCTTCCTTCA…
RELIK.31-Lepus_timidus	TGTTAGGGAACCATTCATGGAGAAAGTAATTGTAGCACCATTTGAAACAAAGTAACTGTAGTGCCATTTGAAAGTAAGTAACTGCGCAGTAGCACAGCTTGAAAGAAAAGTAGAAAGGTAACCACCCTAGCTGGTAAGATTTGAAAACGGGGCAGGCACCGTGGCTCACTAGGCTAATCCTCTGCCTTGCGGCGCTGGCACAACGGGTTCTAGTCCTGGTCGGGGCACCGATCCTGTCCCGGTTGCCCCTCTTCTAGGCCAGCTCTCTGCTGTGGCCCAGGAGTGCAGTGGAGGATGGCCCAAGTCCTTGGGCCCTGCACCCCATGGGAGACCAGGAGAAGCACCTGGCTCCTGCCATCNNNNNNNNNNNNNNNNNNNNNNNNNNNNNNNNNNNNNNNN…
RELIK.32-Lepus_timidus	ATGGGTGGGACGTCCCAGTCTAAAGAGTATAGGAAGGCACTAGAGCATAAGGGAAAGGTAAAAGTCTTTCCAGGACAAACGCAGAAAGGAAAAAGAGTGAAATGCTACACACCAGGTAATGTAACATGGGCTTGTAAGCTGGCAGCAGCTTGTACAGAACATGACCTCTCTAGTCTTAGGACAGTAGAAGACATAGAGAAGATGTTAAAGGACTTCCTTCTAAAGGGAGAAGGTAATCTTGGAAAGGATTATAAGTGCACAGCCGAGACCCTTAAAGTGCTTGTCTGCTGTGGGAAAGAGCTATGCCCTAGGAACATTGAGGAAGCCTGTAGTCTATATAACATGATTGCAGACTTTCAAGACAGACCTTCACGGCATGAGCCTTTGCCCATTATGACT…
RELIK.33-Lepus_americanus	TTAATTTGTTGTGGCAAGGGATTAAATCCAAAAAATACAGGAGACACCTGTAAGCTCTATGATGCCATAACAGAATGTAGGCAAAAACCTCAGGTTGTTCCCAGAGAGTTAAGTAAGGAAGAAAAAGCAAAAGAACAGTCAGCTTACCCGATAATGTTAAGAGGTGGTAGACGAGAATATGAGCCTGTGGGACCTGGACTAATAGGCGCTTGGCTTAAACAAGTCCAGGTACACGGTCTCACCCACCCGGCTACCATCACTTATTTTGCGGTAATTTCAGTAAACTTTACATCGGTAGACATCAATGTGCTACTGAATGTAACTCCTGGCTTTGCATCGGAGAAATAGCTAGTCATAGATAAGATAAAAGAGAAGGCGATAGCATGGGATGAGATGCAT…
RELIK.34-Lepus_americanus	GAGCCTGTGGGACCTGGACTAATAGCCGCTTGGCTTAAACAAGTCCAGGAACACGGTCTCACGCACTCAGCTACCATCACTTACTTTGGGGTAATTTCAATAAACGACATCAGTAGACATCAATATGCTACTGAATGTAACTCCTGGCTTTGCAGAGGAGAAACAGCTAGTCATAGACAAGATAAAAGAGAAGGCGACAGCATGGGATGAGATGCATCCCCCTCCCCCAGATGACATGGCTGGACCAGTGCCACTAACCTCAGATCAGATTAGGGGAATCAGATTATCACCAGAAGCAGCAGCTGGCCCTAGATTCGCTGATGCTAGAACCCTCTATAGAACATGGGTTCTTGAGGCGCTTCAAGATTGCCAGAGAACTACCAGTGGGGCCCCTAAAGC…
RELIK.35-Lepus_americanus	AAAAATACAGGAGACGCCTGTAAGCTCTATGACGCCATAGCAGAATGTAGGCAAAAACCTCAGGTTGTTCCCAGAGAGTTAAGTAAGGAAGAAAAAGCAAAAGAACAGTTGGCTTACCCGATAATGTTAAGAGGTGGTAGACGAGAATATGAGCCTGTGGGACCTGGACTAATAGCCGCTTGGCTTAAACAAGTGCAGGAACACGGTCTCACGCACCCGGCTACCATCACTTATTTTGCGGTAATTTCAGTAAACTTTACTTCGGTAAACATCAATATGCTACTGAATGTAACTCCTGGCTTTGCAGTGGAGAAACAGCTAGTCATAGACAAGATAAAAGAGAAGGCGATAGCATGGGATGAGATGCATCCCCCTCCCCCGGCCAACGCGGCTGGACCA…
RELIK.36-Lepus_americanus	GCCTAACTAGATGGCCTAACCACAAACTTCATTGCCGTGACTACGGGACTCTGGGGGATTGGAATGTGAGTGGGGCTAGCCTCTAGAAACTGTATATAAGGGGGCCCTCAGATGCTGTAAACCAGAGGTTGCTCAACCTCTCTCCCCAGTCCGTAGTGCCTAAAGCCCGCAGAAGGAGGCTTGAGCGATCTCTCCTCCTAGTCGCCTAGAGTATCAATAAAGTGTGTTTAGCTTGACCTTCCTCAGTCTCCTTGACTCCTCCTTCATGGAAACCCAGCCAGTTCCCAGAGGGGGAGATCCTGACAGCTGGCACCCGAACAGGGACCTGAAGTCAAACGGTGAGGAGACGAGCCCTCGAGGAATCGTCAAAAGGGTGAGTAGTGGTGATTGAAAGAGACC…
RELIK.37-Lepus_americanus	TTAGGGAACCATTCATGGAGAAAGTAATTGTAGCTCCCTTTGAAACAAAGTAACTGTAGCGCCCTTTGAAAGAAAGTAACTGCGCAGTAGCGCACAGCTTGAAAGAAAAGTAGAGAGGTAACCACCCTAGCTGGTAAGATTTGAAAACAGATGGCCTAACTAGACGGCCTAACCACAAACTGTCATTGCCATGATGACAGGACCCTGCGGGGTCGGGATGTGGGCAGGGCTAGCCTCTAGAAACTGTATATAAGGGGACCCTCAGACGCTGTAAACCAGAGGTTGCTCAGCCTCTCTCCCCGGTCCATAGTGCCTAGTGCCCGCGGGGAGAAGCTCCTGGTCCGCAGTGCCTAGTGCCCGCGGGGAGAAGCTCCTGGTCCGCAGTGCCTAGTGCCCGCG…
RELIK.38-Oryctolagus_cuniculus	TGTTAGGAACCATTCATGGAGAAAGTAATTGTAGCACTGTTTGAAACAAAGTAACTGTAGCGCCCTTTGAAAGAAAGTAACTGTGCAGTAGCACAGCTTGAAAGAAAACGAGAGAGGTAACCACCTTAGCTGGTAAGATTTGAAAACGGATGGCCTAACTAGATGGCCTAACCACAAACTGTTGTTGCCATGACTATGGGACCCTGGGAGGTCAGAATGTGGGCGGGGCTAGCCTCTAGAAACTGTATATAAGGGGGACCCTCAGATGCTGTAAACCAGAGGTTGCTCAGCTTCTCTCCACAGTCTGTAGTGCCTAGTGTCCATGGGGAGAAGCTCCTGGTCTGTAGTGCCTAGTGCCCACAGCAGTAGGCTTGAGCAATCTTTCCTCCTAGTCACCTA…
RELIK.39-Oryctolagus_cuniculus	AGAAAGGAAAAAGTAAAATGCTGCACACTAGGTAACGTAACATGGGCTTGTAAGCTGGCAGCAGCTTGTACAAAACATGACCTCTCTAGTCTTAGGACAGTAGAAGACATAGAGAAGATGTTAAAGGACTTTCTTCTAAAGGGAGAAGGTAATCTTGGAAAGGATTATAAGTGCGCAGTCGAGACTCTCAAGGTTCTTGTCTGCTGTGGGAAAGAGGTATGCCCTAGGAACACTGAGGAAGCCTGTAGTCTATATAACATGATTGCAGACTTTCAAGATAGATCTTTGTGGCATGAGCCTTTGCTCACTATGACTGAAGAAAGAATGAAAGAGCAGGCAGCCTACCCTGTAGTACTGCGAGCTGTAAACATAGAATATGAACCATTGGGTCCTACTGCA…
RELIK.40-Oryctolagus_cuniculus	AGAAAGGAAAAAGTAAAATGCTACACACTAGGTAACGTAACATGGGCTTGTAAGCTGGCAGCAGCTTGTACAAAACGTGACCTCTCTAGTCTTAGGACAGTAGAAGACATAGAGAAGATGTTAAAGGACTTTCTTCTAAAGGGAGAAGGTAATCTTGGAAAGGATTATAAGTGCACAGTCGAGATTCTCAAGGTTCTTGTCTGCTGTGGGAAAGAGGTATGCCCTAGGAACATTGAGGAAGCCTGTAGTCTATATAACATGATTGCAGACTTTCAAGACAGATCTTTGTGGCATGAGCCTTTGCCCACTTGACTGAAGAAAGAATGAAAGACCAGGCAGCCTACCCTGTAGTACTGCGAGCTGTAAACATAGAATATGAACCATTGGGTCCTACTGCAA…
RELIK.41-Oryctolagus_cuniculus	ATGGGTGGGACGTCCCAATCAAAATAATATAGACAGGCAGAAAAGGTGAAGGTCCTTCCAGGCCAGGCACCAAGAGGTAAGAAAGCGAAGTGCTACTCACCATGAAATATAACATGGGCTTGTAAGTTGGCAGCAGTTTGTACAGGATGGGACCTCTAAGATCTACGGACCTTAGAAGATGTAGAAAGCCTCTTGGAGGAATTTCTGCAGAGGGGAGAAGATGCCACAACAGGAAAAAAATTATAAATGTGTGGTAGACAACCTTAAGGTGTTAATATGTTGTGGCAAGGGAGTAAATCCAAAAAAATACAGAAGACGCCTGTAAACACTATGACACCATAATAGAGTGTAGGCAAAAACTGCAGGCTGTTCCCAGGGAGTTAAACAAGGAAGAAAAGG…
RELIK.42-Lepus_americanus	CCATTCATGGAGAAAGTAATTGTAGCGCCCTTTGAAACAAAGTAACTGTAGCGCCCTTTGAAAGAAAGTAACTGCACAGTAGCTCACAGCTTGAACGAAAAGTAGAGTGGTAACAACCCTAGCTGGTAAGATTTGAAAACAGATGGCCTAACTAGACGGCCTATCCACAAACTGTCATTGCCATGATGACAGGACCCTGCGGGGTCGGGATGTGGGCGGGGCTAGCCTCTAGAAACTGTATATAATGGGACCCTTAGACGCTGTAAACCAGAGGTTGCTCAGCCTCTCTCCCCGGTCCATAGTGCCTAGTGCCCGCGGGGAGAAGCTCCTGGTCTGTAGTGCCTAGTGCCCGCAGGAGTATACTCGGCTTGAGCAATCTCTCCTCCTAGTCGCCTAGAG…
RELIK.43-Oryctolagus_cuniculus	TGTTAGGAACCATTCATGGAGAAAGTAATTGTAGCACTGTTTGAATCAAAGTAACTGTAGCGCCCTTTGAAAGAAAGTAACTGTGCAGTAGCACAGCTTGAAAGAAAATGAGAGAGGTAACCACCTTAGCTGGTAAGATTTGAAAACGGATGGCCTAACTAGATGGCCTACCCACAAACTGTTGTTGCCATGACTACGGGACCCTGGGAGGTCAGAATGTGGGCGGGGCTAGCCTCTAGAAACTGTATATAAGGGGGACCCTCAGATGCTGTAAACCAGAGGTTGCTCAGCTTCTCTCCACAGTCTGTAGTGCCTAGTGTCCATGGGGAGAAGCTCCTGGTCCATAGTGCCTAGTGCCCACAGCAGTAGGCTTGAGCGATCTTTCCTCCTAGTCACTTA…
RELIK.44-Oryctolagus_cuniculus	AGAAACTGTATATAAGGGGACCCTCAGATGCTGTAAACCAGAGGTTGCTCAGCCTCTCTCTCTCTGGTCCATAGTGCCTTGTGCCCACGGTGAGAAGCTCCTGGTCTGCAGCGCCTAGTGCCTGCAGGAGTTGACTTGAGCAATCTCCTCCTAGTTGCCTGGAGTACCAATAAAGTGTGTTTAGCTTGACCTTCCTCAGTCTCCTCGACCCTTTCTTCATGGCAACCTGGCCAGTTCCTGGAGGGGGAGATCCTGACAGCTGGTGCCCAAACAGGGACTTGAAGTCAGATGGTAAGGAGACGAGCCCTTGAGGAATTAATAGGGTGAGTAGCGGTGGTTGAAAGAAACCACGATGGGTGGGGCGTCCCAGTCAAAAGAATACAGGGCCGGCACCGCGGC…
RELIK.76-Lepus_timidus	TGTTAGGGAACCATTCATGGAGAAAGTAATTGTAGTGCTGTTTGAAACAAAGTAACTGTAGTGCCACTTGAAAGAAAGTAACTGCTCAGTAGCGCAGCTTGAAAGAAAAGTAGAAAGGTAACCACCCTAGCTGGTAAGATTTGAAAACCAAGGCCTAACCAGATGGCCTAACCACAAACTGTCGTTGCCATGACTATGGGACCCTGGGGGCTCGGAATGTGGGCGGGGCTAGCCTCTAGAAACTGTATATAAGAGGACCCTCAGATGCTGTAACCAGAGGTTGCTCAGCCTCTCTCCCAGGTCTAGCGCCTAGTGCCCGTGGGGAGAAGCTCCTGGTCCGTAGTGCCTAGTGCCCGCAGGAGTAGGCGTGCGTGATCTCTCCTCCTAGTCGCCTAGAGT…
RELIK.46-Lepus_timidus	AAAAAAATGTATGCCTGTAGAGAATTTGGATCCACCTCCTATAAGATGGCCATGCTGGCAGAGGCCTTAAAGGCTGGAAATAGACAGCAAGGGTCAAGAAGTTTTCAGGGAAATTGTCACAGGTGTGGAAAAAAGGGGCATATGGCAAGAAATTGTAGGAGTAGAGTTAGAATTCTGCTAAAATGCTATAATTGTGGGAGAACAGAACATGTGGCAAAGTATGTAGACAGCTAAAAAATGGGAAAGCGGGGGACAATGCCCCTCAGACCATGATAGCATCTGCCCAGAATATCCAATCATCTATCCCGCCATCTGCCCCGCCCCAGGGGAAACACAGACAGAAGCTCCTACAACAGGGATCTACCCAAAACTACCAAAATAGAATTAAAACAAAGACCT…
RELIK.47-Lepus_americanus	ATGGGCGGGATGTCCCAATCAAAATAATTTAGACAGGCACTAGGGAGTATAGAAAAGGTGAAGGTCCTTCCAGGCCAGGCACCAAGAGGTAAGAAAGTGAAGTGCTACTCACCAGGAAATGTAACATGGACTTGTAAGCTGGCAGCAGCTTGTACAGGACGGGACCTCCAAGATCAATGGATCATGGAAGATGTAGAAAACCTCCTGGAGGAATTTCTACAAAGAGGAGAAGGCGCCACAACAGGAAAAAAATTATAAATGTGCAGTAGACACCTTTAAGGTGTTAATTTGTTGTGGCAAGGGATTAAATCCAAAATGCAGAAGACGCCTATAAACTCTATGACACCATAACAGAGTATAGGCAAAAACCCCAGGCTGTTCTCAGGGAGTTAAACAAGG…
RELIK.48-Oryctolagus_cuniculus	ATGGGTGGGACGTCCCAGTCTAAAGACTATAAGAGGGCACTAGAGCGTATGGAAAAGGTAAAAGTCTTTCCAGGACAAACGCAGAAAGAAAAAAGAGCAAAATGCTACACACCAGGTAATGTAACATGGGCTTGTAAGCTGGCAGCAGCTTGTACAGAAAGTGACCTCTCTAGTCTTAGGACAGAGGAAGACATTGAGAAGATGTTAAAGGACTTCCTTCTAAAGGGAGAAGGTAATCTTGGAAAGGATTATAAGTGCGCAGCCGAGACCCTTAAGGTGCTTGTCTGCTGTGGGAAAGAGCTATGCCCTAGGAACGCTGAGGAAGCCTGTAGTCTATGTAACATGATTGCAGACTTTCGAGACAGACCTTCATGGCATGAGCCTTTGCCCACTATGACT…
RELIK.49-Lepus_americanus	TTGCTATGACTACAAGACCCTGGGAGGGTAGCGCAGGGGCAGGGTTGCCCTTCAAAAACTGTATATAAGTGGACCCTCAGATGCCGTAAAGAGGAGGTTGCTCAGCCTCTCTCCCCGGTCCGTAGTGCATTGTGCCCACAGGAGTTTGGTTGAGCAGTCTCTCCTTGTAGATGCCATAATAAAGGTGTGTACCTGAGTCTTCTCAGTCTCCTTTATTGAATCCGTTGTTGGCTTCCTGGCCAGTTGCTGATGATCGGGAAGCCGACAGTTGGCACCCGAACATGGACCTGACTGAGGCAGTGGAAGGAGATGTGTCCTTGAGAAGACTACAGAAGGGTGAGTAGCAGTGGTTGAAAAAGACCACAATGGGTGAGACATCCCAGTCTAAAGAGTATAGGA…
RELIK.50-Oryctolagus_cuniculus	ATGGGTAGGACATCCCAGTCTAAAGAGTATAGGAAGGCTCTAGAGAGTATGGGAAAGGTAAAAGTCTTTCCAGGATAAACGCAGAAAGGAAAAAGAGTAAAATGCTACACACCAGGTAATGTAACATGGGCTTGTAAGCTGGCAGCAGCTTGTACAGAACGTGACCTCTCTAGTCTTAGGACAGTAGAAGACATACAGAAGATGTTAAAGGACTTCCTTCTAAAGGGAGAATGTAATCTTGGAAAGGATTATAAGTGCGCAGCCAAGACCCTTAAGGTGCTTGTCTGCTGTGGGAAAGAGCTATGCCCTAGGAACACTAAGGAAGCCTGTAGTCTAAATAACATGATTGCAGACTTTCAAGACAGATGTTCATGGCTTGAGCCTTTGCCCACTACGACT…
RELIK.51-Oryctolagus_cuniculus	TTGCCTCCCACAAGGTTTTGTATAAAGTCCCTTGATTTACAAAGTACACTAAGGGACATACTAGAGCCCTGGAGACAACAACATTCAGAGGCAGATCTTTATCAATATATGGATGATATATATATTGGGTTCGATCATTCTCCAAAACACCACAAACTGATAGTAGAAAAACTCAGAAAAATGCTTTTAGAAAAGGGATTTGAGACCCTGAATGAGAAATTACAAGAACAATATCCCTGTTCATGGATGGGGTACTTGTTGCACCCGAATAAGTGGACATTGCAAAAACTAGAGTTGCCAGAACTTCCAGAGAAGCCCACCCTAAATGAACTACAAAAGATAGTAGGACTCCTTAATTGGATGTCCCAAGCTGTTCCTGGAATTAAGACAAAACCTTTT…
RELIK.52-Lepus_timidus	AAGGGAGAAGGTGATCTTGGAAAGAATTATAAGTGTGCAGCCGAGACCCTTAAGGTGCTTGTCTGCTGTGGGAAAGAGCTATGCCCCACGAACACTGAGGAAGCCTGTAGTCTACATAACATGATTGCAGACTTTCAAGACAGACCTTCGCGTCATGAGCCTTTTCCCATTACAACTGAAGAAAGAATGAAAGAGCAGGCAGCCTACCCTGTGGTAGTGCAAGCTGGAAACATAGAATATGAACCATTGGGTCCTAGCACAATTTCAGCTTGGGTAAAGCAAGTACAGGAACATGGCTTAACAGGAACCCCTACCATTTTGGGGTAGTCTCAGTAAATCTTACATCAGTAGATATACATATGCTTCTAAATGTGACACCAGGGGCAGCATCAGAGAAGC…
RELIK.53-Oryctolagus_cuniculus	ATGGGTGGGACATCCCAATCAAAAGAATTTAGACAGGCACTAGGGAGTATAGAAAAGGTGAAGGTCCTTCCAGGCCAGGCACCAAGAGGTAAGAAAGTGAAGTGCTACTCACCAGGAAATGTAACATGGGCTTGTAAGCTGGCAGCAGCTTGTACAGGACAGGACCTCCAAGATCTGTGGACGTTGGAAGAGGTAGAAAACCTCCTGGAGGAATTTCTACAAAGAGGAGAAGGAGCCACAACAGGAAAAAATTATAAATGTGTGGTAGACACCCTTAAGGTGTTAATTTGTTGTGGCAAGGGATTAAATCCAAAAAATACAGAAGACACCTATAAACTCTATGACACCATAACAGAATGTAGGCAAAATCCCCAGGCTGTTCCCAGGGAGTTAAACAAG…
RELIK.54-Lepus_timidus	TGGGCAGGGCTGACCTTTAGAAACTGTATATAAGCTGATCCTCAGACTCTGTAAGCAGAGGTTGCTCAGCCTCTCTCCCCGGTCTGTAGTGCCTTGTGCCTGCAGGGACTCTCCTGGTTCATAGTGCCTTGTGCCCACAGGAGTTTGGTTGAGTAGTCTCTCCTTCTAGATGCCATAATAAAGAGCTTTAAGGTGTGTACCTGAGTCTTCTTAGTCTCCTTTGTTGAACCCGTAGTTGGCTTCTTGGCCAGTTGTTAATGATCTGGAAGCCGACAGTTGGCACCCAAACAGGCACTCGACTGAGGCAGTGGAAGGAGACATGCCCTTGAGAAGATGACAGAAGGGTGGGTAGTGGTGGTTGAAAAAGACCACGATGGGTGGGACGTCCCAGTCTAAAGA…
RELIK.55-Oryctolagus_cuniculus	AGCACAGTTTGAAACAAAGTAACTGTAGCACCCTTTGAAAAAAAGTAACTGTGCACTCGAGCAGCTTGAAGGAAAAGTAAAGTAGTAGCCACCCTAGTTGGTAAGATTTGAAAGTGGACAGCCTAACTAGATGGCCTAACCACAAACTGTTGTTGCCATGATGACGGGACCCTGGGGGGTCAGAATGTGGTCGGGGCTAGCCTCTAGAAACTGTATATAAGGGGACCCTCAGACACTGTAAACCAGAGGTTGCTCAGCCTCTCTCCCTGGTCCGTAGTGCCTAGTGCACGCGGGGAGAAGCTCCTGGTCGGTAGTGCCTAGTGCCCGCAGGAGTAGGCTTGAGCGATCTCTCCTCCTAGTCGCCTAGAGTATCAATAAAGTGTGTTTAGTTTGACCTTC…
RELIK.56-Lepus_americanus	GAATGTAGGCAAAAACCTCAGGTTGTTCCCAGAGAGTTAAGTAAGGAAGAAAAAGCAAAAGAACAGTCAGCTTACCCGATAATGTTAAGAGGTGGTAGACGAGAATATGAGCCTGTGGGACCTGGACTAATAGGCGCTTGGCTTAAACAAGTCCAGGTACACGGTCTCACCCACCCGGCTACCATCACTTATTTTGTGGTAATTTCAGTAAACTTTACATCGGTAGACATCAATGTGCTACTGAATGTAACTCCTGGCTTGGCAGTGGAGAAACAGCCAGTCATAGATAAGATAAAAGAGAAGGCGATAGCATGGGATGAGATGCATCCCCTTCCCCCAGCTGACGCAGCTGGACCAATGCCACTAACATCAGATCAGATTAGGGGAATTGGATTATCA…
RELIK.57-Oryctolagus_cuniculus	ATGGGTAGGACATCCCAGTCTAAAGAGTATAGGAAGGCTCTAGAGAGTATGGGAAAGGTAAAAGTCTTTCCAGGATAAACGCAGAAAGGAAAAAGAGTAAAATGCTACACACCAGGTAATGTAACATGGGCTTGTAAGCTGGCAGCAGCTTGTACAGAACGTGACCTCTCTAGTCTTAGGACAGTAGAAGACATACAGAAGATGTTAAAGGACTTCCTTCTAAAGGGAGAATGTAATCTTGGAAAGGATTATAAGTGCGCAGCCAAGACCCTTAAGGTGCTTGTCTGCTGTGGGAAAGAGCTATGCCCTAGGAACACTAAGGAAGCCTGTAGTCTATATAACATGATTGCAGACTTTCAAGACAGATGTTCATGGCTTGAGCCTTTGCCCACCACGACT…
RELIK.58-Lepus_timidus	CATTGCTATGACTACAAGACCCTGGGAGGGCAGTGCAGGGGTGGGGTTGCCCTTCAAAAACTGTATAAATGGACCCTCAGATGCTGTAAAGCAGAGGTTGCTCAGCCTCTCTCCCCGGTCCATAGTGCCTTGTGCCCGCAGGAATTCTCCTGGTCCACAGTGCCTTGTGCCCGCAGGAGTTTGGCTGAGCAGTCTTTTTCTCTAGATGCCATAATAAAGGTGTGTACCTGAGTCTTCTCAGTCTCCTTTGTTGAACCCGTCGTTGGCTTCCTGGCCAGTTGCTGATGATTGGGAAGCCGACAGTTGGCTCCTGAACAGGGACCTGACTGAGGCAGTAGAAGGAGACGTGCCCTTGAGAAGACTACAGAAGGGTGAGTAGAGGTGGTTGAAAAAGACCAC…
RELIK.59-Lepus_americanus	GACCCTGGTAGGGCGGCAGTTGGGCAGGGCTGACCTTTAGAAACTGTATATAAGCAGATCCTCAGACTCTGTAAGCAGAGGTTGCTCAGCCTCTCTCCCCGGTCTGTAGTGCCTTGTGCCTGCAGGGACTCTCCTGGTGCATAGTGCCTTGTGCCCACAGGAGTTTGGCTGAGTAGTCTCTCCGTCTAGATGCCATAATAAAGAGCTTTAAGGTGTGTACCTGAGTCTTCTTAGTCTCCTTTGTTGAACCCGTAGTTGGCTTCTTGGCCAGTTGTTAATGATCTGGAAGCCGACAGTTGGCACCCGAACAGGCACTCGACTGAGGCAGTGGAAGGAGACATGCCCTTGAGAAGATGACAGAAGGGTGGGTAGTGGTGGTTGAAAAAGACCATGATGGGT…
RELIK.60-Lepus_americanus	GGAGAAGGCATCACAACAGGGAAAGATTATAAATGTGCAGTAGACACGCTTAAGGTGTTAATTTGTTGTGGCAAGGGATTAAATCCAAAAAATACAGGAGACACCTGTAAGCTCTATGACGCCATAACAGAATGTAGGCAAAAACCTCAGGTTGTTCAACACTCCTTCCTAGTAATCCCTGATTGTCCGGCCCCCTTAATGGGGAGAGACCTACTTTCCTTGTTGTGGCAAGGGATTAAATCCAAAAAATACAGGAGACACCTGTAAGCTCTATGACGCCATAACAAAATGTAGGCAAAAACCTCAGGTTGTTCCCAGAGAGTTAAGCAAGGAAGAAAAAGCAAAAGAACAGTCAGCTTACCTGATAATGTTAAGAGGTGGTAGACGAGAATATGAGCC…
RELIK.61-Oryctolagus_cuniculus	TGGAGGATTAGCCTATTGAGCCATGGGGCCGGCCTCAGGAGAGCTTTAAGCAGTCTACAAGCTAAGCCAGTAGAAGGACCCACATGTTACGTTGATGGAGGTAACAAACAGGGAATGGGAAAATATGGCTTTTGGACAACTGAAGGAAAAGTAATGATTAAGGAACATGAAGGAAGCCACCAAGAATTAGAAAAAAGAGCTATACTTTCTGCCCTTCAGGCAGGACCTGAAAAAATGAATATAGCTACCGATTCCAGTATGTATGTGAGTTAATTGAGGCAAGGCCTCGGCCTGAAGACATCAGAGAAGCTCTCTTGAAGACTATACTAGAATCTATAGAAAACAAAGAGGAGCTTTATATACAGTGAGTACCAGGGCACAAAGGTATACCAGGGAATG…
RELIK.62-Lepus_timidus	CTAAAGGGAGAAGGTAATCTTGGAAAGGATTTTAAGTGTGCAGCCGAGACCCTTAAGGTGCTTGTCTGCTGTGGGAAAGAGCTATGCCCTAGGAACACTGAGGAAGCCTGTAGTCTACATAACATGATTGCAGACTTTCAAGACAGACCTTCGCGTCATGAGCCTTTTCCCATTACAACTGAAGAAAGAATGAAAGAGAAGGCAGCCTACTCTGTGGTAGTGCAAGCTGGAAACATAGAATATGAACCATTGGGTCCTAGCACAATTTCAGCTTGGGTACAGCAAGTACAGGAGCATGGCTTAACAGGAACCCCTACCATTACTTATCTTGGGGTAGTCTCAGTAAATCTTACATCAGTAGATATACATATGCTTCTAAATGTGACACCAGGGGCAGCA…
RELIK.63-Oryctolagus_cuniculus	ATGGGTGGGACGTCCCAATCTAAAGAGTATAGCAAGGCACTAGAGCATATGGAAAAGGTTAAAGTCTTTCCAGGACAAATGCAGAAAGGAAAAAGAGTAAAATGCTACACACCAGGTAATGTAACATGAGCTTGTAAGCTGGCAGCAACTTGTACAGAACATGACCTCTCTAATATTAGGACAGTAGAAGACATAGAGAAGATGTTAAAGGACTTCCTTCTAAAGGGAGAAGGTAATCTTGGAAAGGATTATAAGTGTGCAGCTGAGACCCTTAAGGTGCTTGTCTGCTGTGGGAAAGAGCTATGCCCTAGGAACATTGAGGAAGCCTGTAGTCTGTATAACATGATTGCAGACTTTCAAAACAGACCTTCACAGCATGAGCCTTTGCCCACTATGACT…
RELIK.64-Lepus_americanus	AAGGGAGAAGGTAATCTTGGAAAAGATTATAAGTGCGCAGCTGAAATCCTTAAGGTGCTTGTCTGCTGTGGGAAAGAGCTATGCCCTAGGAACACTGAGGAAGCCTGTAGTCTATATAACATGATTGCAGACTTTCAAGACAGACCTTCGCAGCATGAGCCTTTGCCCACTATGACTGAAGAAAGAATGAAAGAGCAGGCAGCCTACCCTGTAGTAGTGCGAGCTGGAAACATAGAATATGAACCATTGGGTCCTAGGGCAATTTCAGCTTAGGTAACAGGTACAGGAACATGGCTTAACAGGAACCCCTACCATTACTTATTTTGGGGTAGCCTCAGTAAATCTTACATCGGTAGATATAAATGTTTCTAAATGTGATACCAGGGGCAGCATCAGAAA…
RELIK.65-Lepus_americanus	ATGAGTGGGACGTCCCAGTCTAAAGAGTATAGGAAGGCACTAGAGCATATGGGAAAAGTAAAAGTCTTTCCAAGACAAACACAGGAAGGAAAAAGAGTAAAATGCTACACACCAGGTAATGTAACATGGGCTTGTAAACTGGCAGCAGCTTGTACAGGACGTGACCTTTCTAGTCTTAGGACAGTAGAAGACATAGAGAAGATGTTAAAGGACTTCCTTCTAAAAGGAGAAGGTGATCTTGGAAAGGATTGTAAGTGCGCAGCCAAGACCCTTAAGGTGTTTGTCTGCTGTGGGAAAGAGCTATGCCCTAGGAACACTGAGGAAGCCTGTAGTCTATATAACATGATTGCAGACTTTCAAGACAGACCTTCGTGGCATGAGCCTTTGCCCACTATGACT…
RELIK.66-Lepus_americanus	GTTGAGGGACTATGTAAATATTTAAATATCAACCATACAACTGGTACTCCATATTGCCCACAACCCCAGGGAATGATAGAGCGAGCCAATCGAACATTGAAAAGTACGATGGACAAATTTACAGACAAGGTACAGACTATGGAGACTCAATTACAATTGGTACTAATAGCTCTTAACAAAAAAAGAAGGGGAGGAATGGGAGGATACACCCCAATGGAGAGATATTATTATCAACAATGGACTGCTTCTACTCAAAAGCTAGCATTACAAAAACTACATGTAGAAAAATATTCTTGCTTTTATCGATTACCAAACAGTAAAGACTGGAAAGGGCCCACTGCCATCCTTTGGAGAGAGAAGGAACAGTAGTGATTGACACACCTGAAAAGGGGATTATTA…
RELIK.67-Oryctolagus_cuniculus	ATGGGTGGGACGTCCCAGTCTAAAGAATATAAGAGGGCACTAGATCGTATGGGAAAGGTAAAAGTCTTCCCAGGACAAACACAGAAAGGAAAAAGAGTAAAATGCTACACACCAGGTAATGTAACATGAGCTTGTAAGCTGGCAGTAGCTTGTACAGAACGTGACTTCTCTAGTCTTAGGAGAGTAGAAGACATAGAGAAGATGTTAAAGGACTTTCTTCTAAAGGGAGAAGGGTTATAAGTGCGCAGCCTAGACCCTTAAGGTGCTTGTCTGCTGTTGGAAAGAGCTATGTCCTAAGAACACTTAGAAAGCCTGTAGCCAGTATAACATGATTGCAGACTTTCGAGACAGACCTTCACGGCATGAGCCTTTGCCCACTATGACTGAAGAAAGAATGAA…
RELIK.68-Oryctolagus_cuniculus	AGAAAGTAACTATAGTGCCATTTGAAAGAAAGTAACTGCGCAGTAGCACAGCTTGAAAGAAAAATAGAGTGGTAACCACGCTAGCTGGTAAGATTTGAAAAGGGAAGGCCTAACTAGAAGGCCTCACCACAAACTGTCATTGCCATGACTTTGGGACCCTATGGTCGGAATGTGGGCGGGGCTAGCCTCTAGAAACTGTATATAAGGGGACCCTCAGACGCTGTAAACCAGAGGTTGCTCAGCCTCTCTCCCCGGTCCGTAGTGCCTGGTGCCCGCGGGGAGAAGCTCCTGGTCCATAGTGCCTAGTGCCCACGGGGAGAAGCTCCTGGTCCGTAGTGCCTAGTGCCTGCAGGAGTAGGCTTGAGCGATCTCTCCTCCTAGTCGCCTAGAGTACCAATA…
RELIK.69-Oryctolagus_cuniculus	GGCTCACTAGGTGAGCAGTCAGCACTGCTTAAGACACATGCTATGGGGCTCCAGATGCTTGAAGCACGCACAGTACAAATAGAACAGATAATCACTATACTAGCTTTGGAAAGAGAACTCAAGTGTGAAGTGATTGGAAGAGTTTGCATTACCACCATTCCGTGGAACAATCTATCCATTCCTAATGCAACACAACTAGCTGATATGTTCAAACACAACCATTCTACCTGGCTAGAGTGGGTAAATGCAACCACTCATCTTGAGGCATCTTGAGGCTAACATTAATAAGAGAGCTCTACAGATAATACAGCTTCAAAATATAGCGGCATTTAAGATAGTTCAAGTCAGAACAGTGGAATAGACAATAAATACTCTGGCTGACACAGTTTCCTCTTGGCT…
RELIK.70-Oryctolagus_cuniculus	GAAGTGATTGGAAGAGTTTGCATTACCACCATTCCGTGGAACAATCTATCCATTCCTAATGCAACACAACTAGCTGATATGTTCAAACACAACCATTCTACCTGGCTAGAGTGGGTAAATGCAACCGCTCATCTTGAGGCATCTTGAGGCTAACATTACTAAGAGAGCTCTACAGATAATACAGCTTCAAAACATAGCAGCATTTAAGCTAGGTCAAGTCAGAACAGTGGAATAGACAATAAATACTCTGACTGACACAGTTTCCTCTTGGCTCCTATCCTGGAAATGGTTCAAAATAGGAGCAGTATTTTGTATGGTTCTTGTATGCTTGCCTATCTTACAGCACCTCTTCTCAATTGGACTGAATTTCACGAAGGGATACCTAGCCCTCCGAAAGGA…
RELIK.71-Lepus_americanus	GTTGAGGGACTATGTAAATATTTAAATATTAACCATACAACTGGTACTCCATATTGCCCACAACCCCAGGGAATGATAGAGCGAGCCAATCAAACATTGAAAAGTACAATGGACAAATTTACAGACAAGGTACAGACTATTGAGACTCAATTACAATTGGTACTAATAGCTCTTAACAAAAAAAGAAGGGGAGGATAGGAGGATACACCCCAATGGAGAGATATTATTATCAACAGTGGACTGCTTCTAATCAAAAGCTAGCATTACAAAAACTACATGCAGAAAAATATTCTTGCTTTTATAGATTACCAAACAGTAAAGACCGGAAAGGGCCCACTGCCATCCTTTGGAGAGGAGAAGGAACAGTAGTCATCGACACATCTGAAAAGGGGATTATTA…
RELIK.72-Oryctolagus_cuniculus	TGTTAGGGAACCATTCACAGAGAAAGTAACTATAGTGCTGTTTGAAAGAAAGTAACTGTAGCGCCATTTGAAATAAAGTAACTGCGCAGTAGAAAAGTAACCCCGCTAGCTTGTGAGATTTGAAAAGGGACAGCCTAACTAGATGACCTAACCGCAAACCACAAACTGCCGTTGCCATGACTGCAGGACCTTGGGAGGTCGGTGTGTGGCCAGGGCTAGCCTCTAAAAACTGTATATAAGGGGACCCTCAGACGCTGTAAACCAGAGGTTGCTCAGCTTCTCTCCCTGGTCCGTAGTGCCTTGTGCCCACAGGGAGAAGCTCTTGGTCCATAGTGCCTAGTGCCCGCAGGAGTTGGCTTGAGCGATCTCTCCTCCTAGTCGCCTAGAGTACCAATAAAG…
RELIK.73-Lepus_americanus	GTTGAGGGACTATGTAAATATTTAAATATCAACCATACAACTGGTACTCCATATTGCCCACAACCCCAGGGAATGATAGAGCTAGCCAATCAAACATTGAAAAGTACGATGGACAAATTTACAGACAAGGTACAGACTATTGAGACTCAATTACAATTGGTACTAATAGCTCTTAACAAAAAAAGAAGGGGAGGAATGGGAGGATACACCCCAATGGAGAGATATTATTATCAACAGTGGACTGTTTCTACTCAAAAGCTAGCATTACAAAAACTACATGTAGAAAAATATTCTTGCTTTTATCGATTACCAAACAGTAAAGACTGGAAAGGGTCCACTGCCATCCTCTGGAGAGAGAAGGAACAGTAGTGATTGACACACCTGAAAAGGGGATTATTA…
RELIK.74-Oryctolagus_cuniculus	AAAAAAGAAGATTTGGATATCATGATCCAAGAAGACCCTTATCTACACTGGGTACCCCAAACAGAATGCATACATGCTCCTATAATTCTCAGGAGAGCTTTAAACAGTCTAGAAGCTAAGCCGGTAGAAGGACCCACATATTACGTTGATGGAGGTAGCAAACAGGGAATGGGAAAATATGGCTTTTGGACAGCTGAAGGAAAAATAATGATTAAGAAGCATGAAGGAAGCAACCAAGAATTAGAAAAAAGAGCTATACTTTCCACCCTTCGGGCAGGACCTGAAAAAATGAATATAGTTACTGATTCCCAGTATGTATGTGGGTTAATTGAGGCAAGGCCTCTGCCTGAATGCATCGAAGAACCTCTTTTGAAGATTATACTAGAATCTATAGAAAAC…
RELIK.75-Oryctolagus_cuniculus	ATATTAAGTCCCTTAATTTATCAGACCACTTTAAGGGATATACTGGAGCCTTGGAGAAAGCAACATCCAGAAATAGACCTTTATCAGTATATGGATGATTTATATATTGGTTCAGATTTACCATTCCAGGAACATGAACAGAGTCAGTAATCTAAGGAATCTACTGTTGGAACAAAGCTTTGAGACTTCACCAGAAAATTACAGGAAGAACCTCCTTATTTGTGGATGGGATATCAACTCCATCCAGAGAAATGGTCATTACAAAAATTAGACCTCCTCGAACACCCAGAGAGACCTTCCTTAAATGAATTACAAAAACTAGTAGGCCTCCTTAATTGGCTAACTCAAGCTGTTCCCGGCATAAAAACAAAACCATTTACCCTAATGATGAGAGGTGAT…
RELIK.76-Lepus_americanus	AAAGAAAGTAACTGCTCAGTAGCGCAGCTTGAAAGGAAAGTAGAAAGGTAACCACCCTAGCTGGTAAGATTTGAAAACCAACGGCCTAACCAGATGGCCTAACCACAAACTGTCGTTGCCATGACTACAGGACCCTGGGGGGTCGGAATGTGGGTGGGGCTGACCTCTAGAAACCGTATATAAGGGGACCCTCAGATGCTGTAACCAGAGGTTGCTCAGCCTCTCTCCCCGGTCTAGCGCCTAGTGCCCGTGGGGAGAAGCTCCTGGTCCGTAGTGCCTAGTGCCTGCAGGAGTAGGCTTGCGTGATCTCTCCTCCTAGTCGCCTAGAGTATCAACAGAGTGTGTTTAGCTTGACTTTCCTCAGTCTCCTCGACTCTTCCTTCATGGTAACCTGGCCAG…
RELIK.77-Lepus_timidus	CAAAAAGGAGAAGGCGCCACAACAGGGAAAGACTATAAATGTGCAGTAGACACCCTTAAGGTGTTAATTTGTTGTGGCAAGGAATTAAATCCAAAAAATACAGGAGACGCCTGTAAGCTCTGACACCATAACAGAATGTAGGCAAAAACCTCAAGTTGTTCCCAGGGATTTAAGCAAGGAAGAAAAGGCAAAAGAACAGTCAGCGTACCTGATAATGAGAAGACGTGGTAGACGAGAATATGAGCCTGTGGGACCTGGGCTAATAGCCGCTTGGCTTAAGTCCAGGAACACGGTCTCACGCACCTGGCTACCATCACTTATTTTGTGGTAATTTCAGTAAACTTTACATCGGTAGACATCAATATGCTACTGAATTACTCCTGGCTTTGCAGCGGAGAC…
RELIK.78-Lepus_americanus	CAAAAAGGAGAAGGCGCCACAACAGGGAAAGACTATAAATGTGCAGTAGACACCCTTAAGGTGTTAATTTGTTGTGGCAAGGAATTAAATCCAAAAAATACAGGAGACGTCTGTAAGCTCTGACACCATAACAGAATGTAGGCAAAAACCTCAAGTTGTTCCCAGGGATTTAAGCAAGGAAGAAAAGGCAAAAGAACAGTCAGCGTACCTGATAATGAGAAGACGTGGTAGACGAGAATATGAGCCTGTGGGACCTGGGCTAATAGCCGCTTGGCTTAAGTCCAGGAATACGGTCTCACGCACCTGGCTACCATCACTTATTTTGTGGTAATTTCAGTAAACTTTACATCAGTAGACATCAATATGCTACTGAATTACTCCTGGCTTTGCAGCGGAGAC…
RELIK.79-Lepus_americanus	ATGGGTGGGATGTCCCAGTCTAAAGAGTATAAGAAGGCACTAGAGTGTATGGAAAAGGTAAAAGTCTTTCCAGGACAAACGCAGAAAGGAAAAAGAGTAAAATGCTACACACGAGGTAATGTATCATGGGCTTGTAAGCTAGCAGCAGCTTGTACAGAAAGTGACCTCTCTAATCTTAGGACAGTAGAAGACATAGAGTAGATGTTAAAGAACTTCCTTCTAAAGGGAGAAGGTAATCTTGGAAAGGATTATAAGTGTGCAGCCAAGACCCTTAAGGTGCTTGTCTGCTGTGGAAAAGAGCTATGCCCTAGGAACACTGAGGAAGCCTGTAGTCTATATAACATGATTGCAGACTTTCGAGACAGACCTTCACATCATGAGCCTTTGCCCACTACGACT…
RELIK.80-Lepus_americanus	ATCTTTCCATGACAAACGCAGAAAGGAAAAAGAGTAAAATGCTACACACCAGGTAATGTAACATGGGCTTGTAAACTGGCAGCAGCTAATACAGAATGTGACCTCTCTAGTCTTAGAACAGTAGAAGACATAGAGAAGATGTTAAAGGACTTCCGTCTAAAGGGAGAAGGTAATCTTGGAAAGGATTATAAGTGCGCAGCTGAGACCCTTAAGGTGCTTGTCTGCTGTGGGAAAGAGCTATGCCCTAGGAACACTGAGGAAGCCTGTAGTCTATATAACATGATTGCAGACTTTCAAGACAGAGCTTCGCGGCATGAGCCTTTGCCCACTACGACTGAAGAAAGAATTTGAAAGAGCAGGCAGCCTACCCTGTAGTAGTGCAAGCTGGAAACATAGAAT…
RELIK.81-Oryctolagus_cuniculus	AAGGGAGAAGGTAATCTTGGAAAGGATTTTAAGTGTGCAGCCGAGACCCTTAAGGTGCTTGTCTGCTGTGGGAAAGAGCTATGCCCTAGGAACACTGAGGAAGCCTGTAGTCTACATAACATGATTGCAGATTTTCAAGACAGACCTTCGCGTCATGAGCCTTTTCCCATTACAACTGAACAAAGAATGAAAGAGCAGGCAGCCTATCCTGTGGTAGTGCAAGCTGGAAACATAGAATATGAACCATTGGGTCCTAGCACAATTTCAGCATGGGTAAAGCAAGTACAGGAGCATGGCTTAACAGGAACCCCTACCATTACTTATTTTGGGGTAGTCTCAGTACATCTTACATCAGTAGATATACATATGCTTCTAAATGTGACACCAGGGGCAGCATCA…
RELIK.82-Lepus_timidus	CTGCATTGCTATGACTACAAGACCCTGGGAGGGTGGTTCAGGGGCAGGGTTGACCTTTAAAAACTGTATATAAGTAGACCCTCAGATGCTGTAAAGCAGAGGTTGCTCAGCCTCTCTCCCCGGTTCAGAGCGCCTTATGCCCCCGGGGATTCTCCTGGTCCGTAGCACCCTGTGCCTGCAGAAGTTTGGCTGAGCAGTCTCTCCCTCTAGATGCCATAATAAAGGTGTATACCTGAGTCTTCTCATTCTCCTTTGTTGAACCCCTCGTTGGCTTCCTGGCCAGTTGCTGATGATCAGGAAGCCGACAGTTGGCGCCCGGACAGGGACCTGACTGAAACAGTGGAAGGAGACATGCCCTTGAGAAGATGCCAGAAGGGTGAGTAGTGGTGGTTGGAAAAG…
RELIK.83-Lepus_timidus	ATGCATGGGATGTCCCAGTCTAAAGAGTGTAAGAAGGCACTAGAGTGTATGGAAAAGGTAAAAGTCTTTCCAGGACAAACACAGAAAGGAAAAAGAGTAAAATGCTACACACCAGGTAATGTAACATGGGCTTGTAAGCTGGCAGCAGCTTGTACAGAACTTGACCTCTCTAGTCTTAGGACAGTAGAAGACATAGAGAAGATGTTAAAGGACTTCCTTCTAAAGGGAGAAGGTAATCTTGGAAAGGGTTATAAGTGTGCAGCCGAGACCCTTAAGGTACTTGTCTGCTGTGGAAAAGAGCTATGCCCTAGGAACACTGAGGAAACCTGTAGTCTATATAATATGATTGCAGACTTTCGAGACAGACCTTCACGTCATGAGCCTTTGCCCACTACGACT…
RELIK.84-Lepus_americanus	CTCTGGAATCCTGGGCTCTAAGGCCCCCAACATATCTGTGCCCTGAGTGAAGTGTTGAGTGCTGGGCAGGCCATAGCTACAAGGTTCATTCACTGCACTGCTTCCAGAAGATGGAAATATGTCCAACATGCACATTGACCTTTAAGCTACTGGGACCCCAGCAAGGAAGTTTACTGTACCATTATGATGGGAGGTAACACCATAAATTATAAAGTGCACCAAGGATCTGATATCCTTTGGGTAGGTAGACAGGAATTTCCAAAGGTATTGGCAGCATCTCCTCTAACTAGAGCCCTAAAATGTCTACATAAAATCAGACAAGAATGTATTATACGAATAGGGCAAGAACCTAGATATAGGTTACCTATTAAAAAAAAAGATGATTTAGATGTTATGATT…
RELIK.85-Lepus_timidus	GGTTCAAATCCTTGGGTTTCCTTAGCAATTTGGCCGCTGTGGCAAATGGATGTGACCCAGTATGAGGCCCAGCTAATTCTGGTAGCCATTGAGACATCTACCTGCCTTCTATGGGCTAAGCTAATTCCTAAGGAAACTGCTCAGGAAACAGTATGCAGAATATTAGAACTACAGAACCTATTTCATACCCAAGCACTCCATACAGATAATAGCCCTAACTTTACAGCAGAAAGGGTCATGGGACTGTGCTGATATTTAAATATTGATCATACCACAGGCACACCCTATAATCCAGTCACAGGGAATGGTTGAGAGAGCTAATCAATCCTTAAAACAAGAAATAGATAAATTTACTGATGTAGTTCAAACCATTGAAGCATGGCTACAATTGGCTCTTTT…
RELIK.406-Lepus_americanus	GGTTCAAATCCTTGGGTTTCCTTAGCAATTTGGCCACTGTGGCAAATGGATGTGACCCAGTATGAGGCCCAGCTAATTCTGGTAGCCATTGAGACATCTACCTGCCTTCTATGGGCTAAGCTAATTCCTAAGGAAACTGCTGAGGAAACAGTATGCAGAATATTAGAACTACAGAACCTATTTCATATCCAAGCACTCCATACAGATAATAGCCCTAACTTTACAGCAGAAAGGGTCATGGGACTGTGCTGATATTTAAATATTGATCATACCACAGGCACACCCTATAATCCAGTCACAGGGAATGGTTGAGAGAGCTAATCAATCCTTAAAACAAGAAATAGATAAATTTACTGATGTAGTTCAAACCATTGAAGCATGGCTACAATTGGCTCTTTT…
RELIK.87-Lepus_americanus	ATGGGTGGGACGTCCCAGTCTAAAGAGTATAGGAAGGCACTAGAGCATAAGGGAAAGGTAAAAGTCTTTCCAGGACAAACGCAGAAAGGAAAAAGAGTGAAATGCTACACACCAGGTAATGTAACATGGGCTTGTAAGCTGGCAGCAGCTTGTGCAGAAAGTGACCTCTCTAGTCTTAGGACAGTAGAAGACATAGAGAAGATGTTAAAGGACTTCCTTCTAAAGGGAGAAGGTAATCTTGGAATGGATTATAAGTGTGCAGCCAAGACCCTTAAGGTGCTTGTCTGCTGTGGGAAAGAGCTATGCTCTAGGAACATTGAGGAAGCCTGTAGTATATATAACATGATTGCAGACTTTCAAGATAGACCTTCACGGCATGAGCCTTTGCCCACTATGACT…
RELIK.88-Lepus_timidus	CTGAATGTAACTCCTGGCTTTGCAGTAGAGAAACAGCTAGTCAGAGATAAGATAAAAGAGAAGGCGATAGCATGGGATGAGATGCATCCCCCTCCCCCAGCGGACATGGCTGGACCAGTGCCACTAACAGCAGATCAGATTAGGGGAATAGAATTATCACCAGAAGAAGCAACTGGCCCTAGATTCGCTGATGCCAAAACCCTCTATAGAACATAGGTTCTTGAGGCGCTTCAAGAATGCCAGAGAACTATCAGTGGGGCCCCTAAAGCAGTCAGCATCAGACAAGGGCCCAAAGAACCCTACCCTGAGTTTACTAATCGATTATTTACTCAGATTGATATGGAAACATCTAGAGAGGATTTGAGAACATATTTAAAGGGCACCATGAGCATTCAAAAT…
RELIK.89-Oryctolagus_cuniculus	AGAAAGTAATTGTAGCGCTTTTTGAAACAAAGTAACTGAGCAGTAGCACAGCTTGAAAGAAAAGTAGAAAGCTAACCACCCTAGCTGGCAAGATTTGAAAACGGATGGCCTAACTAGAGGGCCTAACCACAAACTGTCGTTGCCATGACGATGGGACCCTGGGGGGTCGGCATGTGGGCGGGGCTAGCGTCTAGACACTGTATATAAGGGGACCCTCAGCCGCTGTAAACTAGAGGTGCTCAGCCTCTCTCCCCGGTCTGTAGTGCCTAGTGTCCACAAGAGTAGGCTTGAGCGATCTCTCCTCCTAGTCGCCTAGAGTATCAATAAAATGTGTTTAGCTTGACCTTCCTCAGTCTCCTCCACTCTTCCTTCATGGTAACCCGGCCAGTTCCCAAAGGG…
RELIK.90-Lepus_timidus	ATGGAATATCAACTGCAATTATCCTGTCAAAAGAATTCATGTGTTCGTAAGGAATGTAGATACCACTGTCAGTTGTGCTTTTTACAGAAAGAATTAAGGATTTCACATTCCAGAGCTAGGACTAAAGAACTCCAGAGATGGCAACGGCAGCAGCAAATGGAGAAATGTACATTAAAGGAAGAGAAGCAAAAGACCACTATGAACAGTATATACTTAAACAATTAAGTGAGGAAGAAAATCCACCACTTGTAAATCCTTTTGAGGGATTGTCTGAGGACCAACAAGATGAATTAGCAGCCCGACTACAAGAACATCTACAACAGGTAAAAGAAGAACTAAAGAGATGGGACCCAGATAAAGGTAAGTTAATTGAAGGTAAGCAAACACTTAAACAATTTC…
RELIK.91-Lepus_americanus	GCCAAAGTAAGGGTAGTTGGAGGTTTCATCAGCCCAGGAGATCAAAATCCTTTAAAGACTGGTCAACCTATCCAAAAAATAGTATATGTAAAAATAGGACAACTAGTAGCTCAGTTAATTTTAATGATTGTCCTCCATGACATAAGTAAGGCACCAAACATCTTTTTTCTAGAACATATTGAGACAGCCACAGATGATCATGCTAAATAGCATAGTGATGTGTCATACTTGAGACAACAATTCAGCTTACCAAGAATTGTAGCAGAACAAATAATAAAGAACTGCCCTAAGTGTGTGCATAAAGGAGGAACTACTCCTCGTATTACTAGAACAGGGCCAGGACTGTGGCAAACGGATGTGACCCACTATGAGGCCCAGCTAATTCTGATAGCCATTGAG…
RELIK.92-Oryctolagus_cuniculus	TGTTAGGGAACCATTCACGGCGAAAGTAACTGTAGCACCGTTTGAAACAAAGTAACTGTAGCACCCTTTGTAAGAGAGTAGCTGTATAGTAGCACAGCTTGAAAGAAAAGTAGAAAGGTAACCAGGCTAGCTGGTAAGATTTGAAAACCAAAGGCCTAATGAGACGGCCTAACCACAAACTGTCGTTGCCATGACTACGGGACCCTGGGAGGTCAGAATGTGGGCGGGGCTAGCCTCTAGAAACTGAATATAAGGGGGCCCTCAGCCGCTGTAAACCAGAGGTTGCTCAGCCTCTCTCCCTGGTCCGCAGTGCCTAGTGCCCACCGGAGTAGGCTTGAGCGATCTCTCCTCCGAGTCGCCTAGAGTATCAATAAAGTGTGTTTAGCTTGACCTGCCTCA…
RELIK.93-Lepus_americanus	CAGGTACAGGAACATGGCTTAACAGGAACCCCTACCATTACTTATTTTTGGGTAGTCTCAGTAAATCTTATATCGGTAGATATAAATATGCTTCTAAATGTAATACCAGGGGCAGCATCAGAGAAACAGTTAATTTTAGAAAAAATAAGAGAAAAAGCAGCAAATTGGGATGAACAACATCCACCCCTGCTAGCCGGTGCAGCAGGACCAGCACCATTAACATCTGACCAAATAAGGGGAATAGGCATGATGCCACAGGAAGCAGCCTGCATTTAATAATGCCCAAGCCCTATATAGTCAGTGGATAATGGAGGCAATGCAAGAAACCCTGAGGGTAATTAGTGGGGCTCCAAGAGCAGTTAGCATAAGGCAAGGACCAAAAGAACCTTATTCTGATTT…
RELIK.94-Lepus_americanus	GTCACCCTAAACAAACTACAAAAGTTAGTAGGACGCCTTAATTGGATGACCCAAGCTGTTTTCGTAGTTAAGACAAAACCTTTTACTCTTATGATGAAGGGAAACCAAGAGTTAAATAGTATCAGGGAATGGACCCCCGAAGCAAGACAGGAGTTACGGACTATAAGGAGGCTATTACAAGAACACAAACCTTTAAGCTACTGGGACCCCAGCAAGGAAGTTTACTGTACAGTTATGATGGGAGGTAACACCATAAATTATAAAGTGCACCAAGGATCTGATATTCTTTGGGTAGGTAGACAGGAATTTCCAAAGGTATTGGCAGCATCTCCTCTAACTAGAGCCCTAAAATGTCTACATAAAATCAGACAAGAACGCATTATATGAATAGGGCAGGAA…
RELIK.95-Lepus_americanus	TCCCAGTCTAAAGAATATAAGAGGGCACTGGAGTGTATGGGAAAGGTAAAAGTCTTTCCCGGACAAACGCAGAAAGGAAAAAGAGTAAAATGCTACACACGAGGTAATGTAACATGGGCTTGTAAGCTGGCAGCAGCTTGTACAGGACGTGACCTTTCTGGTCTTAGGACAGTAGAAGACATAGAGAAGATGTTAAAGGACTTCCTTCTAAAGGGAGAAGGTAATCTTGGAAAGGATTGTAAGTGCGCAGCTGAGACCCTTAAGGTGCTTGTCTGCTGTGGAGAAGAGCTATGCCCTAGGAACACTGAGGAAGCCTGTAGTCTATATAACATGATTGCAGACTTTCGAGACAGACCTTCGCGGCATGAGCCTTTGCCCACTACGACTGAAGAAAGAATG…
RELIK.96-Lepus_timidus	TCCCAGTCTAAAGGATATAAGAGGGCACTGGAGTGTATGGGAAAGGTAAAAGTCTTTCCAGGACAAACGCAGAAAGGAAAAAGAGTAAAATGCTACACACCAGGTAATGTAACATGGGCTTGTAAGCTGGCAGCAGCTTGTACAGAATGTGACCTCTCTAGTCTTAGGCCAGTAGAAGACATAGAGAAGATGTTAAAGGACTTCCTTCTAAAGGGAGAAGGTAATCTTGGAAAGGATTGTAAGTGCTCAGCCAAGACCCTTAAGGTACTTGTCTGCTGTGGAAAAGAGCTATGCCCTAGGAACACTGAGGAAGCCTGTAGTCTATATAACACGATTGCAGACTTTCGAGACAGACCTTCGCGGCATGAGCCTTTGCCCACTACGACTGAAGAAAGAATG…
RELIK.97-Oryctolagus_cuniculus	TGATAGGGAACCATTCATGGAGAAAGTAATCATAGCGCCGTTTGAAACAAAGTAACTGTAGCGCCCTCTGAAAGAAAGTAACTGCGCAGTAGCGCACAGCTTAAAGAAAAGTAGAGTGGTAACCACCCTAGCTGGTAAGATTTGAAAAAGGATGGCCTAACTAGAGGGCCTAACCACAAACTGTCGTTGCCATGACGACAGGACTCTGGGGGTCGGAATGTGGGCGGGGCTATCCTCTAGAAACTGTATATAAGGGGGCCCTCAGCCGCTGTAAACCAGAGGTTGCTCAGCCCCGCTCCCTGTTCCTTAGTGCCTAGTGCCC
RELIK.98-Lepus_americanus	CCTCGCAAAGAGGAATTTACCCAAAATTACCAAAAGACTAGACTTGGAAAAAAGGCCAATGATAAAAATTAAGATGGGGGAAAAATGGTTGAAGGATTATTAGATACAGGAGCAGATTTATTTATCAAAGGAAAACAAGATCTAAAAGGAATACAAGGGGGGATTAATGAGGGATGGCAATATGTAGAAGGAGTAAATGGAAGAACTAGGTTACAGAAAATATCAGGACTGAAACTGGAAACACAAAATGACATCAAACGGACATCTTTGTTAGTCTCCCCCAATATCCCGATCAACATATTTGGTAGGGATTTATTACTCCAGTTAGGAGCAGCCCTAGTAATGGCACAACTTTCAACTAAAATAGAACCAGTGAAAATAAAAATGAAAGATCCCAAT…
RELIK.99-Lepus_americanus	ATAGAAAACAAAGAGGAGCTTTATATACAGTGGGTACCAGGGCACAAAGGTATATCAGGGAATGAAAACATTGACAAGCTAGCATCCACATCTTGTAGGATGCAGATATACCTAGTGGTGCAAGGAGGTAATATCCCGGAGAAGGTACCAGAACAGGTAGGATCTAAGCACCAAGGAATTTATTTCCTTGAAAACATCGAGTCAGCAGAAGAAGACCATACAAAATGGCATGGGGTGCCGGCCGCTGCGGCCATTGGAGGTTGAACCATCAGCAAAAGGAAAACCTTTCTCTCTGTCTCTCCTTCTCACTGTCCACTCTGCCTGTCAAAAAATAAAAAAAAATGGCATGGGGATGTTCAATACTTAAGACAGGATTATAACCTTCCACAGAACGTTGCA…
RELIK.100-Oryctolagus_cuniculus	CCTCTAGAAACTGTATATAAGGGGACCCTCAGATGCTGTAAACCAGAGGACACTCAGCCTCTCTCCCCGGTCTGTAGTGCCTAGTGCCCGCAGGAGTAGGCTTGAGCGATCTCTCCTCCTAGTTGCCTAGAGTATCAATAAAGTGTGTTTAGCTTGACCTTCCTCAGTCTCCTCGACTCTTCCTTCATGGCAACCTGGCCAGTTCCCAGAGGGGGAGATCCTGACAGCTGGTGCCTGAACAGAGACCTGAAGTCAGACGGTGAGGAGAGGAGCCCTTGAGGAATTGTCAAAAGGGTGAGTAGTGGTGGTTGAAAGAGACCATGATGGGTGGGACGTCCCAGTCAAAAGAATATAGACAGGCACTAGTAAGTATAGAGAAGGTGAAGGTTCTTCCAGGCC…
RELIK.101-Oryctolagus_cuniculus	AGAAAGTAACTGTAGCGCCATTTGAAAGAAAGTAACTGCGCAGTAGTGCAGCTTGAAAGAAAAGTAGAAAGGTAACCACGCTAGCTGGTGAGATTTGAAAAGGGGGCCTAACTAGAGGGCCAAACCACAAACTGTCGTTGCCATGACTACGGGACCCTGGGGGGTCGGAATGTGGGCGGGGCTAGCCTCTAGAAACTGTATATAAGGGGACCCTCAGACGCTGTAAACCAGAGGTTGCTCAGTGTCTCTCCCTGGTCCTTACTGCCTAGTGCCTGCGGGGAGAAGCTCCTGATCCATAATGCCTAGTGCCCGCAGGAGTAGGCTTGAGCGATCTCTCCTCCTAGTTGCCTAAGAACACCAATAAAGTGTGTTTAGCTTGACCTTCCTCAGTCTCCTCGA…
RELIK.102-Lepus_americanus	TGTTAGGGAACCATTCATGGAGAAAGTAATTGTAGCACTGTTTGAAACAAAGTAACTGTAGCACCATTTGAAAGAAAGTAACTGCTCAGTAGCTCAGCTTGAAAGAAAAGTAGAGTGGTAACCACCCTAGCTGGTAAGATTTGAAAAGCGACAGCCTAACTAGATGGTCTGATCACAAACTGTCCTTGCCATGACTATGGGACCCTGGGGGGTCGGAATGTGGGCGGGGCTAGCCTCTAGAAACTGTATATAAGGGGACCCTCAGACTCTGTAAACCAGAGGTTGCTCAGCCTCTCTCCCTGGTCCGTAGTGCCTAGTGCCTGCGGGAAGAAGCTCCTGGTCCATAGTGCCCGCAGGAGTAGGCTTGAGCGATCTCTCCTCTTAGTCGCCTAGAGTATC…
RELIK.103-Lepus_americanus	TGTTAGGGAACCATTCTAGAGAAAGTAATTGTAGCACCATTTGAAACAAAGTAACTGCAGCGCCCTTTGAAAGTAACTGCCCAGTAGCTCAGAGCTTGAAAGAAAAGTAGAGTGGTAACCACCCTAGCTGGTAAGATTTGAAAAGGGATGGCCTAACTAGATGGCCTAACCTCAAACTGTCGTTGCCATGACGACGGGACCCTGGGGGGTCGGAATGTGGGCAGGGCTAGCCTCTAGAAACTGTATATAAGGGGACCCTCAGACGCTGTAAACCAGAGGTTGCTCAGCCTCTCTCCCTGGTCCGTAGTGCCTAGTGCCGGCGGGGAGAAGCTCTTAGTGCCTAGTGCCTGCAGGAGTAGGCTTGAGCGATCTCTCCTCCTAGTCTCCTAGAGTACCAAT…
RELIK.104-Oryctolagus_cuniculus	CGGAGATGGGATCCAGATAAATGTAAGTTAATTGAAGGTAAGAAAAATGCTTAAACGATTTAAAATATTAGGCAATTTAATGAGATTGTGGGAATCATCTTAATTATATTGCCAAGGATAAAAACAGAAGAACAAGTGTTAGGCCTAGTAGAAAACTCACCAGCCTATACATACCCTGATATTAATAATTTGCTCTTTTATTTGTAAAAATGGCTCAGAGCATAGATATATTATATGTAGACCTCCAAGTAACAATCAGAACACATTGTTTTTGGCAGGCAGGATATGAAATGTTTCACAAACATTTTGTAAAAATTCCAGAAGGGAAGACCCAGGAAATTGGACATATAGAATAGAAGGGGAAGTATTGTATGCTAGACGCACACACTCATTAGATTC…
RELIK.105-Oryctolagus_cuniculus	GCTGGCGCCAGAACAGGGACCTGAAGTCAGAAGGTAAGGAGATGAGCCCTTGAGGAATCGTCAAAAGGGTGAGTAGTGGTGGTTGAAAGAGATCACGATGGGTGGGACATTCCAGTCAAAAGAATATAGACAGGCACTAGTGAGTATAGAGAAGGTGAAGGTCCTTCCAGGCCAGGCACCAAAAGGTAAGAAAGTGAAGTGCTACTCACCAGGAAATGTAACATGGGCTTGTAAACTGGCAGCAGCTTGTACAGGATGGAACCTCCAAGATCTGCGGACCTTGGAAGAGGTAGAAAACCTCTTGAGGAATTTCTACAAAGAGGAGGAGGGCAAACACAACAGGGAAAGATTATAAATGTGCAGTAGACACCCCTAAGGTGTTAATTTGTTGTGGCAAGG…
RELIK.109-Lepus_americanus_b	AGAAAGTAACTATAGTGCCATTTGAAAGAAAGTAACTGCGCAGTAGCACAGCTTGAAAGAAAAGTAGAGTGGTAACCATGCTAGCTGGTAAGATTTGAAAAGGGAAGGCCTAACTAGAAGGCCTCACCACAAACTGTCATTGCCATGACTTTGGGACCCTATGGTCGGAATGTGGGCAGGGCTAGCCTCTAGAAACTGTATATAAGGGGACCCTCAGACGCTGTAAACCAGAGGTTGCTCAGCCTCTCTCCCCGGTCCATAGTGCCTAGTGCCCACGGGGAGAAGGTCCATAGTGCCTAGTGCCGGCGGGGAGAAGCTCCTGGTCCGTAGTGCCTAGTGCCTGCAGGAGTAGGCTTGAGCAATCTCTCCTCCTAGTCGCCTAGAGTACCAATAAAGTGT…
RELIK.107-Oryctolagus_cuniculus	AGAAAGTAACTGTAGCGCCCTTTGAAAGAAAGTAACTGCACAGTAGCACGCAGCTTGAAAGAAAAGTAGAAAGGTAACCACGCTAGCTGGCAAGATTTGAAAGCGGATGGCCTAACCAGACCTAACCACAAACTGTCGTTGCCACGACTACGGGACCCTGGGGGGTCGGAATGTGGGTGGGGCTAGCCTCTAGAAACTGTATATAAGGGGACCCTCAGACGCTGTAAACCAGAGGTTGCTCAGCCTCTCTCCCGGGTCCATAGTGCCTAGTGCCCGCGGGGAGAAGCTCCTGTTCCATAGTGCCTAGTGCCTGCAGGAATAGGCTTGAGTGAGCAATCTCTCCTCCTAGTTGCCTAGAGTATCAATTAAGTGTGTTTAGCTTGACCTTCCTCAGTCTCC…
RELIK.108-Lepus_americanus	TGTTAGGGTAACATTCATGGAGAAAGTAATTGTAGAGCCATTTGAAACAAAGTAACTGTAGCACCGCACCGTTTGAAAGAAAGTTAACTGAGCAATAGCGCAGCTTGAAAGAAAAGAAGAAAGGTAACCACGCTAGCTGGTAAGATTTGAAAAGGGACGGCCTAACTAGATGGCCTAACCACAAACTGTCCTTGGCTGGACTACGGGACCCTGGAGGGTGGGAATGTGGGCGGGGCTAGCCTCTAGAAACTGTATATAAGGGGACCCTCAGAAGCTACAAAGCAGAGGTTGCTCAGCCTCTCTCCCCCATCCGTAGTCCATAGTGCTAATGCCTGCAGGAGTAGGCTTGAGCGATCTCTCCTCCTAGTTGCCTAGAGTATCAATAAAGTGTGTTTAGCT…
RELIK.109-Lepus_americanus_a	AGAAAGTAACTGTAGCACCATTTGAAACAAAGTAACTGCGCAGTAGCACAGCTTGAAAGAAAAGTAGAAAGGTAACCAAGCTAGCTGGTAATATTTGAAAAGGGACAGCCTAACTAGACCGCCTAACCACAAACTGTCATTGCCATGACTACGGGACACTGGGAGGTCAGAATGTGGGTGGGGCTAGCCTCTAGAAACTGTATATAAGGGGACCCTCAGACGCTATAAACCAGAGGTTGCTCAGCTGTAAACCAGAGGTTTCTCAGCCTCTCTCCCTGGTGCATAGTGCCTAGTGCCCACAGGGAGAAGCTCCTGGTCCGTAGTGCCTAGTGCCTGCAGGCGTAGGCTTGAGCGATCTTTCCTCCTAGTCACTAGAGTATCAAAAAAGTGTGTTTAGCT…
RELIK.110-Lepus_americanus	TGTTAGGGAACCATTCATAGAGAAAGTAGTTGTAGTGCCCTTTGAAACAAAGTAACTGTAGCGCCATTTGAAAGAAAGTAACTGCGCAGAAGCACAGCTTGAAAGAAAAGTAGAAAAGTAACCACGCTAGCTGGTAAGATTTGAAAAGGGATGGCCTAACTACAAACTGTCGTTGCCATGACGACGGGACCCTGGGAGGTCAGAATGTGGGCGGGGCTAGCTTCTAGAAACTGTATATAAGGGGACCTTCAGCCGCTGTAAACCAGAGGTTGCTCAGCTTCTCTCCCTGGTCTGTAGTGCCTAGTGCGCGCGGGAAAAAGCTCCTGGTCCGTAGTGCCTAGTGCCCGCAGGAGTAGGCTTGAGCGATCTCTCCTCCTAGTCGCCTAGAGTATCAATAAA…
RELIK.111-Lepus_americanus	TGTTAGGGAACCATTCATGGAGAAAGTAATTGTAGCACCGTTTGAAACAAAGTAACTGTAGTGCCATTTGAAAGTAAGTAACTGCGCAGTAGTGCAGCTTGAAAGAAAAGTAGAAAGGTAACCACCCTAGCTGGTAAGATTTGAAAACCGACGGCCTAACTAGACAGCCTAACGACAAACTGTCGTTGCCATGACTACGGGACCCTGGGAGGTCAGAATGTGGGCGGGGCTAGCCTCCAGAAACTGTATATAAGGGGGCCCTCAGACACTGTAAACCAGAGGTTGCTCAGCCTCTCTCCCCTGTCTATAGTGCCTAGTGCCCACGGGGAGAAGCTCCTGGTCCGTAGTGCCTAGTGCCCGCAGGAGTAGGCTTGAGCCATCTCCCTCCTAGTCGCCTAG…
RELIK.112-Lepus_americanus	TGTTAGGGAACCATTCATGGAGAAAGTAATTGTAGCACCGTTTGAAACAAAGTAACCGTAGCGCCCTTTGAAAGAAAGTAACTGCGCAGTAGCGCCCAGCTTGAAAGAAAAGTAGAGTGGTAACCACCCTAGCTGGTAAGATTTGAAAACAGACGGTCTAACTAGACGGCCTAACCACAAACTGCCGTTGCCATGACTACGAGACCCTGGGGGTCGGAATGTGGGCGGGGCTAGCCTCTGGAAACTGTATATAAGGGGACCCCCTCAGCCGCTGTAAACCAGAGGTTGCTCAGCCTCTCTCCCCGGGCCGTAGTGCCTAGTGCCCGCAGGAGTAGGCTTGAGCGATCTCTCCTCCTAGTCGCCTAGAGTATCAATAAAGTGTGTTTATCTTGACCTTCC…
RELIK.113-Lepus_timidus	GGTGGGACGTCCCAGTCTAAAGAATATAAGGGGCACTAGAGTGTATGGGAAAGGTAAAAGCCTTTCCAGGACAAACGCAGAAAGGAAAAAGTAAAATGTTACACACCAGGTAATGTAACATGGGCTTGTAAGCTGGCAGCAGCTTGTACAGAACGTGACCTCTCTAGTCTTAGGACAGTAGAAGACAGAGATGATGTTGAAGGACTCCCTTCTAAAGGGAGAAGGTAATCTTGGAAAGGATTATACGTGTGCAGCCGAGACCCTTAAGGTGCTTGTCTGCTGTGGGAAAGAGCTATTCCCTAGGAACACTGAGGAAGCCTGCAGTCTATATAACATGATTGCAGACTTTCGAGACAGACCTTCACGGCATGAGCCTTTGCCCACTACAACTGAAGAATG…
RELIK.114-Lepus_americanus	GGGATTAATGAGGGATGGCAATATGTAGAAGGAGTAAGTGGAAGAACTAGGTTATAGAAAATATCAGGACTGAAACTGGAAACACAAAATGACATCAAACGGACATCTTTGTTAGTCTCCCCCAATATCCTGATCAATGTATTTGGTAGGGATTTATTACTCCAGTTAGGAGTAGCCCTAGTAATGGCACAACTTTCAACTAAAATAGAACCAGTGAAAATAAAAATGAAAGATCCCAATAAAGGCCCTATTACTCCCCAGTGGCTTTTAACTGAAGAAAAATTGATAGGATTAAAAGAGATAATAGTTGCATTATTAAAGGAAAAGAAAATATCCCCTGCAGCTACAGACAATCCATGGAATACCCCAGTTTTTGTTATCAAGAAAAAATCTGGTAAA…
RELIK.115-Lepus_americanus	TGTTAGAGAACCATACATGGAGAAAGTAACTGTAGTGCTGTTTGAAAGAAAGTAACTGTAGCACTGTTTGAAAGCAAGTAATTGCACAGTAGCGTAGGGTGAAAGAAAAGTAGAAAAGTAGCCGCTCTAGCTCCTAAGATTTGAAAAGGGATGGCTTAACTAGAGGGACTAACCACAAACCGCAAACTGTCATTGCCATGACCATGGGACCCTGGGAGGTTGGAATGTGGGCGGGGCTAGCCTCTAGAAACTTTATATAAGGGGACCCTCAGACGCTGTAAACCAGAGGTCGCTCAGCCTCTCTCCCTGGTCCATAGTGCCTAGTTCCCGCAGGAGTAGGCTTGAGCGATCTCTCCTCCAAGAGAGTATCAATAAAGTGTGTTTAGCTTGACCTTCCTC…
RELIK.116-Lepus_americanus	TGTTAGGGAACCATTCATGGAGAAAGTAATTGTAGCGCTTTTTGAAACAAAGTAACTGTAGTGCCCTTTGAAAGATAAGTAACTGAGCAGTAGCACAGCTTGAAAGAAAAGTAGAAAGGTAACCACCCTAGCTGGCAAGATTTGAAAAAGGATGGCCTAACTAGATGGCCTAACCACAAACTGTCGTTGCCATGACGACGGGACCCTGGGGGGTAGGAATGTGGGCGGGGCTAGCCTCTAGACACTGTATATAAGGGGACCCTCAGCAGCTGTAAACCAGAGGTGCTCAGCCTCTCTCCCCGGTCTGTAGTGCCTAGTGTCCACAAGAGTAGGCTTGAGCAATCTCTCCTCCTAGTCGCCTAGAGTATCAATAAAGTGTGTTTAGCTTGACCTTCCTCA…
RELIK.117-Lepus_americanus	TGTTAGGGAACCATTCATGGAGAAAGTAATTGTAGCGCCGTTTGAAACAAAGTAACTGTAGAGCCCTTTGAAAGAAAGTAACTGCGCAGTAGTGCGCAGCTTGAAAGAAAAGTAGAGTGGTAACCACCCTAGCCGGTAAGATTTGAAAACGGACGGCCTAACTAGATGGCCTAACCACAAACTGTCGTTGCCATGACGACGGGACCCTGGGGGGTCGGAATGTGGGCGGGGCTAGCCTCTAGAAACTGTATATAAGGGGACCCTCAGAAGCTGTAAACCAGAGGTTGCTCAGCCTCTCTCCCCAGTCCGTAGTGCCTAGTGCCCACGGGGAGAAGCTCCTGGTTCATAGTGCCTAGTGCCCACAGGAGTAGGCTTGAGCGATCTCTCCTCCTAGTCACC…
RELIK.118-Lepus_americanus	AAGACTAGACTTGGAAAAAAGGCCAATGATAAAAATTAATATGGGGGAAAAATGGTTGAAGGATTGTTAGATACAGGAGCAGATTTATTTATCAAAGGAAAACAAGATCTAGAAGGAATACAACGGGGGATTAATGAGGGATGGCAATATGTAGAAGGAGTAAGTGGAAGAACTAGGTTATAGAAAATATCAGGACTGAAACTGGAAACACAAAATGACATCAAACGGACATCTTTGTTAGTCTCCCCCAATATTCCGATCAACATATTTGGTAGGGATTTATTACTCCAGTTAGGAGTAGCCCTAGTAATGGCACAACTTTCAACTAAAATAGAACCAGTGAAAATAAAAAGGAAAGATCCCAATAAAGGCCCTATTACTCCCCAATGGCTTTTAACT…
RELIK.119-Lepus_americanus	TGTTAGGGAACCATTCTTGGAGAAAGTAATTGTAGCGCCGTTTGAAACAAAGTAACTGTAGCGCCCTTTGAAAGAAAGTAACTGCGCAGTAGCGCACAGCTTAAAGAAAAGTAGTGTGGTAACCACCCTAGCTGGTAAGATTTGAAAACGGATGGCCTAACTAGAGAGCCTAACCACAAACTGTCGTTGCCATGACGACAGGACCCTGGGGGTCGGAATGTGGGCGGGGCTAGCCTCTAGAAACTGTATATAAGGGGGCCCTCAGCCGCTGTAAACCAGAGGTTGCTCAGCCTCTCTCCCTGGTCCTTAGTGCCTAGTGCCCGCAGGAGTAGGCTTGCGCGATCTCTCTTCCTAGTTGCCTAGAGTATCAATGAAGTGTGTTTAGCTTGACCTTCCTCA…
RELIK.120-Oryctolagus_cuniculus	TGTTAGGGAACCATTCATGGAGAAAGTAATTGTAGCGCCGTTTGAAACAAAGTAACTGTAGTGCCATTTGAAAGAAAGTAACTGCACAGTAGCACAGCTTGAAAGAAAAGTAGAGAGGTAACCACCCTAGCTGGTAAGATTTGAAAACGGACAGCCTAACTAGATGGCCTAACCACAAACTGTCGTTGCCATGACTATGGGACCCTGGGAGGTCAGAGTGTGGGCGGGGCTAGCCTCTAGAAACTGTATATAAAGGGACCCTCAGACGCTGTAAACCAGAGGTTGCTCAGCCTCTCTCCCCGGTCCCTAGTCCCTAGTCCCTAGTGCCCGTGGGGAGAAGCTCCTGGTCCGCAGTGCCTAGTGCCCGCAGGAGTAGGCTTGAGCGATCTCTCCTCCTAG…
RELIK.121-Lepus_americanus	TGTTAGGGAACCATTCATGGAGAAAGTAATTGTAGCGCTTTTTGAAACAAAGTAACTGTAGCGCCCTTTGAAAGAAAGTAACTGCGCAGTAGCAGAGCTTGAAAGAAAAGTAGAAAGGTAACCACCCTAGCTGGTAAGATTTGAATACTTTGAAAACCGAGGGCCTAACTAACCACAAACTGTTGTTGCCATGACTACGGGACGGGGGGGGGTCAGAATGTGGGTGGGGCTAGCCTCTAGAAACTGTATATAAGGGCACCCTCAGCCGCTGTAAACCAGAGGTTGCTCAGCCTCTCCCTGGTCCGTAGGGCCTAGTGCCTGCAGGAGTAGGCTTGAGCGATCTCTCCTCCTAGTCGCCTAGAGTATCAATAAAGTGTGTTTAGCTTGACCTTCCTCAGT…
RELIK.122-Oryctolagus_cuniculus	TGTTAGGGAGCCATTCATGGAGAAAGTAATTGTAGCACCGTTTGAAACAAAGTAACTGTAGCGCCCTTTGAAAGAAAGTAACTGCGCAGTAGTGCGCAGCTTGAAAGAAAAGCAGAAAGGTAACCACCCTAGCTGGTAAGATTTGAAAACGGACGGCCTAACTAGATGGCCTAACCACAAACTGTCGTTGCCATGACTACAGGACCCTGGGAGGTTGGAATGTGGGCGGGGCTAGCCTCTAGAAACTGTATATAAGGGGATCCTCAGAGGCTGTAAACCAGAGGTTGCTCAGCCTCTCTCCCTGATCCATAGTGCCTAGTGCCCATGGGGAGAAGCTCCTAGTCCATAATGCCTAGTGTCCACAGGAGCTGGCTTGAGCAATCTCTCCTCCTAGTCACC…
RELIK.123-Oryctolagus_cuniculus	TGTTAGGGAGCCATTCATGGAGAAAGTAATTGTAGCACCGTTTGGAACAAAGTAACTGTAGCGCCCTTTGAAAGAAAGTAACTGCGCAGTAGTGCGCAGCTTGAAAGAAAAGCAGAAAGGTAACCACCCTAGCTGGTAAGATTTGAAAACCGACGGCCTAACTAGATGGCCTAACCACAAACTGTCGTTGCCATGACTACAGGACCCTGGGAGGTCAGAATGTGGGCGGGGCTAGCCTCTAGAAACTGTATATAAGGGGACCCTAGGAGGCTGTAAACCAGAGGTTGCTCAGCCTCTCTCCCTGATCCATAGTGCCTAGTGCCCGTGGGGAGAAGCTCCTGGTCCATAATGCCTAGTGTCCGCAGGAGCTGGCTTGAGCAATCTCTCCTCCTAGTCACC…
RELIK.124-Lepus_americanus	GCCATGACTACGGGACCCTGGGAGGGCGGCGGGTGGGCGGGGCTAGCCTCTAGAAGCTGTATATAAGGGGACCCTCAGACACTGTAAAGCGGAGGTTGCTCAGCCTCTCTCCCTGGTCCGTAGCGCCTTGTGCCCGCGGGGAGAAGCTCCTGGTCCGTAGCACCTAGTGCCTGCGGGAGTTGGCTTGAGCGATCTCTCCTCCTAGGCACCTAGAGTACCAATAAAGTGTGTTTAGCTTGACCTTCCTCAGTCTCCTCGACTCTTCCTTCGCGGCAACCTGGCCAGTTCCTGGAGGGGGAGATCCTGACAGCTGGCGCCCGAACAGGGACCTGAAGTTGGACGGTGAGGAGACGAGCCCCTGAGGAATCGTCAAAAGGGTGAGTAGCAGTGGTTGAAAGA…
RELIK.125-Lepus_americanus	AGAAAGTAATTGTAGCGCCCTTTGAAAGAAAGTAACTGCACAGTAGCAGTAGTGCAGCTTGAAAGAAAAGTAGAAAGGTAACCACCCTAGCTGGTAAGATTTGAAAACAGATGGACTAACTAGATGGCCTAACCACAAACTGTCGTTGCCATAACTACGGGACCCTGGGAGGTCGGCGAGTGGGCGGAGCTAGCCTCTAGAAACTGTATATAAGGGGACCCTCAGTCGCTGTAAACCAGAGGTTGCTCAGCCTCTCTCCCTGCTCCGTAGTGCCTAGCGCCCGCGGGGAGAAGCTCCTGGTCCATAGTGCCTAGTGCCCAAGGGAGTAGGCTTGAGCGATCTCTGCTCCTAGTCGCCTAGAGTATCAATAAAGCGTGTTTAGCTTGACTTTCCTGTCTC…
RELIK.126-Oryctolagus_cuniculus	TTAGGGAACCATTCATGGAGAAAGTAATTGTAGCGCCCTTTGAAACAAAGTAACTGTAGCGCCCTTTGAAAGAAAGTAACTGCGCAGTAGCGCACAGCTTGAAAGAAAAGTAGAGAGGTAACCACCCTAGCTGGTAAGATTTGAAAACAGATGGCCTAACTAGATGGCCTAACCACAAATTGTCATTGCCATGATGACAGGACCCTGCGGGGTCGGGATGTGGGCGGGGCTAGCCTCTAGAAACTGTATATAAGGGGACCCTCAGACGCTGTAAACCAGAGGTTGCTCAGCCTCTCTCCCCGGTCCATAGTGCCTAGTGCCTGCGGGGAGAAGCTCCTGGTGCGTAGTGCCTAATGCCTGCAGGAGCAGGCTTGAGCAATCTCTCCTCCTAGTCGCCTA…
RELIK.127-Oryctolagus_cuniculus	AGAAAGTAATTGTAGCACCGTTTGAAAGAAAGTAACTGTGCAGTAGCACAGCTTGAAAGAAAAGCAGAAAGGTAACCACGCTAGCTGGTAAGATTTGAAAACCGACAGCCTAACTAGAAGGCCTATCCACAAACTGTCGTTGCCATGACTACAGGACCCTGAGAGGCCGGGAATGTGGGCGGGGCTAGCCTCTAGAAACTGTATATAAGGGGACCCTCAGCCGCTGTAAACCAGAGGTTGCTCAGCCTCTCTGCCCGGTCTGTAGTGCCTAGAGCCCGAGGGGAGAAGCTCCTGGTCCGTAGTGCCTATCTGCCCACAGGAGTAGGCTTGAGCGATCTCTCCTCCTAGTCGCCTAGAGTATCAATAAAGTGTGTTTAGCTTGACCTTCCTTAGTCTCCT…
RELIK.128-Oryctolagus_cuniculus	TGTTAGGGAACCACTCAGAGAGAGTAATTGTAGCGCCGTTTGAAACAAAGTAACTGTAGCACCCTTTGAAAGAAAGTAACTGCACAGTAGCGCAGCTTGAAAGAAAAGTAGAAAGGTAACCACTCTAGCTGGTAAGATTTGAAAACTGATGGCCTAACTAGAGGGCCTAACCACAAACTGTCGTTGCAATGATGACAGGAACCTGGGGGGTCAGAGTGTGGGCGGGGCTAGCCTCTAGAAACTGTATATAAGGGGACCCTCAGACGCTGTAAACCAGAGGTTGCTCAGCCTTTCTCCCCGGTCCGTAGTGCCTAGTGCCCGTGGGGAGAAGCTCCTGGTCCATAGTGCCTAGTGCCCGCAGGAGTAGGCTTGAGCGATCTCTCCTCCTAGTCGCCTAGA…
RELIK.129-Lepus_timidus	TATATTATATGTAGACCTCCAAGTAACAATCAGTCAACGCATTGTTTTTGGCAGGCAGGATACTAAGTGCTTCACGAACATTTTGTAAAAACTCCAGTAAGGGAAGACCCAGGAAATTGGACGTGTGGAACAGAAGGGGAAGTATTGTATGCTAGATGCATACACCCATTAGATTCTAAAAAGGAGCTTGGTTGCTATATAAGGGACTTGGAATGGGAAGAGAGAATGATAACATTCTTGTCTCCATATATGATGGTAAAGGCAACTCCCTTCACATATGTACCAGTAAATATGTCTGATTTGACTATACCAATAAAACCTATGTGCAAAAAAGAGACTTTGGAGTAAGAGCAGCTATTGTTGCTACAGCGGTGTCAGCAGCCGCGGTAGCTGGCGCTG…
RELIK.130-Lepus_timidus	TGTTAGGGAACCATCATAGAGAAAGTAATTGTAGCGCCGTTTGAAACAAAGTAACTGTAGCGCCCTTTGAAAGAAAGTAACTGCACAGTAGCAAAGCTTGAAAGAAAAGTAGAGTGGTAACCACTCTAGCTGGTAAGATTTGAAAACAGACGGCCTAACTAGACGGCCTAACCGCCAACTGTCGTTGCCATGACGACAAGACCCTGGGGGGTCGGAGTGCGGACGGGGCTAGCCTCTAGAAACTGTATATAAGGGGACCCTCAGACGCTGTAAACCAGAGGTTGCTCAGCCTCTCTCCCCGGTCCGTAGTGCCTAGTGCCCGCGGGGAGAAGCTCCTGGTCCGCAGTGCCTAGTGCCCGCGGGGAGAAGCTCCTGGTCCGCAGTGCCTAGTGCCCGCGG…
RELIK.131-Lepus_americanus	TGTTAGGGAACCATTCATGGAGAAAGTAATTGTAGCATTTGAAACAAAGTAACTGTAGTGCCCTTTGAAAGAAAGTAAATGCACAGTAGCACAGCTTGAAAGAAAAGTAGAAAGGTAACCACCCTAGCTGGTAAGATTTGAAAACAGACGGCCTAACTAGAGGGCCTAACCACAAACTGTCATTGCCATGACTATGGGACCCTGAGAGGTCAGAATGTGGGTGGGGCTAGCCTCTAGAAACTGTATATAAGGGGACCCTCAGATGCTGTAAACCAGAGGTTGCTCAGCCTCTCTCCCCGGTCGATAGTGCCTAGTGCCCGCAGGAGTAGGCTTGAGCGATCTCTCCTCCTAGTCACCTAGAGTATCAATAAAGTGTGTTTAGCTTGACCTTCCTCAGTC…
RELIK.132-Lepus_timidus	TGTTAGGGAACCACTCATGGAGAAAGTAATTGTAGCACCGTTTCAAAGTAACTGTAGCCCCATTTGAAAGAAAGTAACTGCGCAGTAGCACAGCTTGAAAGAAAAGTAGAAAGGTAACCACCCTAGCTGGTAAGATTTGAAAACAGACGGCCTAACTAGAAGGCCTAACCACAAACTGTCGTTGCCATGACTACGGGACCCTGGGAGGTTGGAATGTGGGCGGGGCTAGCCTCTAGAAACTGTATATAAGGGGACCCTCAGACCCTGGAAACTCAGCCTCTCTCCCCGTCCATAGTGCCCAGTGCCCGCGGGGAGAAGCTCCTGGTCCGCAGTGCCTAGTGCCCGCGGGGAGAAGCTCCTGGTCCGCAGTGCCTAGTGCCCGCGGGGAGAAGCTCCTGG…
RELIK.133-Oryctolagus_cuniculus	TGGCTAACTCAAGCCGTTCCTGGCATAAAAACAAAACCATTTACCCTAATGATGAGAGGTGATCAGGAGTTAAACAGTAAGAGAGAGTGGACTCCAGAGGCAAGACAAGAGCTTCAAAACATTAGAAAGCTACTAAAGGTACATACGGCATTAGCATATTGGGAACCTAGGGAGGAACTATATTGTACTATTATGATATCAGGGAATACATTAAATTATAAAATTCACCAGGGAAACAACATCCTCTGGATAGGAAGGATAGAGTTTCCTAGAGTAATGGCAGCTTCCCCTTTAAATGGAGCCATTAGGTGCCTACACAAAGTAAGACAGGAAAGTATTATAAGACTAGGAAGAGAACCTATTTATAGGCTTCCTATAAAGAAGGAAGATTTGGATATC…
RELIK.134-Oryctolagus_cuniculus	TGTTAGGGAACCATTCATGGAGAAAGTAATTGTAGCGCCGTTTGAAACAAAGTAACTGTAGCACCCTTTGAAAGAAAGTAACTGCACAGTAGCGCCCAGCTTGAAAGAAGAGTAGAGTGGTAACCACCCAAGCTGGTAAGATTTGAAAACGGATGGCCTAACTAGAGGGCCTAACCACAAACTGTCGTTGCCATGACGACGGGACCCTGGAGGGTTGGAATGTGGGCGGGGCTAGCCTCTACAAACTGTATATAAGGGGACCCTCAGACGCTGTAAAGGAGAGGTTGCTCAGCCTCTCTCCCCGGTCGGTAGTGCCTAGTGCCCGCGGGGAGAAGCTCCTGGTCCGTAGTGCCTAGTGCCCGCGGGGAGAAGCTCCTGGTCCGTAGTGCCTAGTGCCTG…
RELIK.15-Lepus_americanus	TGTTAAGGAACCATTCATGGAGAAAGTAACTGTAGCGCTGTTTGAAAGAAAATAACTATTGCCGTTTGAAAGAAAGTAACTGCGCAGTAGGGCAGCTTGAAAGAAAAGTAGAAAGGTAACCACGCTAGCTGGTAAGATTTGAAAAGGGACGGCCTAACTAGATGGCCTAACCACAAACCACAAACTGTCGTTGCCATGACTACGGGACCCTGGGGGGTGGGACCGAATGTGGGCGGGGCTAGCCTCTAGAAACTGTATATAAGGGGACCCTCAGATGCTGTAAACCAGAGGTTGCTCAGCCTCTCTCCCGGTCCATAGTGCCTAGTGCCCGTAGGGTGAAGCTCCTGGTCCATAGCGCCTAGTGTGGTCCATAGCGCCTAGTGCCGGCAGGAGTAGGCT…
RELIK.136-Lepus_timidus	TTCATGGAGAAAGTAATTGTAGCGCCGTTTGAAACAAAGTAACTGTAGTGCCCTTTGAAAGAAAGTAACTGCGCAGTAGCACAGCTTGAAAGAAAAGTAGAAAGGTAACCACCCTAGCTGGTAAGATTTGAAAGGGGACGGCCTAACTAGAGGGCCTAACCATAAACTGTCATTGCCATGACGACGGAACCCTGGGGGGTCAGAATGTGGGCGGGGCTAGCCTCTAGAAACTGTATATAAGGGGACCCTCAGACTCTGTAAGCCAGAGGTTGCTCAGCCTCTCTCCCTGGTCCGTAGTGCCTAGTGCCCGGGGGGAGAAGCTCCTGGTCCGTAGTGCCTAGTGCCCGGGGGGAGAAGCTCCTGGTCCGTAGTGCCTAGTGCCCGCAGGAGTAGGCTGGA…
RELIK.137-Oryctolagus_cuniculus	TTAGGGAACCATTCATGGAGAAGGTAACTGTAGCGCTATTTGAAACAAAGTAACTGTAGCGCCATTTGAAAGAAAGTAACTGCACAGTACCACAGCTTGAAAGAAAAGTAGAAAGGTAACCACCCTAGCTGGTAAGATTTGAAAACAGACGGCCTAACTAGGCGGCCTAACCACAAACTGTCCTTGCCACGACTACCGGACCCTGGGAGGTCGGAATTTGGGCGGGGCTAGCCTCTAGAAACTGTATATAAGGGGGCCCTCAGACGCTGTAAACCAGAGGTTGCTCAGCCTCTCTCCCGGGTTCATAGTGCCTAGTGCCCCCGGGGAAGAAGCTCCTGGTCTGTAGTGCCTAGTGTCCGCAGGAGTAGGCTTGAGCGATCTCTCCTCCTAGTCACCTAG…
RELIK.138-Oryctolagus_cuniculus	TGTTAGGGAACCATTCATGGAGAAAGTAACTGTAGCACTGTTTGAAAGAAAGTAACTGTAGCGCCGTTTGAAAGAAAGTAACTGCAGTAGTGCAGCTTGAAAGAAAAGTAGAAAGGTAACCATACTAGCTGGTAAGATTTGAAAAGGGATGGCCTAACTAGATGGTCTAACCACAAACCACAAACTGTCATTGCCATGACTACGGGACCCTGCGAGGTGAGGTCAGAATGTGGGCGGGGCTAGCCTCTAGAAACTGTATATAAGGGGACCCTCAGACGCTGTAAACCAGAGGTTGTTCAGCCTCTCTCCCCGGTCCATAGTGCCTAGTGCCTGTGGGGAGAAGCTCCTGGTCCCTAGCGCCTAGTGCCCGCAAGAGTAGGCTTGAGTGATCTCTCCTCT…
RELIK.139-Lepus_americanus	TGTTAGGGAACCATTCATGGAGAAAGTAACTGTAGCGCCGTTTGAAACAAAGTAATTGCGCAGTAGGGCAGCTTGAAAGAAAAGTAGAAAGCTGGTTAAGATTTAAAAAGGGACGGCCTAACTAGATGGCCTCACCACAAACTGTGGGTGCCATGACTACGGGACCCTGGGAGGTCGGAATGTGGGCGGGGCTAGCCTCTAGAAACTGTATATAAGGGGACCCTCAGAGGCTGTAAACCAGAGGTTGCTCAGCCTCTCTCCCCTGTCTGTAGGGCCTAGTGCCCGCGGGGAGAAGCTCCTGGGCCCTAGTGCCTAGTACCCGCAGGAGTAGGCTTGAGCCATCTCTCCTCCTAGTCACCTAGAGTATCAATAAAGTGTGTTTAGCTTGACCTTCCTCAG…
RELIK.140-Oryctolagus_cuniculus	TGTTAGGGAACCATTCATGGAGAAAGAAATTGTAGCGCCGTTTGAAACAAAGTAACTGTAGTGCCCATTGAAAGAAAGTAACTGGGCAGTCGCAATGGCACGCAGCTTGAAGGAAAAGTAGAGTAGTAGCCACCCTGGCTGGTAAGATTTGAAAACGGACGGCCTAACTAGAGGGCCTAACCACAAACTGTTGTTGCCATGACGACGGGACCCTGGGGGTCGGAATGTGGGCGGGGCTAGCCTCTAGAAACTGTATATAAGGGGACCCTCAGAGGCTGTAAACCAGAGATTGCTCAGCCTCTCTGTCCCGGGTCGGTAGTGCCTAGTGCAGGTGGGGAGAAGCTCCTGGTCTAGTGCCTAGTGCCCGCAGAAGTAGGCTTGAGCGATCTCTCCTCCTAG…
RELIK.141-Oryctolagus_cuniculus	TGTTAGGGAACCATTCATGGAGAAAGCAATTGTAGCGCCGTTTGAAACAAAGTAACTGTAGCACCCTTTGAAAGAAAGTAACTGTGCCGTAGTGTGCAGCTTGAAGGAAAAGCAGAGTAGTAATAACCACCCTAGCTGGTAAGATTTGAAAACAGATGGCCTAACTAGATGGCCTAACCAGGAACTGTCATTGCCATGACGACGGGACCCTGGGGGGTCGAAATGTGGGTGGGGCTAGCCTCTAGAAACTGTATATAAGGGGACCCTCAGCTGCTGTAAACCAGAGGTTGCTCAGCCTCTCTCCCCAGTCCATAGTGTCTAGTGCGCACGGGGAGAAGCTCCTGGTCCATAGTGCCTAGTGCCCGCAGGAGTAGGCTTGAGCGATCTCTCCTCCTAGTT…
RELIK.142-Oryctolagus_cuniculus	TGTTAGGAAACCATTCATGGAGAAAGTAACTGTAGCGCCGTTTGAAAGAAAATAACTGTAGCTCCGTTTGAAAGAAAGTAACTGCGCAGTAGCAGCTTGAAAGAAAAGTAGAAAAGTAGCCACTCTAACTGGTAACATTTGAAAAGGGATGGCCTAACTAGATGGCCTAACCACAAACCACAAACTGTCATTGCCATGACTACGGGACCCTGTGAGGTCAGAATGTGGGCGGGGCTAGCCTCTAGAAACTGTATATAAGGGGACCCTCAGCCACTGTAAACCAGAGTTTGCTCAGCCTCTCTCCCTGGTCCGTAGTGCCTAGTGCCCATGGGGAGAAGCTCCTGGTCCGTAGTGTCTACTGCCCGCAGGAGTAGGCTTGAGCGATCTCTCCTCCTAGTC…
RELIK.143-Oryctolagus_cuniculus	TGTTAGGGAACCATTCATGGAGCAAGTAATTGTAGCGCCGTTTGAAACAAAGTAACTGTAGCGCCCTTTGAAAGAAAGTAACTGCGCAGTAGAGCAGAGCTTGAAAGAAAAGTAGAGTAGTAGTAACCACCCTAGCTGGTAAGATTTGAAAACAGAAGGCCTAACTAGAAGGCCTAGCCACAAACTGTCGTTGCCATGACAACGAGACCCCGGGGTGGGTTGGAATGTGGGCGGGGCTAGCCTCTAGAAACTATATAAGGGGACCCTCAGCCGCTGTAAACCAGAGGTTGCTCAGCCTCTCTCCCCAGTCCGTAATGCCTGGTGCCCGCAGGGAGAAGCTCCTGGTCCATAGTGCCTAGTGCCTTCAGGAGTAGGCTTGAGCGATCTCTCCTCCTAGTC…
RELIK.144-Oryctolagus_cuniculus	TGTTAGGGAACCATTCATGGAGAAAGTAATTGTAGCGGCGTTTGAAACAAAGTAACTGTAGCGACCTTTGAAAGAAAGTAACTGTGCAGTAGCACTCAGCATGAAAGAATAGTAGAGTGGTAACTACCCTAGCTGGTAAGATTTGAAAATGGACGGCCTAACTAGACGGCCTAACCACAAACTGTCGTTGCCATGATGACGGGACCCTGCGGGGTCGGAATGTGGGTGGGGATAGCCTCTAGAAACTGTATATAAGGGGACCCTCAGACGCTGTAAACCAGAGGTTGCTCAGCCTCTCTCCCTGGTCCGTAGTGCCTAGTGCCCCTGTGGGGAGAAGCTCCTGGTCCGTAGTGCCTAGTGCCTGCAGGAGTAGGCTTGAGCGATCTCTCCTCCTAGTCG…
RELIK.145-Lepus_americanus	AGAAAGTACTTGTAGTGCTGTTTGAAAGAAAGTAACTGCGCAGTAGCGCAGCTTGAACGAAAAGTAGAAAGGTAACCACGCTAGCTGGTAAGATTTGAAAAGGGACGGCCTAACTAGATGGCCTAACCACAAACTGTCGTTGCCATGACTACGGATACCTGGGAGGTCAGAATGTGGGCGGGGCTAGCCTCTAGAAACTGTATTATAAGGGGACCCTCAGACGCTGTAAACCAGAGGTTGCTCAGCCTCTCTCCCGGGTCCCTAGTGCCTTGCGCCCGTGGGGAGAAGCTCCTGGTCCGTAGTGCCTAGTGCCGCAGGAGTAGGCTTGAGCGATCTCTCCTCCTATTCGCCTAGAGTATCAATAAAGTGTGTTTAGCTTGACCTTCCTCAGTCTCCTCG…
RELIK.146-Lepus_americanus	AGAAAGTAACTGTAGCGCCCTTTGAAAGAAAGTAACTGCGCAGTAGCGCAGCTTGAAAGAAAAGTAGAAAGGTAACCACCCTAGCTGGTAAGATTTGAAAACCGACGGCCTAACCAGATGGCCTAACCACAAACTGTCGTTGCCATGACTACGGGACCCTGGGGGGTCAGAATGTGGGCGGGGCTAGCCTCTAGAAACTGTATATAAGGGGACCCTCAGACGCTGTAAACCAGAGGTTGCTCAGCCTCTTTCCCCGGTCCGTAGTGCCTAGTGCCCGCGGGGAGAAGCTCCTGGTCTGTAGTGTCTAGTGCCCGCAGGAGTAGGCTTGAGCGATCTCTCCTCCTAGTCGCCTAGAGTACCAATAAAGTGTGTTTAGCTTGACCTTCCTCAGTTTCCTCC…
RELIK.147-Lepus_timidus	TGTTAGGGAACCATTCATGGAGAAAGTAATTGTAGCGCCATTTGAAACAAAATAACTGTAGAGCCCTTTGAAAGAAAGTAACTGCGCAGTAGCGCGCAGCTTGAAAGAAAAGTAGAGTGGTAACCACCCTAGCAGGTAAGATTTGAAAACGGACGGCCTAACTAGAAGGCCTAACCACAAACTGTCGTTGCCATGACGACGGGACCCTGGGGGGTCGGAATGTGGGCGGGGCTAGCCTCTAGAAACTGTATATAAGGGGACTCTCAGACGCTGTAAACCAGAGGTGGCTCAGCCTCTCTCCCAGGTCCGCAGTGCCTAGTGCCCGCGGGGAGAAGCTCCTGGTCCATAGTGCCTAGTGCCCGCAGGAGTAGGCTTGAGCGATCTCTCCTCCTAGTCGCC…
RELIK.148-Lepus_timidus	TGTTAGGGAGCCATTCATGGAGAAAGTAATTGTAGCACCATTTGGAACAAAGTAACTGTAGCGCCCTTTGAAAGAAAGTAACTGCGCAGTAGTGCGCAGCTTGAAAGAAAAGCAGAAAGGTAACCACCCTAGCTGGTAAGATTTGAAAACGGACGGCCTAACTAGATGGCCTAACCACAAACTGTCGTTGCCATGACTACAGGACCCTGGGAGGTCGGAATGTGGGCGGGGCTAGCCTCTAGAAACTGTATATAAGGGGACCCTCAGAGGCTGTAAACCAGAGGTTGCTCAGCCTCTCTCCCTGATCCATAGTGCCTAGTGCCCGCGGGGAGAAGCTCCTGGTCCATAATGCCTAGTGTCCGCAGGAGCTGGCTTGAGCAATCTCTCCTCCTAGTCACC…
RELIK.149-Oryctolagus_cuniculus	TGTTAGGGAACCATTCATGGAGAAAGTCATCGTAGTGCCATTTGAAACAAAGTAACTGTAGCACCCTTTGAAAGAAAGTAACTGCACAGTAGAGCAGCTTGAAAGAAAAGTAGAAAGGTAACCACCCTAGCTGGTAAGATTTGAAAACGGATGGCCTAACTAGACGGCCTAACCACAAACTGTCGTTGCCATGACTACAGGACCCTGGGAGGTCAGAATGTGGGCAGGGCTAGCCTCTAGAAACTGTATATAAGAGGACCCTCAGATGCTGTAAACCAGAGGTTGCTCAGCCTCTCTCTCCCTGGTCCATAGTGCCTAGTGCCTGTGGGTAGAAGTTCCTGGTCCCTAGCGCCTAGTGCCCGCAGGAGTGGGCTTGAGCGATCTCTCCTCCTAGTCGCC…
RELIK.150-Oryctolagus_cuniculus	TGTTAGGGAACCATTCATGGAGAAAGTAATTGTAGTGCCCTTTGAAACAAAGTAACTGTAGCGCCCTTTGAAAGAAAGTAACTACACAGTAGTGCAGCTTGGAAGAAAAATACAAAGGTAACCACCCTAGCTGGTAAGATTTGAAAAAGGACGGCCTAACTAGATGGCCTAACCACAAACTGTTGTTGCCATGACTACGGGACGGGGGGGGGGGGTCGGAATGTGGGCGGGGCTAGCCTCTAGAACCTGTATATAAGGGGACCCTCAGCCGCTGTAAACCAGAGGTTGCTCAGCCTCTCTCCTCGGTCCCTAGTGCCTAGTGCCCGAGGGGAGAAGCTCCTGGTCCGTAGTGCCTAGTGCCCGCAGGAGTACATTAAGTGATCTCTCCTCCTAGTCGCC…
RELIK.151-Oryctolagus_cuniculus	TGTTAGGGAACTATTCATGGAGAAAGTAATTGTAGGAGCGTTTGAAACGAAGTAACTGTAGCGCCCTTTGAAAGAAAGTAACTGCGCAGTAGCGCAGCTTGAAAGAAAAGTAGAAAGGTAACCACCCTAGCTGGTAAGTTTGAAAACGGACAGCCTAACTAGATGGCCTAACCACAAACTGTCGTTGCCATGACTACAGGACCCTGGGGGGGGTCAAAATGTGGGCGGGGCTAGCCTCTAGAAACTGTATATAAGGGGACCCTCAGCTGCTGTAAACCAGAGGTTGCTCAGCCTCTCTCCCCAGTCCCTAGTGCCTAGTGCCCACGGGGAGAAGCTCCTGGTCCATAGTGCCTAGTGCCCGCAGGAGTGGGCTTGAGCAATCTCTCCTCCTAGTCGCCT…
RELIK.424-Lepus_americanus_c	TGTTAGGGAACCATTCATGGAGAAAGTAATTGTAGTGCCATTTGAAACAAAGTAACTGTAGTGCCCTTTGAAAGAAAGTAACTGCGCAGCAGTGCAGCTTGAAAGAAAAGTAGAAAGATAACCACCCTAGCTGGTAAGATTTGAAAAGGGCCAGCCTAACTAGTCGGCCTAACCACAAACTGTCGTTGCTATGACGACGGGACCCTGGGAAGTCGGAATGTGGGCGGGGCTAGCCTCTAGAAACTGTATATAAGGGGACCCTCAGACGCTGGAAACCAGAGGTTGCTCAGCCTCTCTCCCCGGTCCGTAGTGCCTAGTGCCCGTGGGGTGAAGCTCCTGGTCCGTAGTGCCTAGTGCCCGCAGGAGTAGGCTTGAGCGACCTCTCCTCCTAGTCGCCTA…
RELIK.153-Lepus_americanus	AGAAAGTAACTGTAGCACCGTTTGAAAGAAAGTAACTGCGCAGTAGCGCAGCTTGAAACAAAAGTAGAAAGGTAACCACGGTAGCTGGTAAGATTTGAAAAGGGATGGCCTAATTAGATGGCCTAACCACAAACTGTGGGTGCCATGACTATGGGACCCTGGGGGGTTGGAATGTGGGCGGGGCTAGCCTCTAGAAACTGTATATAAGGGGACCCTCAGACCCTGTAAACCAGAGGTTGCTCAGCCTCTCTCCCCAGTCCGTAGTGCCTAGTGCCCGCAGGGAGAAGCTCCTGGTCCGTAGTGCCTAGTACCCGCAGGAGTAGGCTTGAGCCATCTCTCCTCCTAGTCACCTAGAGTATCAATAAAGTGTGTTTAGCTTGACCTTCCTCAGTCTCCTCG…
RELIK.154-Oryctolagus_cuniculus	TGTTAGGGAACCATTCATGGAGAAAGTAATTGTAACGACGTTTGAAACAAAGTAACTGCAGCGCCCTTTGAAAGAAAGTAACTGCGAAGTAGTGCAGCTTGAAAGAAAGTAGAAAGGTAAGCACCCTAGCTGGTAAGATTTTGAAAATAGACCGCCTAACTAGAGGGCCTAACAACAAACTGTCGTTGCCATGACTACAGGACCCTGGGAGGTCAGAATGTGGGCGGGGCTAGCCTCTAGAAACTGTATATAAGGGGGCCCTCAGCCGCTGTAAACCAGGGGTTGCTCAGCCTCTCTCCCCAGTCTGTAGTGCCTAGTGCCCGCGGGGAGAAGCTCCTGGTCTGTAGTGCCTAGTGCCCGCAGGAGTAGGCTTGAGCGATCTCTCCTCCTAGTCACCTA…
RELIK.155-Oryctolagus_cuniculus	TGTTAGGGAACCATTCATGGAGAAAGTAATTGTAGCACCGTTTGAAACAAAGTAACTGTAGCACCCTTTGAAAGAAAGTAACTGCTCAGTACGCGCAGCTTGAAAGAAAAGTAGAGTGGTAACCACCCTAGCTGGTAAGATTTGAAAATGGATGGCCTAACTAGAAGGCTCAACCACAAACTGTCGTTGCTATGATGACAGGAACCCTGGGGGGTCAGAATGTGGGAGGGGGTTGGCTAGAAACTGTATATAAGGGGACCCTCAGACGCTGTAAACCAGAGGTTGCTCAGCCTCTCTCCCGGGTCCGTAGTGCCTAGTGCCCATGGGGAGAAGCTCCTGCTCCGTAGTGCCTAGTGCCTGCAGGAGTAGGCTTGAGCGATCTCTCCTCCTAGTCACCTA…
RELIK.156-Oryctolagus_cuniculus	TGTTAGGGAACCATTCATAGAGAAAGTCATTGTAGCACCGTTTGAAACAAAGTAACTGTAGCACCCTTTGAAAGAAAGTAACTGCACAGTAACACAGCTTGAAAGAAAAGTAGAAAGGTAACCACCCTAGCTGGTAAGATTTGAAAACTGAGGGCCTAACTAGAAGGCCTAACCACAAACTGTCGTTGCCATGACTATGGGACCCTGGGATGTCGGAATGTGGGCGGGGCTAGCCTCTAGAGACTGTATATAAGAGGACCCTCAGACGCTGTAAACCAGAGGTTGCTCATCCTCTCTCCCCGGTCCTTAGTGCCTAGTGCCCTCGGGGAGAAGCTCCTGGTCCATAGTGCCTAGTGCTGGCAGGAGTAGGCTTGAGCAATCTCTCCTCCTAGTCGCCTA…
RELIK.157-Oryctolagus_cuniculus	TGTTAGAGAAACATTCTTGGAGAAAGTAATTGTAGTGCCATTTGAAACAAAGTAACTGTAGTACTGTTTGAAAGAAAGTAACTGCGCAGTAGCACAGCTTGAAAGAAAAGTAGAAAAGTAGTTGCTCTAGCTGGTAAGATTTGAAAAGGGATGGTCTAACTAGACAGCCTAACTACAAACTGCCGTTGCCATGACTATGGGTCCCAGGGAGGTCGGGAATGTGGGCGGGGCTAGCCTCTAGAAACTGTATATAAGGGGCCCTCAGACATTGTAAACCAGAGGTTGCTTAGCCTCTCTCCCCTGTCCATAGTGCCTAGTGCCCGTGGGGAGAAGCTCCTGGTCCGTAGTGCCTAGTGCCTGCAGGAGTAGGCTTGAGTGATCTCTCCTCCTAGTTGCCTA…
RELIK.158-Oryctolagus_cuniculus	TGTTAGGGAACCATTCACGGAGAAAGTAATTGTAGCACGGTTTGAAACAAAGTAACTGTAGCGCCCTTTGAAAGAAAGTAACTGCGCAAGCGCCCAGCTTGAAGGAAAAGTAAAGTAGTAGCCACCCTAGTTGGTAAGATTTGAAAGTGGATGGCCTAACTAGAGGGCCTAACCACAGACTGTGGTTGCCATGATGACGGACCCTGGGGGGTCGGAATGTGGGCGGAGCTAGCCTCTAGAAACTGTATATAAGGGGACCCTCAGACTCTGTAAACCAGAGGTTGCTCAGCCTCTCTCCCTGGTCCGTAGTGCCTAGTGTCTGCGGGGAGAAGCTCCTGGTCCTTAGTGCCTAGTGCCCGCAGGAGTAGGCTTGAGCGATCTCTCCTCCTAGTCGCCTAG…
RELIK.159-Oryctolagus_cuniculus	TGTTAGGGAACCATTCATGGAGAAAGTAACTGTAGCACCATTTGAAACAAAGTAACTGTAGTGCTGTTTGAAATAAAGCAACTGTGCAGTAGCTCAGCTTGAAAGAAAAGTAGAAAGGTAACCACCCTAGCTGGTAAGATTTGAAAACGGATGGCCTAACTAGATGGCCTAACCACAAATTGTCGTTGCCATGACTACAGGACCCTGGGAGGTCGGAATGCGGGCGGGGCTAGCCTCTAGAAACTGTATATAAGGGGACCCTCAGACACTGTAAACCAGAAGTTGCTCAGCCTCTCTCCCTGGTCCGTAGTGCCTAGTGCCCGCGGGGAGAAGCTCCTGGTCTGTAGTGCCTAGTGCCTGCAGGAGTAGGCTTGAGCGATCTCTCCTCCTAGTCACCTA…
RELIK.160-Oryctolagus_cuniculus	TGTTAGGGAACCATTCATGGAGAAAGTCATTGTAGCGCCATTTGAAACAAAATAACTGTAGCGCCCTTTGAAAGAAAGTAACTGCGCAGTAGCACAGCTTGAAAGAAAAGTAGAAAGGTAACCACCCTAGCTGGTAAGATTTGAAAGCGGAAGGCCTAACTAGATGGCCTAACCACAAACTGTCCTTGCCATGACTATGGGACCCTTGGGGGTCGGAATATGGGCGGGGCTAGCCTCTAGAAACTGTTATAAGGGGACCCTCAGACGCTGTAAACCAGAGGTTGCTCAGCCTCTCTCCCCGGTCCGTAGTGCCTAGTGCCCGCGGGGAGAAGCTCCTGGTCCGTAGTGCCTAGTGCCTGCAGGAGTAGGCTTGAGCGATCTCTCCTCCTAGTCGCCTAG…
RELIK.161-Lepus_americanus	TGTTAGGGAACCATTCATGGAGAAAGTAATTGTAGCACCATTTGAAACAAAGTTAACTGTAGCGACCTTTGAAAGAAAGTAACTGAGTAGTAGCGCACAGCATGAAAGAAAAGTAGAGAGGTAACCACCCTAGCTGGTAAGATTTGAAAACAGATGGCCTAACCACAAACTGTCATTGCCATGACGACGGGACCCTGGGGGTCGGAATGTGGGCGGGGCTAGCCTCTAGAAACTGTATATAAGGGGACCCTCAGCCGCTGTAAACCAGGGGTTGCTCAGCCTCTCTCCCTGGTCCGTAGTGCCTAGTGCCCGCAGGAGTAGGCTTGAGCGATCTCTCCTCCTAGTCACCTTAGAATACCAATAAAGTGTGTTTAGCTTGACCTTCCTCAGTCTCCTCGC…
RELIK.162-Lepus_timidus	TGTTAGGGAAACACTCATGGAGAAAGTAATTGTAGCGCCATTTGAAACAAAGTAACTGTAGCGCCCTTTGAAAGAAAGTAACTGTGCAGTAGCACAGCTTGAAAGAAAAGTAGAGAGGTAACCACCCTAGCTGGTAAGATTTGAAAACGGACGGCCTAACTAAAAGGCCTCACCACAAACTGTCATTGCCATGACGATGGGACTGGGGGGTCGGAATGTGGGCGGGGCTAGCCTCTAGCAACTGTATATAAGGAGACCCTAAGACCCTGTAAACCAGAGGTTGCTCAGCCTCTCTCCCAGGTCCGTAGTGCCTAGTGCCCGCAGGGAGAAGCTCCTGGTCCGTAGTGCCTAGTGCCCGCAGGAGTAGGCTTGAGCGATCTCTCCTCCTAGTTGTCTAGA…
RELIK.163-Oryctolagus_cuniculus	TGTTAGGAAACCATTCATGGAGAAAGTAATAGTAGCGCCATTTGAAACAAAGTAACTGTAGTGCCATTTGAAAGAAAGTAACTGCGAAGTAGCACAGCTTGAAAGAAAAGTAGAAAGGTAACCACCCTAGCTGTTAAGATTTGAAAACCGACCGCCTAATTAGACAGCCTAACCACAAACTGTTGTTGCCCTGACTACGGGACCCTGGGTGGTCAGAATGTGGGTGGGGCTAGCCTCTAGAAACTGTATATAAGGGGACCCTCAGATGCTGTAAACCAGAGGTTGCTCAGCCTCTCTCCCCAGTCCGTAGTGCCTAGTGCCCGCGGGGAGAAGCTCCTGGTCCGTAGTGCCTAGTGTCCGCAGGAGTAGGCTTGAGCGATCTCTCCTCCTAGTTGCCTA…
RELIK.164-Oryctolagus_cuniculus	TGTTAGGGAACCATTCACGGAGAAAGTAATTGTAGAGCCGTTTGAAACAAAGTAACTGTAGCACCCTTTGACAGAAAGTAACTGTGTAGTAGTGCAGTTTGAAAGAAAAGTAGAAAGGTAACCACCCTAGCTGGTAAGATTTGAAAACAGACGGCCTAACTAGATGGCCTAATCACAAACTGTCATTGCCATGACTAAGGGACCCTGGGAGGTCAGAATGTGGGCGGGCCTAGCCTCTAGAAACTGTATATAAGGGGACCCTCAGACGCTGTAAACCAGAGGTTGCTCAGCCTCTCTCCCCGGTCCGTAGTGCCTAGTGCCCGCGGGGAGAAGCTCCTGGTCTAGTGCCTAGTGCCCGCAGGAGTAGGCTTGAACGATCTCTCCTCCTAGTCGCCTAGA…
RELIK.165-Oryctolagus_cuniculus	TGTTAGGGAACCATTCATGGAGAAAGCAATTGCAGCGCCGTTTGAAAGAAAGTAACTGTAGCGCCGTTTGAAACAAAGTAACTGTGCAGTAGCCAGCTTGAAAGAAAAGTAGAAAGGTAACCACCCCAGCTGGTAAGATTTGAAAACCGACAGCCTAACTAGACCGCCTAACCACAAACTGTCGTTGCCATGACTACGGGACCCTGGGGGGTCGGAATGTGGGCGGGGCTAGCCTCTAGAAACTGTATATAAGGGGACCCTCAGCCGCTGTAAACCAGAGGTTGCTCAGCCTCTGCCCGGTCCATAGTGCCTAGTGCCCGCGGGGAGGAGCTCCTGGTCCGTAGTGCCTAGTGCCCACGGGGAGTAGGCTTGAGTGATCTCTCCTCCTAGTCGCCCAGA…
RELIK.169-Lepus_americanus	TGTTAGGGAACCATTCATGGAGAAAGTAATTGTAGTGGCATTTGAAACAAAGTAACTAGTGCTGTTTGAAAGAAAGTAACTGTGCAGTAGCACAGCTTGAAAGGAAATTAGAGAGGTAACCACGCTAGCTGGTAAGATTTGAAAAGTGAGGGCCTAACTAGAAGGCTTAACCACAAACTGTCATTGCCATGACTACGGGACCCTGGGAGGTTGGAATGTGGGCAGGGCTAGCCTCTAGAAACTGTATATAAGGGGACCCTCAGACCCTGGAAACCAGAGGTTGCTCAGCCTCTCTCCCAGGTCCATAGTGCCCAGTGCCCGCGGGGAGAAGCTCCTGGTCCGTGGTGCCTAGTGCCCGCAGGAGTAGGCTTGAGCGATCTCCCCTCCTAGTCGCCTAGA…
RELIK.167-Lepus_americanus	TGTTAGGGAACCATTCATGGAGAAAGTAATTTTAGCGCTGTTTGAAACAAAGTAACTGCAGTGCCCTTTGGAAGAAAGTAACTGCGCAGTAGCGCAGCTTGAAAGAAAAGTAGAAAGGTAACCACGCTAGCTGGTAAGATTTGAAAACCAAGCTCTAACTAGAAGGCCTAACCACAAACCACAAACTGTAGTTGCCTTGACTACGGGACCCTGGGGGTCGGAATGTGGGCGGGGCTAGCCTCTAGAAACTGTATATAAGGGGACCCTCAGCCGCTGTAAACCAGAGGTTGCTCAGCCTCTCTCCCTGGTCCACAGCACCTAGTGCCCGCAGGAGTAGGCTTGAGCGATCTCTCCTCCTAGTCGCCTAGAGTACCAATAAAGTGTGTTTAGCTTGACCTT…
RELIK.168-Lepus_americanus	CCATTCATGGAGAAAGTAATTGTAGCGCCCTTTGAAACAAAGTAACTGTAGCGCCCTTTGAAAGAAAGTAACTGCACAGTAGCTCACAGCTTGAACGAAAAGTAGAGTGGTAACAACCCTAGCTGGTAAGATTTGAAAACAGATGGCCTAACTAGACGGCCTATCCACAAACTGTCATTGCCATGATGACAGGACCCTGAGGGGTCGGGATGTGGGCGGGGCTAGCCTCTAGAAACTGTATATAATGGGACCCTCAGACGCTGTAAACCAGAGGTTGCTCAGCCTCTCTCCCCGGTCCATAGTGCCTAGTGCCCGCGGGGAGAAGCTCCTGGTCCGTAATGCCTAGTGCCCGCAGGAGTATACTCGGCTTGAGCAATCTCTCCTCCTAGTCGCCTAGAG…
RELIK.169-Lepus_timidus	TGTTAGGGAACCATTCATGGAGAAAGTAATTGTAGTGGCATTTGAAACAAAGTAACTAGTGCTGTTTGAAAGAAAGTAACTGTGCAGTAGCACAGCTTGAAAGGAAAGTAGAGAGGTAACCACGCTAGCTGGTAAGATTTGAAAAGTGAGGGCCTAACTAGAAGGCTTAACCACAAACTGTCATTGCCATGACTACGGGACCCTGGGAGGTTGGAATGTGGGCAGGGCTAGCCTCTAGAAACTGTATATAAGGGGACCCTCAGACCCTGGAAACCAGAGGTTGCTCAGCCTCTCTCCCCGGTCCATAGTGCCCAGTGCCCGCCGGGAGAAGCTCCTGGTCCGTGGTGCCTAGTGCCCACAGGAGTAGGCTTGAGCGATCTCTCCTCCTAGTAGCCTAGA…
RELIK.170-Oryctolagus_cuniculus	TTAGGGAACCATTCATGGAGAAAGTAATTGTAGCGCTGTTTGAAACAAAGTAACTGTAGCACTCTTTGAAAGAAAATAACTGCGCAGTAGCACCCAGCTTGAAAGAAAAGTAGAATGGTAACCACCCTAGCTGGTAAGATTTGAAAACTGACGGCCTAACTAGAGGGCCTAACCACAAACTGTCGTTGCCATGATGATGGGACCCTGGGGGGTCAGAATGTGGGCGCGGCTAGCCTCTAGAAACTATAAGGGGACCCTCAGACGCTGTAAACCAGAGGTTGCTCAGCCTCTCTCCCTGGTCCGTAGTGCCTAGTGCCTATGGGGAGAAGCTCCTGGTCCATAGTGCCTAGTGCCCGCAGCAGTAGGCTTGAGCGATCTCTCCTCCTAGTCACCTAGAGT…
RELIK.171-Lepus_americanus	TGTTAGGGAGCCATTCATGGAGAAAGTAATTGTAGCACCATTTGGAACAAAGTAACTGTAGCGCCCTTTGAAAGAAAGTAACTGCGCAGTAGTGCGCAGCTTGAAAGAAAAGCAGAAAGGTAACCACCCTAGCTGGTAAGATTTGAAAACGGATGGCCTAACTAGATGGCCTAACCACAAACTGTCGTTGCCATGACTACAGGACCCTGGGAGGTCGGAATGTGGGCGGGGCTAGCCTCTAGAAACTGTATATAAGGGGACCCTAGGAGGCTGTAAACCAGAGGTTGCTCAGCCTCTCTCCCTGATCCATAGTGCCTAGTGCCCGCGGGGAGAAGCTCCTGGTCCATAATGCCTAGTGTCCGCAGGAGCTGGCTTGAGCAATCTCTCCTCCTAGTCACC…
RELIK.172-Lepus_americanus	TGTTAGGGAGCCATTCATGGAGAAAGTAATTGTAGCACCATTTGGAACAAAGTAACTGTAGCGCCCTTTGAAAGAAAGTAACTGCGCAGTAGTGCGCAGCTTGAAAGAAAAGCAGAAAGATAACCACCCTAGCTGGTAAGATTTGAAAACGGACGGCCTAACTAGATGGCCTAACCACAAACTGTCGTTGCCATGACTACAGGACCCTGGGAGGTCGGAATGTGGGCGGGGCTAGCCTCTAGAAACTGTATATAAGGGGACCCTCAGAGGCTGTAAACCAGAGGTTGCTCAGTCTCTCTCCCTGATCCATAGTGCCTAGTGCCCGCGGGGAGAAGCTCCTGGTCCATAATGCCTAGTGTCCGCAGGAGCTGGCTTGAGCAATCTCTCCTCCTAGTCACC…
RELIK.173-Oryctolagus_cuniculus	TGTTAGGGAACCATTCATGGAGAAAGTAATTGTAGCGCCTTTTGAAACAAAGTAACTGTAGCACCCTTTGAAAGAAAGTAACTGCACAGTAGCACACAGCTTGAAAGAAGAGTGGTAACCACCCTAGCTGAAAGATTTGAAAATGGACGTCCTACCTAGATGGCCTAACCACAAACTGTCCTTGCCATGATGAGGGACCCTGGGGGGTCGGAATGTGGGCGGGTCTAGCCTCTAGAAACTGTATATAAGGGGACCCTCAGACGCTGTAAAGCAGAGGTTGCTCAGCCTCTCTACCCGGTCCTTAGTGCCTAGTGCCGGCGGGGAGAAGCTCCTGGTCCTTAGTGCCTAGTGCCCGCAGGAGTAGACTTGAGCGATCTCTCCTCCTAGTCGCCTAGAGTA…
RELIK.174-Oryctolagus_cuniculus	TGTTAGGGAACCATTCATGGAGAAAGTAATTGTAGTGTTTGAAACAAAGTAACTGTAGTCCATTTGAAAGAAAGTAACTGCACAGTAGCTCAGCTTGAAAGAAAAGTAGAAAGGTAACCACCCTAGCTGGTAAGATTTGAAAATGGAAGGCCTAACTAGATGGCCTAACCACAAACTGTCATTGCCATGACTATGGGACCCTGGGGGATTGGAATGTGGGCGGGGCTAGCCTCTAGAAATGTATATAAGGGGACCCTCAGACACTGTAAACCAGAGGTTGCTCAGCCTTTCTCCCCGGTCCGTAGTGCCTAGTGCCCGCGAGGAGAAGCTCCTGGTCCGTAGTACCTAGTGCCCCCAGGAGTAGGCTTGAGAGATCTCTCCTCCTAGTCGCCTAGAGTA…
RELIK.175-Oryctolagus_cuniculus	TGTTAGGGAACCATTCATGGAGAAAGTAATTGTAGAGCCTTTTGAAACAAAGTAACTGTAGCGCCCTTTGAAAGAAACTGCGCAGTTGCACAGCTTGAAAGAAAAGCAAGGTAACCACCCTAGCTGGTAAGATTTGAAAACGGGAGGCCTAACTAGATGGCCTAACCACAAACTGCCGTTGCCATGACTACGGGACCCTGGGAGGTCAGAATGTGGGCAGGGCTAGCCTCTAGAAACTGTATATAAGGGGACCCTCAGATGCTATAAACCAGAGGTTGCTCAGCCTCTCTTCCCGGTCCATAGTGCCTAGTGCCCGTGGGGAGAAGCTCCTGGTCCGTAGTGCCTAGTGTCTGCAGGAGTAGGCTTGAGTGATCTCTCCTCCTAGTCGCCTAGAGTATC…
RELIK.176-Oryctolagus_cuniculus	TGTTAGGGAACCATTCATGGAGAAAGTAACTGCAGCACCATTTGAAAGAAAGTAGTGCCATTTGAAAGAAAGTAACTGCGTAGTAGCGCAGCTTGAAAGAAAAGTAGAAAGGTAACCAGGCTAGCTGGTAAGATTTGAAAAGGGATGGCCTAACTAGATGGCCTAACCACAAACTGTCCTTGCCATGACTAAGAGACCCTGGGAGGTTGGAATGTGGGCAGGGCTAGCCTCTAGAAACTGTATATAAGGGGACCCTCAGACACTGTAAACCAGAGGTTGCTCAGCCTCTCTCCCCGGTTCGTAGTGCCTAGTGCCCGCGGGGAGAAGCTCCTGGTCCGTAGTGCCTAGTGCCCCAAGGAGTAGGCTTGAACGATCTCTCCTCCTAGTCGCCTAGAGTAT…
RELIK.336-Lepus_timidus	TGTTAGGGAACCATTCATGGAGAAAGTAATTGTAGTGCCATTTGAAACAAAGTAACTGTAGTGCCCTTTGAAAGAAAGTAACTGCGCAGCAGTGCAGCTTGAAAGAAAAGTAGAAAGATAACCACCCTAGCTGGTAAGACTTGAAAAGGGCCGGCCTAACTAGTCGGCCTAACCACAAACTGCCATGACGACGGGACCCTGGGGAGTCGGAATGTGGGCGGGGCTAGCCTCTAGAAACTGTATATAAGGGGACCCTCAGACGCTGGAAACCAGAGGTTGCTCAGCCTCTCTCCCCAGTGCGTAGTGCCTAGTGCCTGCAGGGAGAAGCTCTTGGTGCGTAGTACCTAGTGCCTCAGGAGTAGGCTTGAGCGACCTCTCCTCCTAGTCGCCTAGAGTATC…
RELIK.178-Oryctolagus_cuniculus	TGTTAGGGAACCATTCATGGAGAAAGTAATTGTAGTGTCGTTTGAAACAAAGTAACTGTAGCATCCTTTGAAAGAAAGTAACTGCAGTAGAGCAGCTTGAAAGAAAAGTAGAGTAGTAACCACCCTAGCTGGTAAGATTTGAAAACGGATGGCCTAAGGCCTAACTACAAACTGTCCTTGCCATGGCAACAGGACCCTGGGGGGGTTGGAATGTGGGCGGGGCTAGCCTCTAGAAACTGTATATAAGGGGACCCTCAGCCGCTGTAAACCAGAGGTTGCTCAGCCTCTCTCCCCGGTCCGTAGTGCCCAGTGCCCGCAGGGAGAAGCTCCTGGTCCGTAGCACCTAGTGCCTGCAGGAGTAGGCTAGAGCGGTCTCTCCTCCTAGTCGCCTAGAGTATC…
RELIK.103-Lepus_timidus	TGTTAGGGAACCATTCCAGAGAAAGTAATTGTAGCACCATTTGAAACAAAGTAACTGCAGCGCCCTTTGAAAGTAACTGCCCAGTAGCTCAGAGCTTGAAAGAAAAGTAGAGTGGTAACCACCCTAGCTGGTAAGATTTGAAAAGGGATGGCCTAACTAGATGGCCTAACCTCAAAATGTTGTTGCCATGACGACGGGACCCTGGGGGGTCGGAATGTGGGCAGGGCTAGCCTCTAGAAACTGTATATAAGGGGACCCTCAGACGCTGTAAACCAGAGGTTGCTCAGCCTCTCTCCCTGGTCCATAGTGCCTAGTGCCCGCGGGGAGAAGCTCTTAGTGCCTAGTGCCTGCAGGAGTAGGCTTGAGCGATCTCTCCTCCTAGTTGCTTGGAGTACCAAT…
RELIK.180-Lepus_americanus	CTGTCTCTCTTTCTCACTGTCCACTCTGCCTGTCAAAAAATAAAAACAAAATGGCATGGGGATGTTCAATACTTAAGACAGGAGTATAACCTTCCAAAGAATGTTGCAGAACAAATAGTTAAGAAGTGTCCCAAATGCATTAATAAAGGAGGAACTATCCCACATCTCAGTAGATCAGGACCAGGTGTATGGCAGATGGATGACACACATTATGAAGGAAAAATCTTTATAGTAGCAGTTGAGACATCCTCAGGACTACTATGGACTAAGATAGTTCCAAAAGAAAATGCACAAGAAATCGTATGGGCTCTATTAGAGCTAGCTCACTTATTTCATATTACAGGATTACATACAGACAACAGGCCTAATTTTACAGCAGAGAAAGTAGAAGGGCTATGT…
RELIK.181-Lepus_timidus	GTTGAGGGACTATGTAAATATTTAAACATCAACCATACAACTGGTACTCCATATTGCCCACAACCCCAGGGAAAGATAGAGCGAGCTAATCAAACATTGAAAAGTATGATGGACAAATTTACGGACGAGGTACAGACTATTGAGGCTCAATTACAGTTGGTACTAATAGCTCTTAACCAGAAAGAAGGGGAGGAATAGGAGGATACACCCCAATGGAGAGATATTATTATCAACAATGGACTGCTTCTAATCAAAAGCTAGCATTACAAAAACTACATGCAGAAAAATATTCTTGCTTTTATAGATTACCAAACAGTAAAGACTTGAAAGGGCCCACTATCATCCTTTGGAGAGGAGAAGTAGCAGTAGTGATCAACACACCTGAAAAGGGGATTATCA…
RELIK.110-Lepus_americanus	TGTTAGGGAACCATTCATAGAGAAAGTAGTTGTAGTGCCCTTTGAAACAAAGTAACTGTAGCGCCATTTGAAAGAAAGTAACTGCGCAGAAGCACAGCTTGAAAGAAAAGTAGAAAAGTAACCACGCTAGCTGGTAAGATTTGAAAAGGGATGGCCTAACTACAAACTGTCGTTGCCATGACGACGGGACCCTGGGAGGTCAGAATGTGGGCGGGGCTAGCTTCTAGAAACTGTATATAAGGGGACCTTCAGCCGCTGTAAACCAGAGGTTGCTCAGCTTCTCTCCCTGGTCTGTAGTGCCTAGTGCGCGCGGGGGAAAAAGCTCCTGGTCCATAGTGCCTAGTGCCCGCAGGAGTAGGCTTGAGCGATCTCTCCTCCTAGTCGCCTAGAGTATCAATA…
RELIK.183-Lepus_americanus	AGAAAGGAAAGAATAAAATGCTACACACCAGGTAATGTAACATGGGCTTGTAAGCTGGCAGCAGCTTGTAAAGAACGTGACCTCTCTAGTCTTAGGACAGTAGAAGACATAGAGAAGATGTTAAAGGACTTCCTTCTAAAGGGAGAAGGTGATCTTGGAAAGGATTATAAGTGTGCAGCCGAGACCCTTAAGGTGCTTGTCTGCTGTGGGAAAGAGCTATGCCCTAGGAACACTGAGGAAGCCTGTAGTCTACATAACATGATTGCAGACTTTCAAGACAGACCTTCACGTCATGAGCCTTTTCCCATTACAACTGAAGAAAGAATGAAAGAGCAGACAGCCTACCCTGTGGTAGTGCAAGCTGGAAACATAGAATATGAACCATTGGGTCCTAGCACA…
RELIK.184-Oryctolagus_cuniculus	TGTTAGGGAACCATTCATGGAGAAAGTAATTGTAGCGCCATTTGAAACAAAGTAACTGTAGCTCCCTTTGAAAGAAAGTAACTGTGCAGTAGTGTGCAGCTTGAAAGAAAAGTAGGGTGGTAACCACCCTAGCTGGTAAGATTTGAAAATGGTCGCCTGACCACAAACTGTTGTTGCCATGACGATGGGACCCTGGGGGGTCAGAATGTAGGTGGGGCTAGCCTCTAGAAACTGTATATAAGGGGACCCTCAGACACTGTAAACCAGAGGTTGCTCAGCCTCTCTCCCCGGTCCATAGTGCCTTGTGCACGTGGGGGAGAAGCTCCTGGTCCATAGCACCTAGTGCCTGCAGGAGTAGGCTTGAGCGATCTCTCCTCCTAGTCACCTAGAGTATCAATA…
RELIK.185-Lepus_americanus	AGAAGGTAATTGTAGCGCCCTTTGAAACAAAGTAACTGCGCAGTAGTGCAGCTTGAAAGAAAAGTAGAGTGGTGACCACCCTAGCTGCTAAGATTTGAAAATGGATGGCCTAACTAGAGGGCCTAATCACAAACTGTCGTTGCCATGACGACGGGACCCTGGGGGGTTGGAATTGGGCGGGGCCAGCCTCTAGAAACTGTATATGAGGACCCTCAGATGCTGTAAACCAGAGGTTGCTCAGCCTCTCCCCCTGGTCCGTAGTGCCTAGTGCCCGCGGGGAGAAGCTCCTGGTCCATAGTGCCTAGTGCCCGCAGGGAGAAGCTCCTGGTCTGTAGTGCCTAGTGCCTGCAGGAGTTGGCTTGAGAGATCTCTCCTCCTGGTCACCTAGAGTATCAATAA…
RELIK.186-Oryctolagus_cuniculus	TGTTAGGGAACCATTCATGGAGAAAGTAATTGTAGCGCTGTTTGAAACAAAGTAACTATAGCGCCCTTTGAAAGAAAGTAACTGTGCAGTAGTGCCCAACTTGAAAGAAAAGTAGAGTGGTAACCACCCTAGCTGGTAAGATTTGAAAACGGGCGGCCTAACCACAAACTGTCGTTGCCATGGCGACGGGACCCTGGGGGGTTGGAATGTGGGTGGGGCTAGCCTCTAGAAACTGTATATAAGGGGACCCTCAGAAGCTGTAAACCAGAGGTTGTTCAGCCTCTCTCCCCAGTCCATAGTGCCTAGTGCCGGCGGGGAGAAGCTCCTGGTCCGTAGTGCCTAGTGCCCGCAGGAGTAGGCTTGAGTGATCTCTCCTCCTAGTCGCCTAGAGTATCAATA…
RELIK.187-Oryctolagus_cuniculus	TGTTAGGGAGCCATTCATGGAGAAAGTAATTGTAGCGCCGTTTGAAACAAAGTAACTGTAGCGCCCTTTGAAAGAAAGTAACTGCGCAGTAGCCTAAAGCTTGAAAGAAAAGTAGAGTGGTAACCACCCTAGCTGGTAAGATTTGAAAAGGGATGGCCTAACCACAAACTGTCGTTGCCATGACGACGGGACCCTGGGGGGTCAGAATGTGGGCAGGGCTAGCCTGTAGAAACTGTATATAGGGTACCCTCAGACGCTGTAAACCAGAGGTTGCTCAGCCTCTCTCCCCTGTCCATAGTGCCTAGTGCCCGCGGGGAGAAGCTCCTGGTCCGTAATGCCTAGTGCCTGCAGGAGTAGGCTTGAGCGATCTCTCCTCCTAGTCGCCTAGAGTATCAATAA…
RELIK.188-Lepus_americanus	TGTTAGGAAACCATTCATAGAGAAAGTAATTGTAGTGCCGTTTGAAACAAAGTAACTGTAGTGCCATTTGAAAGAGTAACTGTGCAGTAGCGCAGCTTGAAAGAAAAGTAGAAAGGTAACCACCCTAGCTGGTAAGATTTGAAAACAGAAGGCCTAACTACAAACTGTCGTTGCCATGACTACGGGACCCTGGGGGTTCAGAATGTGAGCGGGGCTGGCCTCTAGAAACTGTATACAAGGGGACCCTCAGATGCTGTAAACCAGAGGTTGCTCAGCCTCTCTCCCCAGTCGTAGTGCCTAGTGCCCGCGGGGAGAAGCTCCTGGTCCGTAGTGCCTAGTGCCCGCAGGAGTAGGCTTGAGCGATCTCTCCTCCTAGTTGCCTAGAGTATCAATAAAGTG…
RELIK.189-Lepus_timidus	GTTGAGGGACTATGTAAATATTTAAACATCAACCATACAACTGGTACTCCATATTGCCCACAACCCCAGGGAAAGATAGAGCGAGCTAATCAAACATTGAAAAGTATGATGGACAAATTTACGGACGAGGTACAGACTATTGAGGCTCAATTACAGTTGGTACTAATAGCTCTTAACCAGAAAGAAGGGGAGGAATAGGAGGATACACCCCAATGGAGAGATATTATTATCAACAATGGACTGCTTCTAATCAAAAGCTAGCATTACAAAAACTACATGCAGAAAAATATTCTTGCTTTTATAGATTACCAAACAGTAAAGACTGGAAAGGGCCCACTATCATCCTTTGGAGAGGAGAAGGAGCAGTAGTGATCAACACACCTGAAAAGGGGATTATTA…
RELIK.190-Oryctolagus_cuniculus	TGTTAGGGAAACATTCATAGAGAAAGTAATTGTAGCGCCATTTGAAACAAAGTAACTGTAGTGCTGTTTGAAAGAAAGTAACTGTGCAGTAGCGCAGCTTGAAAGAAAAGTAGAAAGGTACCACCCTAGCTGGTAAGATTTGAAAAGGGAAGGCCTAACCACAAACTGTCGTTGCCATGACTACGGGACCCTGGGAGGGGGAATGTGGGCGGGGCTAGCCTCTAGAAACTGTATATAAGGGGACCCTCAGATGCTGTAAACCAGAGGTTGCTCAGCCTCTCTCCCTGGGCCGTAGTGCCTAGTGCCCGTGGGGAGAAGCTCCTGGTCCGTAGTGCCTAGTGCCCGCAGGAGTAGGCTTGAGCGATCTCTCCTCCTAGTCGCCTAGAGTATCAATAAAGA…
RELIK.191-Oryctolagus_cuniculus	TGTTAGGGAACCATTCACGGAGAAATTAACTGTAGCACCCTTTGAAAGAAAGTAACTGTAGCACAGTTTGAAAGAAAGTAATTGCGCAGTAGAACAGTAACCACGCTAGCTTGTAAGATTTGAAAAGGGATGGCCTAACTAGACTGCCTAACCACAAACCACAAACTGTCGTTGCCATGACTACAGGACCCTGGGAAGTCGGCATGTGGGTGGGGCTAGCCTCTAGAAATCCTATATAAGGGGACCCTCAGATGCTGTAAACCAGAGGTTGCTCAGCCTCTCTCCCTGGTCCATAGTGCCTTGTGCCCGTGGGGAGAAGCTCCTGGTCCCTAGCACCTAGTGCCCGCAGGAGTAGGCTTGAGTGATCTCTCCTAGTCACCTAGAGTACCAATAAAGTGT…
RELIK.192-Oryctolagus_cuniculus	TGTTAGGGAACCATTCATGGAGAAAGTAATTGCAGCGCCGTTTGAAACAAAGTAACTGTAGCACCCTTTGAAAGAAAGTAACTGCGCAGTAGCACAGCTTGAAAGAAAAGTAGAAAGGTAACCACCCTAGCTGGTAAGATTTGAAAACAGACGGCCTAACCACAAACTGTCGTTGCCATGACTATGGGACCCTGGAAGGTCGGAATGGGGCTAGCCTCTAGAAACTGTATATAAGGGGACCCTCAGACGCTGTATACCAGAGGTTGCTCAGCCTCTCTCCCCGGTCCGTAGTGCCTAGTGCCCATGGGGAGAAGCTCCTGGTCCGTAGTTCCTAGTGCCCACAGGAGTAGGCTTGAACGATCTCTCCTCCTAGTCGCCTAGAGTATCAATAAAGTATGT…
RELIK.193-Oryctolagus_cuniculus	AAAGTAACTGTAGCACCATTTGAAACAAAGTAACTGTAGCGCCTTTTGAAATAAAGTAACTGGAAGTAGCACAGCTTGAAAGAAAAATAGAAAGGTAACCACTCTAGCTGGTAAGATTTGAAAAGGGACCCATGGCCTAACTAGATGGCCTAACCACAAACTGTCATTGCCATGACTATAGGACCCTGGGAGGTCGGAATGTGGGCGGGGCCAGCCTCTGGAAACTGTATATAACGGGGCCTTCAGACACTGTAAACCAGAGGTTGCTCAGCCTCTCTCCCTGGTCCCCAGTGCCTGGTGCCCTCGGGGAGAAGCTCCTGGTCCATAGCGCCTAGTGCCCGCAGGAGTAGGCTTGAGCGATGTCTCCTCCTAGTCACCTAGAATATCAATAAAGTGTGT…
RELIK.194-Lepus_timidus	GTTGAGGGATTATGTAAATATTTAAACATCAACCATACAACTGGTACTCCATATTGCCCACAACCCCAGGGAAAGATAGAGTGAGCTAATCAAACATTGAAAAGTATGATGGACAAATCTACGGACGAGGTACAGACTATTGAGGCTCAATTACAGTTGGTACTAATAGCTCTTAACCAAAAAAAAGGGGAGGAATAGGATACACCCCAATGGAGAGATATTATTATCAACAATGGACTGCTTCTAATCAAAAGCTAGCATTACAAAAACTACATGCAGAAAAATATTCTTGCTTTTATAGATTACCAAACAGTAAAGACTGGAAAGGGCCCACTATCATCCTTTGGAGAGGAGAAGGAGCAGTAGTGATCAACACACCTGAAAAGGGGATTATTAGCT…
RELIK.195-Oryctolagus_cuniculus	TAACATGTAGTGCCATTTGAAACAAAGTAACTGCAGAGCCCTTTGAAAGAAAGTAACTGTGCAGTAGCGCCCAGCTTGAAAGAAAAGTAGAGTGGTAACCACCCTAGCTGGTAAGATTTGAAAACTGACTGCCCAACTAGACGGCCTAACCACAAACTGTCATTGCCATGACGATGGGACCCTGGGGGGTCGGAATCTGGAGCTGGCCTAGCCTCTAGAAACTGTATATAAGGGGACCCTCAGACACTGTAAACCAGAGGTTGCTCAGCCTCTCTCCCCAGTCCTTAGTGCCTAGTGCCTGCGGGGAGAAGCTCCTGGTTCATAGTGCCTAGTGCCCACAGGAGTAGGCTTGAGCGATCTCTCCTAGTCACTAGAGTATCAATAAAGTGTGTTTAGCTT…
RELIK.196-Lepus_timidus	GTTGAGGGACTATGTAAATACTTAAATATCAACCATACAACTGGTACTCCATATTGCCCACAACACCAGGGAATGATAGAGCGAGCCAAACAAACATTGAAAAGTACGATGGACAAATTTACGGACGAGGTGCAGACTATTGAGGCTCAATTACAGTTGGTACTAATAGCTCTTAACCAAAAAGAAGGGGAGGAATAGGATACACCCCAATGGAGAGATATTATTATCAACAATGGACTGCTTCTAATCAAAAGCTAGCATTACAAAAACTACATGCAGAAAAATATTCTTGCTTTTATAGATTACCGAACAGTAAAGACTGGAAAGGGCCCACTACCACCCTTTGGAGAGGAGAAGGAGCAGTAGTGATTGACACACCTGAAAAGGGGATTATTAGCT…
RELIK.197-Oryctolagus_cuniculus	TGTTAGGGAGCCATTCATGGAGAAAGTAATTGTAGCGCCGTTTGAAACAAAGTAACTGTAGCACCCTTTGAAAGAAAGTAACTGGGCAGTCGCAGTAGCAGGCAGCTAGAAAGAAAAGTAGAGTGGTAACCACCCTAGCTGGTAAGATTTGAAAACCAAAGGCCTAACTAGCCTGCCTAACCACAAATTGTCGTTGCCATGATGACGGGACCCTGGGGGGTCAGAATGTGGACAGAGCTAGCCTCTAGCAACTGTATATAAGGGGACCCTCAGAGGCTGTAAACCAGACGTTACTCAGCCTCTCTCCCTGGTCCGTAGTGCCTAGTGCCCGCAGGAGTAGGCTTGAGCCATCTCTCCTCCTGGTCGCCTAGAGTATCAATAAAGTGTGTTTAGCTTGAC…
RELIK.198-Oryctolagus_cuniculus	TGTTAGGGAACCATTCATGGAGAAAGTAATTGTAGCACCGTTTGAAGCAAAGTAACTGTAGCACCCTTTGAAAGAAAGTAACTGTGCAGCCGCAGTCCTGCTCAGCTTGAAGGAAAAGTAGAGTAGTAGCTACCCTAGCTGGTAAGATTTGAAAACGGAAGGCCTAACTAGAGGGCCTAGCCACAAACTGTCATTGCCATGATGACAGGACCCTGGGGGGTCGGAATGTGGGCGGGGCTAGCCTCTAGAAACTGTACATAGGGGGACCCTCAGATGCTGTAAACCAGAGGTTGCTCAGCCTCTCTCCCTGGTCCATAGTGCCTAGTGCCCGCAGGAGTAGGCTTGAGCCATCTCTCCTCCTAGTCGCCTAGAGTATCAATAAAGTGTGTTTAGCTTGAC…
RELIK.199-Lepus_timidus	TGTTAGGGAACCATTCATGGAGAAAGTAATTGTAGCGCTGTTTGAAACAAAGTAACTGCAGCGCCCTTTGAAAGAAAGTAACTGCGCAGTAGGGCAGCTGGAAAGAAAAGTAGAAAGGTAACCACGCTAGCTGGTAAGATTTGAAAACCCACGGCCTAACTAGATGGCCTAACCACAAACCACAAACTTGACTACGGGACCCTGGGAGGTCGGAATGTGGGCGGGGCTAGCCTCCAGAAACTGTATATACGGGGACCCTCAGACACTGTAAACCAGAGGTTGCTCAGCCTCTCTCCCTGGTCCATAGTGCCTAGCGCCGGCGGGGAGAAGCTCCTGGTCCATAGCGCCTAGTGCCCGCAGGAGTGGGATTGAGCGATCTCTCCTCCTAGTCACCTAGAG…
RELIK.200-Lepus_timidus	TGTTAGGGAACCATTCATGGAGAAAGTAATTGTAGCACCCTTTGAAACAAAGTAACTGTAGTGCCGTTTGAAAGAAAGTAACTGTGCAGTAGTACAGCTTGAAAGAAAAGTAGAAAGGTAAGCACCCTCGCTGGTAAGATTTGAAAACCCACAGCCTAACTAGACAGCCTAACCACAAACTGTCCTTGCCATGACTACAGAACCCTGGGAGGTCGGAATGTGGGCGGGGCTAGACTCTAGAAACTGTATGTAAGGGGACCCTCAGACACTGTAAACCAGAGGTTGCTCAGCCTCTCTCCCTGGTCCATAGTGCCTAGTGCCCACAGGAATAGGCTTGAGCCATCTCTCCTCCTAGTCACCTAGAGTATCAATAAAGTGTGTTTAGCTTGACCTTCCTCA…
RELIK.201-Oryctolagus_cuniculus	TGTTAGGGAACCATTCATGGAGAAAGTAATTGTAGCACTGTTTGAAACAAAGTAACTGTAGCGTCCTTTGAAAGAAAGTAACTGCGCAGTAGCCCACAGCTTGAAAGAAAAGTAGAGTAGTAGTAACCACCCTAGCTGGTAAAATTTGAAAACTGATGGCCTAACTAGCCGGCCTAACCACAAACTGTCGCTGCCATGATGACGGGACCCTGGGGGGTCAGAATGTGGGCGGGGCTAGCCTCTAGAAGCTGTATATAAGGGGACCCTCAGACACTGTAAACCAGAGGTTGCTCAGCCTCTCTCCCCGGTCTGTAGTGCCTAGTGCCTGCAGGAGTAGGCTTGAGCGATCTCTCCTCCTAGTTGCCTAGAGTATCAATAAAGTGTGTTTAGCTTGACCTT…
RELIK.202-Lepus_americanus	TGTTAGGGAACCATTCATAGAGAAAGTAATTGTAGCGCTTTTTGAAACAAAGTAACTGTAGCGCCCTTTGAAAGAAAGTAACTGCGCAGTAGCACAGCTTGAAAGAAAAGTAGAAAGGTAACCACCCTAGCTGGTAAGATTTGAAAACTTTGAAAACCGAGGGCCTAACGAACCACAAACTGTTGTTGCCATGACTACGGGACGGGGTGTGTGTGTCAGAATGTGGGTGGGGCTAGCCTCTAGAAACTGTATATAAGGGCACCCTCAGCCGCTGTAAACCAGAGGTTGCTCAGCCTCTCTCCCTGGTCCGTAGGGCCTAGTGCCTGCAGGAGTAGGCTTGAGCAATCTCTCCTCCTAGTCGCCTAGAGTATCAATAAAGTGTGTTTAGCTTGACCTTCC…
RELIK.203-Lepus_timidus	ATGGGTGGGATGTCCCAGCCAAAAGAATATAGGCAGGCACTAGTGAGTATAGAGAAGATGAAGGTCCTTCCAGACCAGGCACCAAGAGGCAAGAAAGTGAAGTGCTACTCACCAGGAAATGTAACATGGGCTTATACAGCTTATACAGGATAGGACCTCCAAGATCTGTGGACCTTGGAAGAAGTAGAAAACCTCCTGGAGGAATTTAGGGAAAGATTATAAATGTGCAGTACAGACCCTTAAGGTGTTAATTTGTTGTGGCAAGGGATTAAATCCAAAAAATACAGGAGATGCCTGTAAGCTCTATGATGCCATAACAGAATGTAGGCAAAAACCTCAGGTTATGCCCAGGGAGTTAAGCAAGGAAGAAAAAGCAAAAGAACAGTCAGCTTACCTGAT…
RELIK.204-Oryctolagus_cuniculus	AGCGCGGTTTGAAACAAAGTAACTGTAGCGCCCTTTGAAAGAAAGTAACTGCGCACAGGCGCAGCTTGAAGGAAAAGTAAAGTAGTAGCCACCCTAGCTGGTAAGATTTGGAAGTGGAAAGCCTAACTAGAGGGCCTAACCACAAACTGTCGTTGCCATGATGACGGGATCCCGGGGGGGTCGGAATGTGGGCGGGGGCTAGCCTCTAGGAACTGTATATAAGGGGACCCTCAGCCGCTGTAAACCAGAGGTTGCTCAGCCTCTCTCCCCAGTTCATAGTGCCTAGTGCCCATGGGGAGAAGCTCTTGGTCCATAGCGCCTAGTGCCTGCAGAAGTAGGCTTGAGCGATCTCTCCTAGTCGCCTAGAGTACCAATAAAGTGTGTTTAGCTTGACTTTCC…
RELIK.205-Oryctolagus_cuniculus	TGTTAGGGAACCATTAATGGAGAAAGTAATTGTAGCGCCATTTGAAACAAAGCAACTGTAGGGCCCGTTTGAAAGAAAGTAACTGCAAAGTAGCACAGCTTGAAAGAAAAGTAGAAAGGTAACCACTCTAGCTGGTAAGATTTGAAAAGAGAAGGCTTAACTAGACTGCCTAACCACAAACTGACGTTGCCATGACTATGGGACCCTGGGAGGTCAGAATGTGGGCGGGGCTAGCCTCTAGAAACTGTATATAAGGGGACCCTCAGACGCTATACACCAGAGGTTGCTCAGCCTCTCTCTTCCCTGTCCATAGTGCCTAGTGCCCGCAGGAGTAGGCTTGAGCGATCTCTCCTCCTAATCACCTAGAGTATCAATAAAGTGTGTTTAGCTTGACCTTCC…
RELIK.206-Lepus_americanus	TGTTAGAGAACCATACATGGAGAAAGTAACTGTAGTGCTGTTTGAAAGAAAGTAACTGTAGCTCTGTTTGAAAGCAAGTAATTGCACAGTAGCGTAGGGTGAAAGAAAAGTAGAAAAGTAGTCGCTCTAGCTCCTAAGATTTGAAAAGAGATGGCTTAACTAGAGGGACTAACCACAAACCACAAACTGTCATTGCCATGACCATGGGACCCTGGGAGGTTGGAATGTGGGCGGGGCTAGCCTCTAGAAACTTTATATAAGGGGACCCTCAGATGCTGTAAACCAGAGGTCGGTCAGCCTCTCTCCCTGGTCCATAGTGCCTAGTTCCCGCAGGAGTAGGCTTGAGCGATCTCTCCTCCAAGAAAAGTATCAATAAAGTGTGTTTAGCTTGACCTTCCT…
RELIK.207-Lepus_americanus	TGTTAGGGAACCATTCATGGAGAAAGTAACTGTAGCTCCACCTTTGAAAGAAAGTAACTGTAGTGCCCTTTGAAACAAAGTAACTGCGCAGTAGCCCAGCTTGAAAGAAAAGTAGACAGGTAACCACTGTAGCTGGTAAGATTTGAAAAGGGACTGCCTAACTAGATGGCCTAACCACAAACTGTCCTTGCCATGACTATAGGACTCTGGGAGGTCGGAATGTGGGCGGGGATAGCCTCTAGAAACTGTATAAAAGGGGGCCCTCAGAGGCTGTAAACCAGAGGTTGCTCAGCCTGTCTCCCCAGTCCGTTGTGCCTAGTGCCTGCAGGAGTAGGCTTGAGCGATCTCTCCTCCTAGTCGCCTAGAGTATCAATAAAGTGTGTTTAGCTTGACCTTCCT…
RELIK.208-Lepus_americanus	TGTTAGAGAACCATACATGGAGAAAGTAACTGTAGTGCTGTTTGAAAGAAAGTAACTGTAGCTCTGTTTGAAAGCAAGTAATTGCACAGTAGCGTAGGGTGAAAGAAAAGGAGAAAAGTAGTCGCTCTAGCTCCTAAGATTTGAAAAGGGATGGCTTAACTAGAGGGACTAACCACAAACCACAAACTGTCATTGCCATGACCATGGGACCCTGGGAGGTTGGAATGTGGGCGGGGCTAGCCTCTAGAAACTTTATATAAGGGGACCCTCAGACGCTGTAAACCAGAGGTCGGTCAGCCTCTCTCCCTGGTCCATAGTGCCTAGTTCCCGCAGGAGTAGGCTTGAGCGATCTCTCCTCCAAGAAAAGTATCAATAAAGTGTGTTTAGCTTGACCTTCCT…
RELIK.209-Oryctolagus_cuniculus	TGTTAGGGAACCATTCATGGAGAAAGTAATTGTAGCACCGTTTGAAACAAAGTAACTGTAGCGCCCTTTGAAAGAAAGTAAATGCACAGTAGCAGGCAGCTTGAAAGTAAAGTAGAGTGGTAACCACCCTAGCTGGTAAGATTTGAAAACGGATGGCCTAACTAGACGGCCTAACCACAAACTGTCATTGCCATGATGACGGGACCCTGAGGGGTCGGAATGTGGGCAGGGCTAGCCTCTAGAAACTGTATATAAGGGGACCCTCAGACGCTGTAAACCAGAGATTGCTCAGCCTCTCTCCCCAGTCCGTAGTGCCTAGTGCCCACAGGAGTAGGCTTGAGCGATCTCTCCTCCTAGTCACCTAGAGTATCAATAAAGTGTGTTTAGCTTGACCTTCCT…
RELIK.210-Oryctolagus_cuniculus	TGTTAGGGAACCATTCATGGAGAAAGTAATTGTAGCGCCGTTTGAAACAAAGTAACTGTAACGCCCTTTGAAAGAAAGTAACTGCACAGTAGTGTGCAGCTTGAAAGAAAAATAGAGTGGTAACCACCCTAGCTGGTAAGATTTGAAAACCGATGACCTAACTAGAAGGCCTAACCACAAACTGTCCTTTCCATGATGACAGGACCCTGGGGGGTCAGAATGTGGGCAGGGCTAGCCTTTAGAAACTGTATATAAGGGGACCCTCAGACGCTGTAAACCAGAGGTTGCTCAGCCTCTCTCCCCGGTCCGTAGTGCCTAGTGCCCGCAGGAGTAGGCTTGAGCGATCTCTCCTCCTAGTCGCCTAGAGTATCAATAAAGTGTGTTTAGCTTGACCTTCCT…
RELIK.211-Oryctolagus_cuniculus	TGTTAGGGAACCATTCATGGAGAAAGTAATTGTAGCGCCATTTGAAACAAAGTAACTGTAGCGCCCTTTGAAAGAAAGTAACTGCCCAGTAGCATGCAGCTTGAAAGAAAAGTAGAGTGGTAACCACCCTAGCTGGTAAGATTCGAAAATGGATGGCCTAACTAGAAGGTCTAACCACAAACTGTCGTTGCCATGGCGACGGGACCCTGGGGGGTCAGAATGTGGGCGGGGCTAGCCTCTAGAAACTGTATATAAGGGGACCCTCAGACGCTGTAAACCAGAGGTTGCTCAGCCTCTCTTCCTGGTCTGTAGTGCCTAGTGCCCGCAGGAGTAGGCTTGAGCGATCTCTCCTCCTAGTCACCTAGAGTATCAATAAAGTGTGTTTAGCTTGACCTTCCT…
RELIK.212-Lepus_timidus	TGTTAGGGAACCTCTCATGGAGAAAGTAATTGTAGCACCGTTTGAAACAAAGTAACTGTAGTGCCATTTGAAAGAAAGTAACTGCGCAGTAGCGCAGCTTGAAAGAAAAATAGAAAGGTAACCACCCTAGCTGGTAAGATTTGAAAATGGACAGCCTAACTAGAGGGCCTAACCACAAACTGTCGTTGCCATGACTACGGGACCCTGGGGGGTCGGAATGTGGGCGGGGCTAGCCTCTAGAAACTGTATATAAGGGGACCCTCAGACACTGTAAACCAGAGGTTGCTCAGCCTCTCTCCCCGGTCCATAGTGCCTAGTGCCCGCGGGGAGAAGCTCCTGGTCCGTAGGGCATAGTGCCCGCAGGAGTAGGCTTGAACGATCTCTCCTCCTAGTCGCCTG…
RELIK.213-Oryctolagus_cuniculus	TGTTAGGGAACCATTCATGGAGAAAGTAATTGTAGCACTGTTTGAAACAAAGTAACTGTAGCGCCCTTTGAAAGAAAGTAACTGTGCAGTAGCTGCAGCTTGAAAGAAAAGTAGAGTGGTAACCACCCTAGCTGGTAAGATTTGCAAATGGAAGGCCTAACTAGAAGGCCTAACCACAAACTGTCCTTGCCATGATGACGGGACCCTGGGGGGTCGGAATGTGGGCAGGGCTAGCCTCTAGAAACTGTATAGAAGGGGACCCTCAGAAGCTGTAAACCAGAGGTTGCTCAGCCTCTCTCCCCAGTCTGTAGTGCCTAGTGCCTGCAGGAGTAGGCTTGAGTGATCTCTCCTCCTAGTCGCCTAGAGTATCAATAAAGTGTGTTTAGCTTGACCTTCCTC…
RELIK.214-Oryctolagus_cuniculus	TGTTAGAGAACCATTCATGGAGAAAGTAATTGTAGCGCCCTTTGAAACAAAGTAACTGTAGCGCCCTTTGAAAGAAAGTAACTGCACAGTAGCGCTCAGCTTGAAAAAAAAGTAGAGTGCTAACCACCCTAGCTGGTAAGATTTGAAAGTGGAGGGCCTAACTAGGCGGCCTAACCACAAACTGGCGTGGCCCTGATAATGGGACACTGGGGGGTCAGAATGTGGGCGGGGCTAGCCTCTAGAAACTGTGTATAAGGGGACCCTCAGATGCTGTAAACCAGAGGTTGCTCAGCCTCTCTCCCCGGTCCATAGTGCCTAGTGCCCGCAGGAGTAGGCTTGAGAGATCTCTCCTCCTAGTCGCCTAGAGTATCAATAAAGTGTGTTTAGCTTGACCTTCCT…
RELIK.215-Lepus_americanus	AGAAAGTAACTGTAGCGCCTTTTGAAACAAAGTAATTGCGCAGTAGGGCAGCTTGAAAGAAAAGTAGAAAGGTAACCACGGTAGCTGGTAAGATTTAAAAAGGGACGGCCTAACTAGATGGCCTAACCACAAACTGTGGGTGCCATGACTACGGGACCCTGGGAGGTCGGAATGTGGGTGGGGCTAGCCTCTAGAAACTGTATATAAGGGGACCCTCAGAGGCTGTAAACCAGAGGTTGCTCAGCCTCTCTCCCCTGTCTGTAGGGCCTAGTGCCCGCGGGGAGAAGCTCCTGGGCCGTAGTGCCTAGTTCCCGCAGGAGCAGGCTTGAGCCATCTCTCCTCCTAGTCACCTAGAGTATCAATAAAGTGTGTTTAGCTTGACCTTCCTTAGTCTCCTCC…
RELIK.216-Lepus_americanus	TGTTAGGGAACCATTCATGGAGAAAGTAATTGTAGCGCTTTTTGAAACAAAGTAACTGTAGCGCCCTTTGAAAGAAAGTAACTGCGCAGTAGCACAGCTTGAAAGAAAAGTAGAAAGGTAACCACCCTAGCTGGTAAGATTTGAAAACTTTGAAAACCGAGGGGCTAACTAACCACAAACTGTTGTTGCCATGACTACGGGACGGGGGGGGTGTCAGAATGTGGGTGGGGCTAGCCTCTAGAAACTGTATATAAGGGCACCCTCAGCCGCTGTAAACCAGAGGTTGCTCAGCCTCTCTCCCTGGTCCGTAGGGCCTAGTGCCTGCAGGAGTAGGCTTGAGCAATCTCTCCTCCTAGTCGCCTAGAGTATAATAAAGTGTGTTTAGCTTGACCTTCCTCA…
RELIK.217-Lepus_timidus	GATGGCCTAACCACAAACTGTCGTTGCCATGACTACGGGAACCTGGATGATCAATGTGTGGGCAGGGATAGACTCTAGAAACTGTATATAAGGGGACCCTCAGACGCTGTAAACCGGAGGTTGCTCAGCCTCTCTCCCCGGTCCGTAGTGCCTAGTGCCCGCGGGGAGAAGCTCCTGGTCTGTAGCACCTTGTGCCCTCAGGAGTAGGCTTGAGCAATCTCTCCTCCTAGTCACCTAGAGTACCAATAAAGTGTTTTTAGCTTGACCTTCCTCAGTCTCCTCGACTCTTCCTTCATGGCAACCTGGCCAGTTCCCGGAGGGAGAGATCCTGACAGCTGGTGCCTGAACAGGGACCTGAAGTCGGACGGTGAGGAGACGAGCCCTTGAGGAATTGTCAAA…
RELIK.218-Lepus_timidus	GTTGAGGGACTATGTAAATACTTAAATATCAACCATACAACTGGTACTCCATATTGCCCACAACACCAGGGAATGATAGAGCGAGCCAATCAAACATTGAAAAGTACGATGGACAAATTTACGGACGAGGTACAGACTATTGAGGCTCAATTACAGTTGGTACTAATAGCTCTTAACCAAAAAGAAGGGGAGGAATAGGATACACCCCAATGAAGAGATATTATTATCAACAATGGACTGCTTCTAATCAAAAGCTAGCATTACAAAAACTACATGCAGAAAAATATTCTTGCTTTTATAGATTACCAAACAGTAAAGACTGGAAAGGGCCCACTACCATCCTTTGGAGAGGAGAAGGAGCAGTAGTGATCGACACACCTGAAAAGGGGATTATTAGCT…
RELIK.219-Lepus_timidus	ACTCAAGCCGTTCCCGGCATGAAAACAAAACCATTTACCCTAATGATGAGAGGTGATGAGGAGTTAAACAGTAAGAGAGAGTGGACTCCAGAGGCAAGACAAGAGCTTCAAAACATTAGAAAGCTACTAAAGGAACATAAGGCATTAGCATTTTGGGAACCTAGTGAGGAAGTATATTGTACTGTAATGATATCAGGGAATACATTAAATTGTAAAGTTCTCCAGGGAAACAACATCCTCTGGATAGGAAGGATAGAGTTTCCTAGAGTAATAGCAGCTTCCCCTTTAAATAGAGCCATTTGGTGCCTACACAAAGTAAGACAGGAAAGTATTACAAGACTAGGAAGAGAACCTATTTATAGGCTTCCTATAAAGAAGGGAGATTTGGATATCATTATC…
RELIK.220-Oryctolagus_cuniculus	TGTTAGGGAACCATTCATGGAGAAAGTAATTGTAGCGCCATTTGAAACAAAGTAACTGTAGCACCCTTTGAAACAAAGTAACTGCGCAGTAGCACAGCTTGAAAGAAAAGTAGAAAGGTAACCACCCTAGCTGGTAAGATTTGAAAAAGGACAGCCTAACTAGAAGGCCTAACCACAAACTGTGGTTGCCATGACTATGGGACCCTGGGAGGTCGGAATGTGGGTGGGGCTAGCCTCTAGAAACTGTATATAAGAGGACCCTCAGACGCTGTAAACCAGAGGTTGCTCAGCCTCTCTCCCTGGTCTGTAGTGTCTAGTGCCCGCAGGAGTAAGCTTGAGCGATCTCTCCTCCTAGTCGCCTAGAGTATCAATAAAGTGTGTTTAGCTTGACCTTCCTCA…
RELIK.221-Oryctolagus_cuniculus	TGTTAGGGAACCATTCATGGAGAAAGTAATTGTAGTGCCGTGTGAAACAAAGTAACTGTAGCGCCCTTTGAAAGAAAGTAACTGTGCAGTAGTGCAGCTTGAAAGAAAAGTAGAAAGGTAACCACCCTAGCTGGTAAGATTTGAAAACGGATGGCCTAACTAGACGGCCTAACCACAAACTGTCGTTGCCATGATTACGGGACCCTGGGAGGTCAGAATGTGGATGGGGCTAGCCTCTAGAAACTGTATATAAGGGGACCCTCAGACGCTGTAAACCAGAGGTTGCTCAGCCTCTCTCCCCAGTCGGTAGTGCCTAGTGCCTGCAGGAGTAGGCTTGAGCGATCTCTCCTCCTAGTCGCCTAGAGTATCAATAAAGTGTGTTTAGCTTGACCTTCCTCA…
RELIK.222-Oryctolagus_cuniculus	CCAAACCTAAAAACCGCATCACCATAGCTACGAGACCCTGGGAGGGTGGCAGTTGGGCAGGGCTGACCTTTAGCAACTGTATATAAGTGGACCCTCAGACTCTGTAAGCAGAGGTTGCTCAGCCTCTCTCCCCGGTCCATAGCACCTTGTGTCCACAGAAGTTTGGCTGAGTAGTCTCTCCCTCTAGATGTCATAATAAAGAGCTTTAAGGTGTGTACCTGAATCTTCTCGGTCTCCTTTGTTGAACCCATCATTGGCTTCCTTGCCAGTTGCTAACAATAGGGAAGCTGACAGTTGGCGCCCAAACAGGGTCATGATTGAGGCAGTGTAAGGAGAAGATGACAGAAGGGTGAGTAGCAGTGGTTGGAAAAGACCATGATGGGTGGGACGTCCCAGTCT…
RELIK.223-Oryctolagus_cuniculus	TGTTAGGGAACCATTCATGGAGAAAGTAATTGTAGCACAGTTTGAAACAAAGTAACTGTAGCACCCTTTGAAAGAAAGTAACTGCCCAGTAGTGCAGCTTGAAAGAAAAATAGAAAGGCAACCACCCTAGCTGATAAGATTTAAAAATGGATGGCCTAACTAGAGGGCCTAACCACAAACTGTGGTTGCCATGACTATGGGACCCTGGGAGGTCGGAATGTGGGCAGGGCTAGCCTCTAGAAATTGTATATAAGGGGACCCTCAGACGCTGTAAACCAGAGGTTGCTCAGCCTCTCTCCCCGGTCTGTAGTGCCTACTGCCCGCAGGAGTAGGCTTGAGCGATCTCTCCTCCTAGTCGCCTAGAGTATCAATAAAGTGTGTTTAGCTTGACCTTCCTCA…
RELIK.224-Oryctolagus_cuniculus	TGTTAGGGAACCACTCATGGAGAAAGTAATTGTAGCGCCTTTTGAAACAAAGTAACTGTAGTGCCATTTGAAAGAAAGTAACTGCGCAGTAGCACAGCTTGAAAGAAAAGTAGAAAGGTAACCACTCTAGCTGGTAAGATTTGAAAATGGATGGCCTAACTAGAGGGCCAAACCACAAATTGTCGTTGCCATGACTACGGGACCATGGGGGGTCGGAATGTGGGCGGGGCTAGCCTCTAGAAACTGTATATAAGGGGACCCTCAGCCGCTGTAAACCAGAGGTGGTTCGGCCTCTCTCCCTGGTCCGTAGTGCCTAGTGCCCGCAGGAGTAGGCTTGAGCGATCTCTCCTCCTAGTCGCCTAGAGTATCAATAAAGTGTGTTTAGCTTGACCTTCCTCA…
RELIK.225-Oryctolagus_cuniculus	AAGAAAGTAACTGTAGCGCTGTTTGAAAGAAAGTAACTGCACAGTAGCACAGCTTGAAAGAAAAGTAGAAAGGTAACCAAGCTAGCTGGTAAGATTTGAAAAGTGACAGCCTAACTAGATGGCCTAACCACAATCCACAAACTGTCATTGCCATGACTAGGGGACCCTGGGAGGTCGGAATGTGGGCGGGGCTAGCCTCTAGAAACTGTATATAAGGGGACCTTCAGCTGCTGTAAACCAGAGGCTGCTCAGCCTCTCTCCCCAGTCTGTAGCACCTTGTGCCTGCGGGGAGGAGCTCCTGGTCCCTAGTGCCTAGTGCCCGCAGGAGTAGTCTTGAGCAATCTCTCCTCCTAGTCGCCTAGAGTACCAATAAAGTGTGTTTAGCTTGACCTTCCTCAA…
RELIK.226-Oryctolagus_cuniculus	TGTTAGGGAACCACTCAAGGAGAAAGTAATTGTAGCGCCGTTTGAAACAAAGGAACTATAGCATCCTTTGAAAGAAAGTAACTGCCCAGTAGCACAGCTTAAAAGAAAAGTAGAAAGGTAACCACCCTAGCTGGTAAGATTTGAAAACGGACAGCCTAACTAGAGGACCTAACCACAAACTGTCATTGCCATGACTATGGGACCCTGGGGGGTTGGAATGTGGGTGGGGCTAACCTCTAGAAACTGTATATAAGGGGACCCTCAGATGCTGTAAACCAGAGTTGCTCAGCCTCTCTCCCCGGTCCATAGTGCCTAGTGCCCGCAGGAGTAGGCTTGAGCGATCTCTCCTCCTAGTCGCCTAGAGTATCAATAAAGTGTGTTTAGCTTGACCTTCCTCAG…
RELIK.227-Lepus_timidus	GATGGCCTAACCACAAACTGTCGTTGCCATGACTACGGGAACCTGGATGATCAATGTGTGGGCAGGGATAGACTCTAGAAACTGTATATAAGGGGACCCTCAGACGCTGTAAACCAGAGGTTGCTCAGCCTCTCTCCCCGGTCCGTAGTGCCTACTGCCTGCGGGGAGAAGCTCCTGGTCTGTAGCACCTTGTGCCCTCAGGAGTAGGCTTGAGCAATCTCTCCTCCTAGTCACCTAGAGTACCAATAAAGTGTTTTTAGCTTGACCTTCCTCAGTCTCCTCGACTCTTCCTTCATGGCAACCTGGCCAGTTCCCGGAGGGAGAGATCCTGACAGCTGGTGCCTGAACAGGGACCTGAAGTCGGACGGTGAGGAGACGAGCCCTTGAGGAATTGTCAAA…
RELIK.228-Oryctolagus_cuniculus	TAGGGCACCATTCACGGAGAAAGTAACTGTAGCGCCATTTGAAAGAAAGTAACGGCGTGGTAGAAAAGTAACCATGCTAGCTAGCTTGTAAGATTTGAAAAGGGATGGCCTAAGTAGATTGCCTAACCACAAACCACAAACTGTCGTTGCCATGACTACGGGACCCTGTGTGGTCGGCGTGTGGGTGGGGCTAGCCTCTAGAAACTGTACATAAGGGGACCCTCAGATGCTGTAAACCAGAGGTTGCTCAGCCTCTCTCCCGGGTCCATAGTGCCTATTGCCCGCGGGGAGAAGCTCCTGGTCCATAGCGCCTAGTGCCTGCAGGAGTTGGCTTGAGCGATCTCTCCTCCTAGTCACCTAGATTACCAATAAAGTGTGTTTAGCTTGACTTTCCTCAAT…
RELIK.229-Oryctolagus_cuniculus	TGTTAGGGAACCATTCACGGAGAAAGTAACTGTAGCGCTGTTTGAAAGAAAGTAACTGTGCAGTAGGGCAGCTTGAAAGAAAAGTAGAAAGGTAACCACTCTAGCTGGTAAGATTTGAAAAGGGATGGCCTAACCACAAACTGTCATTGCCGTGACTATGGGACACTGGGAGGTCAGAATGTGGGCGGGGCTAGCCTCTAGAAACTGTATATAAGGGGACCCTCAGCCACTGTAAACCAGAGGTTGCTCAGCCTCTCTCCCCATTCCATAGTGCCTAGTGCACGCCAGGAGAAGCTCCTGGTCCGTAGTGCCTAGTGCCCGCAGGAGTAGGCTTGAGCGATCTCTCCTCCTAGTCGCCTAGAGTATCAATAAAGTGTGTTTAGCTTGACCTTCCTCAGT…
RELIK.230-Oryctolagus_cuniculus	TGTTAAGGAACCATTCACGGAGAAAGTAACTGTAGCACCATTTGAAAGAAAGTAACTGCGCAGTAGAAAAGTAACCACGCTAGCTCCTAAGATTTGAAAAGGGACTGCCTAACTAGATGGCCTAACCGCAAACCACAAACTGTCCTTGCCATGACTATGGGACCCTGGGAGGTTGGCGTGTGGGTGGGGCTCACCTCTAGAAACTGTATATAAGGGGACCCTCAGGCACTGTAAACTAGAGGTTGCTCAGCCTCTCTCTCCAGTCAGTAGTGCCTTGTGCCCCCAGGGAGAAGCTCCTGGTCCGTAGCACCTAGTGCCCACAGGAGTAGGCTTGAGCAATCTCTCCTCCTAGTCGCCTAAGAGTACCAATACAGTGTGTTTAGCTTGACCTTCCTCAGT…
RELIK.231-Oryctolagus_cuniculus	TGTTAGGGAACCACTCATGGAGAAAGTAACTGTAGCGCCGTTTGAAACAAAGTAACTGTAGCGCCCTTTGAAAGAAAGTAACTGTGCAGTAGCGCAGCTTGAAAGAAAAGTAGAAAGGTAACCACCCTAGCTGGTAAGATTTGAAAACGGATGGCCTAACTAGAAGGCCTAACCACAAACTGTCGTTGCCATGACTATGGGACCCTGGGAGGTCGGAATGTGGGCAGGGCTAGCCTCTAGAAACTGTATATAAGGGGACCCTCAGACGCTATAAACCAGAGGTACCTCAGCCTCTCTCCCCCGTCCGTAGTGCCTAGTGCCCGCAGGAGTAGGCTTGAGTGATCTCTCCTCCTAGTGGCCTAGAGTATCAATAAAGTGTTTAGCTTGACCTTCCTCAGT…
RELIK.232-Oryctolagus_cuniculus	TGTTAGGGAACCATTCATGGAGAAAGTAATTGTAGCGCCATTTGAAACAAAGTAACTGTAGCGCCCTTTGAAAGAAAGTGCACAGTAGCCTGCAGCTTGAAAGAAAAGTGGAGTGGTAACCACCCTAGCTGGTAAGATTTGAAAATGGACGGCCTAACTAGAGGGCCTAACCACAAACTGTCGTTGCCATGACGATAGGACCCTGGGGGGTCGGAATGTGGGCAGGGCTAGCCTCTATAAACTGTATATAAGGGGACCCTCAGACCCTGTAAACCAGAGGTTGCTCAGCCTCTCTCCCCGGTCCATAGTGCCTAGTGCCCCCAGGAGTAGGCTTGAGCGATCTCTCCTCCTAGTCGCCTAGAGTACCAATAAAGTGTGTTTAGCTTAACCTTCCTCAGT…
RELIK.233-Oryctolagus_cuniculus	TGTTAGGGAACCATTCATGGAGAAAGTAATTGTAGCGCCATTTGAAACAAAGTAACTGTAGCACCCTTTGAAAGAAAGTAACTGCGCAATAGCCCAGCTTGAAAGAAAAGTAGAAAGGTAACCACCCTAGCTGGTAAGATTTGAAAACAGACGGCCTAACTAGATGGCCTAACCACAAACTGTCGTTGCCATGACTACGGGACCCTGGGAGGTCAGAATGTGGGCTGGGCTAGCCTCTAGAAACTGTATATAAGGGAACCCTCAGACGCTGTAAACCAGAGGTTGCTCAGCTTCTCTCCCCAGTCCGTAGTGCCTAGTGCCTGCAGGAGTAGGCTTGAGCAATCTCTCCTACTAGCCGCCTAGAGTATCAATAAAGTGTTTAGCTTGACCTTCCTCAGT…
RELIK.234-Lepus_americanus	TGTTAGGGAACCATTCATGGAGAAAGTAATTGTAGCGCCGTTTGAAACAAAGTAACTGTAGCGCCCTTTCAAAGAAAGTAACTGCACAGTAGCGCAGCTTGAAAGAAAAGTAGAAAGGTAACCACCCTAGCTGGTAAGATTTGAAAACAGACGGCCTAAGTAGAGGGCCTAACCACAAACTGTCGTTGCCATGACTACGGGACCCTGGGAGGTCAGAATGTGGGCGGGGCTAGCCTCTAGAAACTGTATATAAGGGGACCCTGAGATGCTGTAAACCAGAGGTTGCTCAGCCTCTCTCCCCGGTCGGTAGTGCCTAGTGCCCGCAGGAGTAGGCTTGAGCGATCTCTCCTCCTAGTCACCTAGAGTATCAATAAAGTGTGTTTAGCTTGACCTTCCTCA…
RELIK.235-Lepus_americanus	TGTTAGGGAACCATTCACGGAGAAAGTAACTGTAGCGCCATTTGAAAGAAAGTAACTGCACAGTAGAAAAGTAACCACGCTAGCTCCTAAGATTTGAAAAGGGACAGCCTAACTAGACGGCCTAACCACAAACCACAAACTGTCGTTGCCATGACTATGGGACCCTGGGAGGTCAGCGTGTGGACTGGGCTAGCCTCTAGAAACTGTATATAAGGGGACCCTCAGACACTGTAAACCAGAGGTTGCTCAGTCTCTCTCCCCGGTCTGTAGTGCCTAGTGCCCACGGGGAGAAGCTCCTGGTCCGTAGCGCCTAGTGCCCGCAGGAGTTGGCTTGAGCGATCTCTCCTCCTAGTCGCCTAGAGTACCAAAAAAGTGTGTTTAGCTTGACCTTCCTCAGTC…
RELIK.236-Lepus_americanus	AGAAAGTAATTGTAGCACCATTTGAAAGAAAGTAACTGCACAGTAGCAGTAGTGCAGCTTGAAAGAAAAGTAGAAAGGTAACCACCCTAGCTGGTAAGATTTGAAAACAGATGGCCTAACTAGATGGCCTAACCACAAACTGTCGTTGCCATGACTACGGGACCCTGGGAGGTCGGCGAGTGGGCGGAGCTAGCCTCTAGAAACTGTATATAAGGGGACCCTCAGTCGCTGTAAACCAGAGGTTGCTCAGCCTCTCTCCCTGGTCCGTAGTGCCTAGCGCCCGCGGGGAGAAGCTCCTGGTCCATAGAGCCTAATGCCCAAGGGAGTAGGCTTGAGCGATCTCTGCTCCTAGTCGCCTAGAGTATCAATAAAGCGTGTTTAGCTTGACCTTCCTCAGTC…
RELIK.237-Lepus_timidus	TGTTAGGGAACCATTCATGGAGAAAGTAACTGTAGCGCCGTTTGAAAGGAAAGTAGAAAGGTAACCATGCTAGCGGGTAAGATTTGAAAAGGGATGGCCTAACTAGACGACCTAACCACAAACTGTCATTGCCATGACTACGGGACCCAGGGAGGTCAGAATATGGGTGGGGCTAGCCTCTAGAAACTGTATATAAGGGACCCTCAGATGCTGTAAACCAGAGGTTGCTCAGCCTCTCTCCCCGGTCTGCAGTGCCTTGTGCCTGCGGGGAGAAGCTCCTGGTCCGTAGTGCCTCGTTCCTGCAGGAGTAGGCTTGAGTGATCTCTCCTCCTAGTCGCCTTGAGTATCAATAAAGTGTGTTTAGCTTGACCTTCCTCAATCTCATCGACTCTTCCTTCA…
RELIK.238-Lepus_americanus	AGAAAGTAACTGTAGCGCTGTTTGAAACAAAGTAACTGCGCAGTAGCACAGCTTGAAAGAAAAGTAGAAAGGTAACCACCCTAGCTGGTAAGATTTGAAAAGGGACGGCCTAACTAGACCCCCTAACCACAAACTGTTGTTGCCATGACTACGGGACCCTGGGAGGTCAGAATGTGGGCGGGGCTAGCCTCTAGAAACTGTATATAAGGGGACCCTCAGATGCTGTAAACCAGAGGTTGCTCAGCCTCTCTCCCCGGTCCGCAGTGCCTAGTGCCCGCGGGGAGAAGCTCCTGGTCCGTAGTACCTAGTGCCCACAGGAGTAGGCTTGAGCGATCTCTCCTAGTGGCCTAGAGTACCAATAAAGTGTGTTTAGCTTGACCTTCCTCAGTCTCCTCGACT…
RELIK.239-Lepus_americanus	TGTTAGGGAGCCATTCACGGAGAAAGTAACTGTAGCGCAGTTTGAAAGAAAGTAACTTTGTAGTAGAAAAGTAACCACGCCAGCTCGCAAGATTTGAAAAGGGACAGCCCAAAAGATGGCCTAACCACAAACCACAAACTGTCATTGCCATGACTACGGGACCCTGAGAGGTCTGTGGGTGGGCGGGGCTAGCCTCTAGAAACTGTATATAAGGGGAGCTTCAGACGCTGTAAACCAGAGGTTGCTCAGCCTCTGTCCCCAGTCCATAGTGCCTTGTGCCCGCGGGGAGAAGCTCCTGGTCCATAGCGCCTAGTGCCCGCAGGAGTTGGCTTGAGCAATCTCTCCTCCTAGTCGCCTACAGTACCAATAAAGTGTGTTTAGCTTGATCTTCCTCAGCCT…
RELIK.240-Oryctolagus_cuniculus	TGTTAGGGACCCATTCACAGAGAAAGTAACTGTAGCGCCGTTTGAAAGAAAGTAACTGCGCAGTAGAAAGGTATCCACACTAGCTCTAAGATTTGAAAAGGGATGGCCTAACTAGATGGCCTAACCACAAACCACAAACTGTCATTGCCATGACTACAGGACCCTGGGAGGTTGGTGTGTGGACGGAGCTAGCCTCTAGAAGCTGTATACAAGGGGACCCTCAGATGCTATAAACCAGAGATTGCTCAGCCTCTCTCCCCAGTCCATAGTGCCTTGTGCCCGCGGGGAGAAGCTCCTGGTCCATAGCGCCTAGTGCCCGCAGGAGTTAGCTTTAGCGATCTCTCCTCCTAGTCACCTAGAGTACTAATAAAGTGTGTTTAGCTTGACCTTCCTCAGTCT…
RELIK.241-Oryctolagus_cuniculus	TGTTAGGGAACCATTCATGGAGAAAGTAACTGTAGTGCCCTTTGAAACAAAGTAACTGTAGCACCATTTTAAAGAAAGTAAGTGCGCAGTAGCACAGCTTGAAAGAAAAGTAGAAAGGCAACCACCCTAGCTGGTAAGATTTGAAAAGGGCGGCCTAACTAGAGGGCCTAACCACAAACTGTCATTGCCATGACTATGGGACCCTGGGAGGTCGGAATGTGGGCAGGGCTAGCCTCTAGAAACTGTATATAAGGGGACCCTCAGATCTGTAAACCAGAGGTTGCTCAGCCTCTTTCCCTGGTCCCTAGTGCCTAGTGCCTGCAGGAGTAGGCTTGTGCGATCTCTCCTAGTGGCCTAGAGTTTCAATAAAATGTGTTTAGCTTGACCTTCCTCAGTCTC…
RELIK.242-Oryctolagus_cuniculus	AGGGAACCATTCATGGAGAAAGTAATTGTAGCGCCGTTTGAAACAAAGTAACTGTAGTGCCCTTTGAAAGAAAGTAACTGAGCAATAGTGCAGCTTGAAAGAAAAGTAGAAAGGTAACCACCCTAGCTGGTAAGATTTGAAAACAGACGGCCTAACTAGAAGGCCTAACCACAAACTGTCTTTGCCATGACTAAGGGACCCTGGGAGGTCAGAATGTGGGTGGGGCTAGCCTCTAGAAACTGTATATAAGGGGACCCTCAGACGCTGTAAACCAGAGGTTGCTCATCCTCTCTCCCCGGTCTGTAGTGCCTAGTGCCCGCAGGAGTAGGCTTGAGCAATCTCTCCTCCTAGTCGCCTAGAGTATCAATAAAGTGTGTTTAGCTTGACCTTCCTCAGTCT…
RELIK.243-Lepus_timidus	AGAAAGTAATTGTAGCACCCTTTGAAAGAAAGTAACTGCGCAGTAGCCCAAAGCTTGAAAGAAAAGTAGAGTGGTAACCACCCTAGCTGGTAAGATTTGAAAACTGATGGCCTAACCACAAACTGTCGTTGTCATGACGACAGGACCCTGGGGGGGGTCAGAATGTGGGCGGGGCTAGCCTCTAGAAACTGTATATAAGGGGACCCTCAGAGGCTGTAAACCGGAGGTTGCTCAGCCTCTCTCCCCAGTCCGTAGTGCCTAGTGCCCGCGGGGAGAAGCTCCTGGTCCATAGTGCCTAGTGCCCGCAGGAGTAGGCTTGACCTAAAGGCACTCGGATCTGGCTGAAAAGCCCATGAGAGTATTTCAGGCATGGAAAGCCAAGACACTCTGGCAAAAAGA…
RELIK.244-Oryctolagus_cuniculus	TGTTAGGGAACCATTCATGGAGAAAGTAATTGTAGAACCATTTGAAACAAGGTAACTGTAATGCCATTTGAAAGAAAGTAACTGCGCAGTAGCACAGCTTGAAAGAAAAGTAGAAAGGTAACCAGCTAACTGGTAAGATTTGAAAAGGGACGGCCTAACTAGAGGGCCTAACCACAGTCATTGCCATGACTATGGGACCCTGGGAGGTCAGAATGTGGGCGGGGCTAGCCTCTAGAAACTGTATATAAGAGGACCCTCAGCCTCTCTAAACCAGAGGTCACTCAGCCTCTCTCCCTGGTCCGTAGTGCCTAGTGCCCGCAGGAGTAGGCTTGAGCGATCTCTCCTCCTAGTCGCCTAGAATATCAATAAAGTGTGTTTAGCTTGACCTTCCTCAGTCTC…
RELIK.245-Lepus_timidus	CCAAACCTAAAAACCGCATCACCATAGCTACGAGACCCTGGGAGGGTGGCAGTTGGGCAGGGCTGACCTTTAGCAACTGTATATAAGTGGACCCTCAGACTCTGTAAGCAGAGGTTGCTCAGCCTCTCTCCCCGGTCCATAGCACCTTGTGTCCACAGAAGTTTGGCTGAGTAGTCTCTCCCTCTAGATGTCATAATAAAGAGCTTTAAGGTGTGTACCTGAATCTTCTCGGTCTCCTTTGTTGAACCCATCATTGGCTTCCTTGCCAGTTGCTAACAATAGGGAAGCTGACAGTTGGCGCCCAAACAGGGTCATGATTGAGGCAGTGTAAGGAGAAGATGACAGAAGGGTGAGTAGCAGTGGTTGGAAAAGACCATGATGGGTGGGACGTCCCAGTCT…
RELIK.246-Lepus_timidus	TATATGAACGAGACATATAAAATACAATGGTCAACAATTCGAGATGAGTTTTCTGTGTCTTTTATTTGTAAAAATGGCTCATAGCATAGATATATTAGATGCAGACCTCCAAGTAATAATCAATCAACACATTGTTTTTGGCAGGCAGGATATGAAATATTCCACAAACATTTTGTAAAAACTCCAGTAAGGGAAGACCCAGGAAATTGGACATGCAGAACCGAAGGGGAGGTATTGTATACTAGATGCACACATCCATTAGATTATAAAAAGGAGATCGGTTGTTATATAAGGGACCTGGAATGGGAAGAGAGAATGATAACATTCTTGGCTCCACATATGGTGGTAAAGGCAACTCCATTCACATATGTACCAGTAAATATGTCTGATTTGACTATA…
RELIK.247-Oryctolagus_cuniculus	TGTTAGGGAACCATTCATGGAGAAAGTAATTGTAGCGCTGTTTGAAACAAAGTAACTGTAGTGCCATTTGAAAGAAAGTAACTGCACAGTAGCACAGCTTGAAAGAAAAGTAGAAAGGGAACCACCCTAGCTGGTAAGATTTGAAAACGGAGGGCCTAACTAGATGGGCCTAACCACAACCTGTTGTTGCCATGACTACGGGACCCTGGGAGGTCAGAATGTGGGTGGGGCTAGCCTCTAGAAACTGTATATAAGGGGACCCTCAGACGCTGTAAACCAGAGGTTGCTCAGCCTCTCTCCCTGGTCCGTAGTGCCTAGTGCCTGCAGGAGTAGGCTTGAGCGATCTCTCTTCCTAGTCGCCTAGAGTATCAATAAAGTGTTTAGCTTGACCTTCCACAG…
RELIK.248-Oryctolagus_cuniculus	TGTTAGGGAACCACTCATGGAGAAAGTAATTGTAGCGCCTTTTGAAACAAAGTAACTGTAGTGCCATTTGAAAGAAACTGCGCAGTAGCACAGCTTGAAAGAAAAGTAGAAAGGTAACCACCCTACCTGGTAAGATTTGAAAATGGACCACCTAACTAGATGGCCTAACCACAAACTGTCGTTGCTATGACTACAGGACCCTGGGGGGGTTGGAATGTGGGCGGGGCTAGCCTCTAGAAACTGTCTATAAGGGGACCCTCAGACTAACCAGAGGTTGCTCAGCCTCTCTCCCTGTTCCATAGTGCCTAGTGCCCGCAGGAGTAGGCTTGAGCGATCTCTCCTCCTAGTCACCTAGAATATCAATAAAGTGTGTTTAGCTTGACCTTCCTCAGGCTCCTT…
RELIK.249-Lepus_timidus	AGAAAGTAACTGTAGCACCCTTTGAAAGAAAGTAACTGCGCAGTAGCTTGCAGTTTGAAAGAAAAGTAGAGTGGTAACCACCCTAGCTGGTAAGATTTGAAAACGGATGGCCTAACTAGACGGCCTAACCACCAACTGTCGTTGCCATGACGATGGGACCCTGGGGGGTTGGGATGTGGGCGGGACTAGCCTCTAGAAACTGTATATAAGGGGACCCTAGGCCAGGGCCGTGGCTCAATAGGCTAATCCTCCGTAACACCAGGTTCTAGTCCCATTAGGGGCACCAGATTCTGTCCCGGTTGCCCCTCTTCCAGGCCAGCTCTCTGCTGTGGCCAGGGAGTGCAGTGGAGGATGGCCCAAGTCCTTGGGCCCTGCACCCCATGGGAGACCAGGAGAAGC…
RELIK.250-Lepus_timidus	TGTTAGGGAACCATCATTCATGGATAAAGTAATTGTAGCGCCATTTGAAACAAAGTAACTGTAGCACCCTTTGAAAGAAAGTAACTGCAGTAGGGCAGCTTGAAGGACAAGTAGAAAGGTAACCACCCTAGCTGGTAAGATTTGAAAACGGGGCCGGCGCCGTGGCTCAATAGGCTAATCCTCCACCTTGCGGCGCCGGCACACCGGGTTCTAGTCCCGGTAGGGGTGCCGGATTCTGTCCCGGTTGCCCCTCTTCCAGGCCAGCTCTCTGCTATGGCCAGGGAGTGCAGTGGAGGATGGCCCAGGTGCTTGGGCCCTGCACCCCATGGGAGACCAGGAAAAGCACCTGGATCCTGGCTCCTGCCATCGGATCAGCGCGGTGCGCCGGCTGCAGCGGCG…
RELIK.251-Lepus_americanus	AGAAAGTACTTGTAGTGCTGTTTGAAAGAAAGTAACTGCGCAGTAGTTCAGCTTGAAAGAAAAGTAGAAAGGTAACCACGCTAGCTGGTAAGATTTGAAAAGGGACGGCCTAACTAGATGGCCTAACCACAAACTGTCGTTGCCATGACTACGGATACCTGGGGGGTCAGAATGTGGGCGGGGCTAGCCTCTAGAAACTGTATTATAAGGGGACCCTCAGACGCTGTAAACCAGAGGTTGCTCAGCCTCTCTCCCGGGTCCCTAGTGCCTTGTGCCCGTGGGGAGAAGCTCCTGGTCCTTAGTGCCTAGTGCCCGCAGGAGTAGGCTTGAGTGATCTCTCCTCCTAGTCGCCTAGAGTATCAATAAAGTGTGTTTAGCTTGACCTTCCTCAGTCTCCTC…
RELIK.252-Lepus_timidus	CCCGAATCTGGAAATCAATCCAGAATATGCTCAAGAATGTTCATCCCCTTGGCCCAGCAGCTCAATGGGCTTTGCAGGGCTACGAGCACATTTAAAGAAAAGAAAAGGGAGGACTGTTAGGGAACCATTCATGGAGAAAGTAACTGTAGCACCCTTTGAAAGAAAATAACTCTGCAGCCGCAGTCGCAGTCGCAGTCGCGCCCAGCTTGAAGGAAACGTAGAGTAGTAGCCACCCTAGCTGGTAAGATTTGAAAACCGATGGCCTAGAGGGCCTAACCACAAACTGTCATTGCCATGATGATGGGACCCTGGGGGGTGGGAATGTGGGCAGGGCTAGCCTCTAGAAACTATATAAAGGGACCCTCAGCTGCTGTAAACCAGAGGTTGCTCAGCCTCTCT…
RELIK.253-Lepus_timidus	TGTTAGAGAACCATTTATGGAGAAAGTAATTGTAGCGCCGTTTGAAACAAAGTAACTGTAGCGCTCTTTGAAAGAAAGTAACTGCGCAGTCCCAATCCCAGGCAGCTTGAAGGAAAAGCAGAGTAGTAGCCACCCTATCTGGTAAGATTTGAAAACGGATGGCCTAACTCGAGGGCTTAACCACAAACTGTCGTTGCCATGATGACGGGACCCTGGGGGGGTCGGAATGTGGGCGGGGCTAGCCTCTAGAAACTGTATATAAGGGGACCCTCAGAGCTGTAAACCAGAGGTTGCTCAGCCTCTCTCCCCGGTCCGTAGTGCCTAGTGCCCGTGGGGAGAAGCTCCTGGTCCGTAGGGCACTGCTCCTGGTCCGTAGTGCCTAGTGCCCGCGGGGAGAAG…
RELIK.254-Oryctolagus_cuniculus	AGAAAGTAACTGTAGCACCTTTTGAAAGAAAGTAACTGCACAGTAGCACAGCTTGAAAGAAAAGTAGAAAGGTAACCATGATAGCTGGTAAGATTTGAAAAGGGACGGCCTAACTAGATGGCCTAACCACAAATTGTCGTTGCCATGATTACAGGACCCTGGGAGGTTGGAATGTGGGCAGGGTTAGCCTCTAGAAACGGTATATAAGGGGACCCTCAGATGCTGTAAATCAGAGGTTGCTCAGCCTCTCTCCCCAGTCCATAGTGCCTAGTGCCCGTGGGGAGAAGCTCCTGGTCCAAAGTACCTAGTGCCCGCAGGAGTAGGCTTGAGTGATCTCTCCTCCTAGTCGCCTAAACTATCAATAAAATGTGTTTAGCTTGACCTTCCTCAGTCTCCTCG…
RELIK.255-Oryctolagus_cuniculus	TGTTAGGGAACCATTCATGGAGAAAGTAATTGTAGCGCCATTTGAAACAAAGTAATTGTAGCGCCCTTTGAAAGAAAGTAACTGCGCGGTAGCACGCAGCTTGAAACAAAAGTAGAGTGGTAACCACTCTAGCTGCTAAGATTTGAAAACGGACAGCCTAACTAGATGGCCTAACCACAAAGTGTCATTGCCATGATGACGGGACCCTGGGGTGTCAGAATGTGGGTGGGACTAGCCTCTAGAAACTGTATGTAAGACGCTGTAAACCAGAGGTTGCTCAGCCTCTCTCCCTGGTCCGTAGTGCCTAGTGCCATCAGGAGTAGGCTTGAGCGATCTCTCTTCCTAGTCACCTAGAGTATCAATAAAGTGTGTTTAGCTTGATCTTCCTCAGTCTCCTCG…
[truncated: 236 more rows]
